# Supplementary material for: Defocused travelling fringes in a scanning triple-Laue X-ray interferometry setup
Source: J Appl Crystallogr. 2021 Sep 13;54(Pt 5):1403–8. doi: 10.1107/S1600576721007962 (PMC8493625; doi:10.1107/S1600576721007962)
Supplement: Supplementary file 1 [file j-54-01403-sup1.txt]

(* Content-type: application/vnd.wolfram.mathematica *)

(*** Wolfram Notebook File ***)
(* http://www.wolfram.com/nb *)

(* CreatedBy='Mathematica 8.0' *)

(*CacheID: 234*)
(* Internal cache information:
NotebookFileLineBreakTest
NotebookFileLineBreakTest
NotebookDataPosition[       157,          7]
NotebookDataLength[    401284,       7460]
NotebookOptionsPosition[    397380,       7386]
NotebookOutlinePosition[    397896,       7404]
CellTagsIndexPosition[    397853,       7401]
WindowFrame->Normal*)

(* Beginning of Notebook Content *)
Notebook[{

Cell[CellGroupData[{
Cell["\<\
Defocused travelling-fringes in scanning triple-Laue x-ray interferometry
supplementary material\
\>", "Title",
 CellChangeTimes->{
  3.8166050131233125`*^9, {3.8166057000284014`*^9, 3.81660570134984*^9}, {
   3.8180727342592993`*^9, 3.8180727785280457`*^9}, 3.8250783878192854`*^9, {
   3.8255636244644995`*^9, 3.82556362674436*^9}},
 FontSize->24,ExpressionUUID->"e211dc25-ed44-45f7-a1a6-9055b34d1529"],

Cell[TextData[{
 "Carlo Paolo Sasso",
 Cell[BoxData[
  FormBox[
   SuperscriptBox["", "1"], TraditionalForm]],ExpressionUUID->
  "c9fec1cc-d4e2-4382-a0e6-94214bf966de"],
 ", Giovanni Mana",
 Cell[BoxData[
  FormBox[
   SuperscriptBox["", 
    RowBox[{"1", ",", "2"}]], TraditionalForm]],ExpressionUUID->
  "7f3b1a9c-c94a-41a9-87d6-f4c2defbd7ac"],
 ", and Enrico Massa",
 Cell[BoxData[
  FormBox[
   SuperscriptBox["", "1"], TraditionalForm]],ExpressionUUID->
  "a96bb1bb-3a37-437a-b84b-8fe0c51f1587"]
}], "Subtitle",
 CellChangeTimes->{{3.8166050567023883`*^9, 3.8166050688438873`*^9}, {
  3.816605114621496*^9, 3.8166052532515783`*^9}, {3.825563635244949*^9, 
  3.825563709740729*^9}},
 FontSize->18,ExpressionUUID->"dd969e0a-d018-4c25-8549-fd2f504405a3"],

Cell["\<\
1) INRIM \[Dash] Istituto Nazionale di Ricerca Metrologica, Torino, Italy
2) UNITO \[Dash] Universit\[AGrave] di Torino, Dipartimento di Fisica, \
Torino, Italy\
\>", "Subsubtitle",
 CellChangeTimes->{{3.8166050880993752`*^9, 3.8166051035211725`*^9}, {
  3.825563717829055*^9, 
  3.8255637181492033`*^9}},ExpressionUUID->"c1c43be7-f1bb-42b0-a202-\
03986918db32"],

Cell[CellGroupData[{

Cell["3. Dynamical theory of the interferometer operation", "Subsection",
 CellChangeTimes->{{3.8166069820507374`*^9, 3.8166069846756716`*^9}, {
   3.8174740668322573`*^9, 3.8174740827101135`*^9}, 3.8250787043089485`*^9, 
   3.825564960137077*^9},
 Background->RGBColor[
  0.88, 1, 0.88],ExpressionUUID->"cdb17e56-7b73-4110-a138-b82320fd4a4a"],

Cell[BoxData[{
 RowBox[{
  RowBox[{
   RowBox[{"Clear", "[", "\"\<Global`*\>\"", "]"}], ";", 
   RowBox[{"Remove", "[", "\"\<Global`*\>\"", "]"}]}], "\[IndentingNewLine]", 
  "\[IndentingNewLine]", 
  RowBox[{"(*", " ", 
   RowBox[{
    RowBox[{
    "unwraps", " ", "the", " ", "phase", " ", "of", " ", "discrete", " ", 
     "data"}], ",", " ", 
    RowBox[{
    "by", " ", "adding", " ", "integer", " ", "increments", " ", "of", " ", 
     "2", "\[Pi]", " ", "to", " ", "the", " ", "data", " ", "whenever", " ", 
     "it", " ", "jumps", " ", "by", " ", "more", " ", "than", " ", 
     "\[Pi]"}]}], " ", "*)"}]}], "\[IndentingNewLine]", 
 RowBox[{
  RowBox[{"Unwrap", "[", 
   RowBox[{
    RowBox[{"data_", "?", "VectorQ"}], ",", 
    RowBox[{"tol_", ":", "\[Pi]"}], ",", 
    RowBox[{"inc_", ":", 
     RowBox[{"2", "\[Pi]"}]}]}], "]"}], ":=", 
  RowBox[{"data", "+", 
   RowBox[{"inc", " ", 
    RowBox[{"FoldList", "[", 
     RowBox[{"Plus", ",", "0", ",", 
      RowBox[{"Sign", "[", 
       RowBox[{"Chop", "[", 
        RowBox[{
         RowBox[{"Apply", "[", 
          RowBox[{"Subtract", ",", 
           RowBox[{"Partition", "[", 
            RowBox[{"data", ",", "2", ",", "1"}], "]"}], ",", 
           RowBox[{"{", "1", "}"}]}], "]"}], ",", "tol"}], "]"}], "]"}]}], 
     "]"}]}]}]}]}], "Input",
 CellChangeTimes->{{3.8255682330154343`*^9, 
  3.8255682336507072`*^9}},ExpressionUUID->"0671c690-b770-428f-8301-\
86e63b0497d3"],

Cell[CellGroupData[{

Cell["complex amplitude of the incoming Bloch\[CloseCurlyQuote]s wave, Eqs. \
(5a-b)", "Subsubsection",
 CellChangeTimes->{{3.816605928385682*^9, 3.816605934173215*^9}, {
   3.8166060769557395`*^9, 3.816606111415798*^9}, {3.816606215413202*^9, 
   3.81660622050259*^9}, {3.8166063079508705`*^9, 3.816606318858642*^9}, {
   3.816606512351072*^9, 3.8166065191798763`*^9}, {3.8167744794538116`*^9, 
   3.8167744916781187`*^9}, {3.8170463615793715`*^9, 3.8170463659362593`*^9}, 
   3.81711505582562*^9, {3.821013094239109*^9, 3.8210130962946634`*^9}, {
   3.8255649896571655`*^9, 3.825564996303379*^9}, {3.8255651569103584`*^9, 
   3.825565173835118*^9}, {3.826255176063487*^9, 
   3.8262551793487263`*^9}},ExpressionUUID->"dc2129b7-ca52-45cf-b5d9-\
a8803b77e2b4"],

Cell[BoxData[{
 RowBox[{
  RowBox[{
   RowBox[{
    RowBox[{
     SubscriptBox["A", "O"], "[", "x_", "]"}], "=", 
    SuperscriptBox["\[ExponentialE]", 
     RowBox[{
      RowBox[{"-", 
       FractionBox[
        SuperscriptBox["x", "2"], 
        RowBox[{"2", " ", 
         SuperscriptBox["\[Sigma]", "2"]}]]}], "+", 
      FractionBox[
       RowBox[{"\[ImaginaryI]", " ", "K", " ", 
        SuperscriptBox["x", "2"], " ", 
        SuperscriptBox[
         RowBox[{"Cos", "[", 
          SubscriptBox["\[CapitalTheta]", "B"], "]"}], "2"]}], 
       RowBox[{"2", " ", "r"}]]}]]}], ";"}], "\n", 
  RowBox[{"(*", "\[IndentingNewLine]", 
   RowBox[{
    RowBox[{
     SubscriptBox[
      OverscriptBox["A", "~"], "O"], "[", "p_", "]"}], "=", 
    RowBox[{"Integrate", "[", 
     RowBox[{
      RowBox[{"Simplify", "[", 
       RowBox[{
        RowBox[{
         SubscriptBox["D", "0"], "[", "x", "]"}], 
        SuperscriptBox["\[ExponentialE]", 
         RowBox[{
          RowBox[{"-", "\[ImaginaryI]"}], " ", "p", " ", "x"}]]}], "]"}], ",", 
      RowBox[{"{", 
       RowBox[{"x", ",", 
        RowBox[{"-", "Infinity"}], ",", "Infinity"}], "}"}], ",", 
      RowBox[{"Assumptions", "\[Rule]", 
       RowBox[{
        RowBox[{
         FractionBox[
          RowBox[{"K", " ", 
           SuperscriptBox[
            RowBox[{"Cos", "[", 
             SubscriptBox["\[CapitalTheta]", "B"], "]"}], "2"]}], "r"], ">", 
         "0"}], "&&", 
        RowBox[{
         FractionBox["1", 
          SuperscriptBox["\[Sigma]", "2"]], ">", "0"}]}]}]}], "]"}]}], 
   "\[IndentingNewLine]", "*)"}]}], "\[IndentingNewLine]", 
 RowBox[{
  RowBox[{
   RowBox[{
    SubscriptBox[
     OverscriptBox["A", "~"], "O"], "[", "p_", "]"}], "=", 
   FractionBox[
    RowBox[{
     SuperscriptBox["\[ExponentialE]", 
      FractionBox[
       SuperscriptBox["p", "2"], 
       RowBox[{
        RowBox[{"-", 
         FractionBox["2", 
          SuperscriptBox["\[Sigma]", "2"]]}], "+", 
        FractionBox[
         RowBox[{"2", " ", "\[ImaginaryI]", " ", "K", " ", 
          SuperscriptBox[
           RowBox[{"Cos", "[", 
            SubscriptBox["\[CapitalTheta]", "B"], "]"}], "2"]}], "r"]}]]], 
     " ", 
     SqrtBox[
      RowBox[{"2", " ", "\[Pi]"}]]}], 
    SqrtBox[
     RowBox[{
      FractionBox["1", 
       SuperscriptBox["\[Sigma]", "2"]], "-", 
      FractionBox[
       RowBox[{"\[ImaginaryI]", " ", "K", " ", 
        SuperscriptBox[
         RowBox[{"Cos", "[", 
          SubscriptBox["\[CapitalTheta]", "B"], "]"}], "2"]}], "r"]}]]]}], 
  ";"}]}], "Input",
 CellChangeTimes->{{3.8255650311531744`*^9, 3.8255650572363605`*^9}, {
  3.8255650892527227`*^9, 3.825565093434568*^9}, {3.8255686562776966`*^9, 
  3.825568672444974*^9}, {3.8255817136705256`*^9, 
  3.8255817402275295`*^9}},ExpressionUUID->"a6af01c0-9829-492a-a0d7-\
0c393f1c0ac4"]
}, Open  ]],

Cell[CellGroupData[{

Cell["scattering amplidudes, Eqs. (4a-b)", "Subsubsection",
 CellChangeTimes->{{3.816605928385682*^9, 3.816605934173215*^9}, {
   3.8166060769557395`*^9, 3.816606111415798*^9}, {3.816606215413202*^9, 
   3.81660622050259*^9}, {3.8166063079508705`*^9, 3.816606318858642*^9}, {
   3.816606512351072*^9, 3.8166065191798763`*^9}, {3.8167744794538116`*^9, 
   3.8167744916781187`*^9}, {3.8170463615793715`*^9, 3.8170463659362593`*^9}, 
   3.81711505582562*^9, {3.821013094239109*^9, 3.8210130962946634`*^9}, {
   3.8255649896571655`*^9, 3.825564996303379*^9}, {3.8255651569103584`*^9, 
   3.825565173835118*^9}, {3.825566469396735*^9, 
   3.825566489586727*^9}},ExpressionUUID->"b0272736-192b-4bbb-9d7a-\
1a1319d04716"],

Cell[BoxData[{
 RowBox[{
  RowBox[{
   RowBox[{"R", "[", 
    RowBox[{"y_", ",", "\[Zeta]_"}], "]"}], "=", 
   FractionBox[
    RowBox[{"\[ImaginaryI]", " ", "\[Nu]", " ", 
     RowBox[{"Sin", "[", 
      RowBox[{"\[Zeta]", " ", 
       SqrtBox[
        RowBox[{
         SuperscriptBox["y", "2"], "+", 
         SuperscriptBox["\[Nu]", "2"]}]]}], "]"}]}], 
    SqrtBox[
     RowBox[{
      SuperscriptBox["y", "2"], "+", 
      SuperscriptBox["\[Nu]", "2"]}]]]}], ";"}], "\[IndentingNewLine]", 
 RowBox[{
  RowBox[{
   RowBox[{"T", "[", 
    RowBox[{"y_", ",", "\[Zeta]_"}], "]"}], "=", 
   RowBox[{
    RowBox[{"Cos", "[", 
     RowBox[{"\[Zeta]", 
      SqrtBox[
       RowBox[{
        SuperscriptBox["y", "2"], "+", 
        SuperscriptBox["\[Nu]", "2"]}]]}], "]"}], "+", 
    RowBox[{"y", " ", 
     RowBox[{
      RowBox[{"R", "[", 
       RowBox[{"y", ",", "\[Zeta]"}], "]"}], "/", "\[Nu]"}]}]}]}], 
  ";"}]}], "Input",ExpressionUUID->"84585ec6-be71-4318-9fd7-747a5170abb2"]
}, Open  ]],

Cell[CellGroupData[{

Cell[" complex amplitudes of the O and H Bloch waves, Eqs. (3a-d)", \
"Subsubsection",
 CellChangeTimes->{{3.816605928385682*^9, 3.816605934173215*^9}, {
   3.8166060769557395`*^9, 3.816606111415798*^9}, {3.816606215413202*^9, 
   3.81660622050259*^9}, {3.8166063079508705`*^9, 3.816606318858642*^9}, {
   3.816606512351072*^9, 3.8166065191798763`*^9}, {3.8167744794538116`*^9, 
   3.8167744916781187`*^9}, {3.8170463615793715`*^9, 3.8170463659362593`*^9}, 
   3.81711505582562*^9, {3.821013094239109*^9, 3.8210130962946634`*^9}, {
   3.8255649896571655`*^9, 3.825564996303379*^9}, {3.8255651569103584`*^9, 
   3.825565173835118*^9}, {3.825566469396735*^9, 3.825566489586727*^9}, {
   3.8255665952274914`*^9, 
   3.8255666045596657`*^9}},ExpressionUUID->"3e30c287-af6e-4c7a-a51d-\
84a4fd405c0e"],

Cell[BoxData[{
 RowBox[{
  RowBox[{"\[Zeta]S", "=", 
   RowBox[{"\[Pi]", " ", 
    RowBox[{"TS", "/", 
     SubscriptBox["\[CapitalDelta]", "e"]}]}]}], ";", 
  RowBox[{"\[Zeta]1", "=", 
   RowBox[{"\[Pi]", " ", 
    RowBox[{"T1", "/", 
     SubscriptBox["\[CapitalDelta]", "e"]}]}]}], ";", 
  RowBox[{"\[Zeta]2", "=", 
   RowBox[{"\[Pi]", " ", 
    RowBox[{"T2", "/", 
     SubscriptBox["\[CapitalDelta]", "e"]}]}]}], ";", 
  RowBox[{"\[Zeta]A", "=", 
   RowBox[{"\[Pi]", " ", 
    RowBox[{"TA", "/", 
     SubscriptBox["\[CapitalDelta]", "e"]}]}]}], ";", 
  RowBox[{"\[CapitalDelta]\[Zeta]", "=", 
   RowBox[{"\[Pi]", " ", 
    RowBox[{"\[CapitalDelta]z", "/", 
     SubscriptBox["\[CapitalDelta]", "e"]}]}]}], ";", 
  RowBox[{"v", "=", 
   RowBox[{"\[Theta]", " ", 
    RowBox[{
     SubscriptBox["\[CapitalDelta]", "e"], "/", "d220"}]}]}], 
  ";"}], "\[IndentingNewLine]", 
 RowBox[{
  RowBox[{"G1", "=", 
   RowBox[{"Exp", "[", 
    RowBox[{
     RowBox[{"-", "0.5"}], "\[Mu]0", " ", 
     RowBox[{
      RowBox[{"(", 
       RowBox[{"TS", "+", "T1", "+", "TA"}], ")"}], "/", 
      RowBox[{"Cos", "[", 
       SubscriptBox["\[CapitalTheta]", "B"], "]"}]}]}], "]"}]}], 
  ";"}], "\[IndentingNewLine]", 
 RowBox[{
  RowBox[{"G2", "=", 
   RowBox[{"Exp", "[", 
    RowBox[{
     RowBox[{"-", "0.5"}], "\[Mu]0", " ", 
     RowBox[{
      RowBox[{"(", 
       RowBox[{"TS", "+", "T2", "+", "TA"}], ")"}], "/", 
      RowBox[{"Cos", "[", 
       SubscriptBox["\[CapitalTheta]", "B"], "]"}]}]}], "]"}]}], 
  ";"}], "\[IndentingNewLine]", 
 RowBox[{
  RowBox[{
   RowBox[{"Ph", "[", "y_", "]"}], "=", 
   RowBox[{"Exp", "[", 
    RowBox[{"I", 
     RowBox[{"(", 
      RowBox[{
       RowBox[{"n0", " ", "K", " ", 
        RowBox[{
         RowBox[{"(", 
          RowBox[{"T1", "-", "T2"}], ")"}], "/", 
         RowBox[{"Cos", "[", 
          SubscriptBox["\[CapitalTheta]", "B"], "]"}]}]}], "+", 
       RowBox[{"2", "y", " ", "\[CapitalDelta]\[Zeta]"}]}], ")"}]}], "]"}]}], 
  ";"}], "\[IndentingNewLine]", 
 RowBox[{
  RowBox[{
   RowBox[{"Ao1", "[", "y_", "]"}], "=", 
   RowBox[{"G1", " ", 
    RowBox[{"T", "[", 
     RowBox[{"y", ",", "\[Zeta]S"}], "]"}], 
    RowBox[{"R", "[", 
     RowBox[{"y", ",", "\[Zeta]1"}], "]"}], 
    RowBox[{"R", "[", 
     RowBox[{
      RowBox[{"y", "+", "v"}], ",", "\[Zeta]A"}], "]"}], 
    RowBox[{"Ph", "[", "y", "]"}], 
    RowBox[{
     SubscriptBox[
      OverscriptBox["A", "~"], "O"], "[", 
     RowBox[{"\[Pi]", " ", 
      RowBox[{"y", "/", 
       RowBox[{"(", 
        RowBox[{
         SubscriptBox["\[CapitalDelta]", "e"], 
         RowBox[{"Tan", "[", 
          SubscriptBox["\[CapitalTheta]", "B"], "]"}]}], ")"}]}]}], "]"}]}]}],
   ";"}], "\[IndentingNewLine]", 
 RowBox[{
  RowBox[{
   RowBox[{"Ao2", "[", "y_", "]"}], "=", 
   RowBox[{"G2", " ", 
    RowBox[{"R", "[", 
     RowBox[{"y", ",", "\[Zeta]S"}], "]"}], 
    RowBox[{"R", "[", 
     RowBox[{"y", ",", "\[Zeta]2"}], "]"}], 
    RowBox[{"T", "[", 
     RowBox[{
      RowBox[{"y", "+", "v"}], ",", "\[Zeta]A"}], "]"}], 
    RowBox[{
     SubscriptBox[
      OverscriptBox["A", "~"], "O"], "[", 
     RowBox[{"\[Pi]", " ", 
      RowBox[{"y", "/", 
       RowBox[{"(", 
        RowBox[{
         SubscriptBox["\[CapitalDelta]", "e"], 
         RowBox[{"Tan", "[", 
          SubscriptBox["\[CapitalTheta]", "B"], "]"}]}], ")"}]}]}], "]"}]}]}],
   ";"}], "\[IndentingNewLine]", 
 RowBox[{
  RowBox[{
   RowBox[{"Ah1", "[", "y_", "]"}], "=", 
   RowBox[{"G1", " ", 
    RowBox[{"T", "[", 
     RowBox[{"y", ",", "\[Zeta]S"}], "]"}], 
    RowBox[{"R", "[", 
     RowBox[{"y", ",", "\[Zeta]1"}], "]"}], 
    RowBox[{"T", "[", 
     RowBox[{
      RowBox[{
       RowBox[{"-", "y"}], "-", "v"}], ",", "\[Zeta]A"}], "]"}], 
    RowBox[{"Ph", "[", "y", "]"}], 
    RowBox[{
     SubscriptBox[
      OverscriptBox["A", "~"], "O"], "[", 
     RowBox[{"\[Pi]", " ", 
      RowBox[{"y", "/", 
       RowBox[{"(", 
        RowBox[{
         SubscriptBox["\[CapitalDelta]", "e"], 
         RowBox[{"Tan", "[", 
          SubscriptBox["\[CapitalTheta]", "B"], "]"}]}], ")"}]}]}], "]"}]}]}],
   ";"}], "\[IndentingNewLine]", 
 RowBox[{
  RowBox[{
   RowBox[{"Ah2", "[", "y_", "]"}], "=", 
   RowBox[{"G2", " ", 
    RowBox[{"R", "[", 
     RowBox[{"y", ",", "\[Zeta]S"}], "]"}], 
    RowBox[{"R", "[", 
     RowBox[{"y", ",", "\[Zeta]2"}], "]"}], 
    RowBox[{"R", "[", 
     RowBox[{
      RowBox[{"y", "+", "v"}], ",", "\[Zeta]A"}], "]"}], 
    RowBox[{
     SubscriptBox[
      OverscriptBox["A", "~"], "O"], "[", 
     RowBox[{"\[Pi]", " ", 
      RowBox[{"y", "/", 
       RowBox[{"(", 
        RowBox[{
         SubscriptBox["\[CapitalDelta]", "e"], 
         RowBox[{"Tan", "[", 
          SubscriptBox["\[CapitalTheta]", "B"], "]"}]}], ")"}]}]}], "]"}]}]}],
   ";"}]}], "Input",
 CellChangeTimes->{{3.82556668752011*^9, 3.8255666952893276`*^9}, {
  3.8255668727379584`*^9, 3.825566887648026*^9}, {3.8255700127828293`*^9, 
  3.8255700346862297`*^9}, {3.825581775283744*^9, 
  3.8255817781151667`*^9}},ExpressionUUID->"d03ff4e7-474f-4d7b-9470-\
52c4c681fd67"]
}, Open  ]],

Cell[CellGroupData[{

Cell["interferometer simulation", "Subsubsection",
 CellChangeTimes->{{3.5376201884192*^9, 3.5376202071236*^9}, {
  3.5611972527810564`*^9, 3.561197255386256*^9}, {3.561266600335642*^9, 
  3.561266612635642*^9}, {3.561789251597*^9, 3.5617892519402*^9}, {
  3.820655275145426*^9, 3.8206552811393905`*^9}, {3.8209274429887495`*^9, 
  3.8209274436081305`*^9}, {3.825567733244732*^9, 
  3.8255677427944555`*^9}},ExpressionUUID->"44171847-73e0-473c-a13a-\
91904d012fce"],

Cell[BoxData[
 RowBox[{"xint", ":=", 
  RowBox[{"Module", "[", 
   RowBox[{
    RowBox[{"{", 
     RowBox[{"aux1", ",", "aux2"}], "}"}], ",", "\[IndentingNewLine]", 
    RowBox[{"(*", " ", 
     RowBox[{"\[Sigma]", " ", "polarization"}], " ", "*)"}], 
    "\[IndentingNewLine]", 
    RowBox[{
     RowBox[{"scale", "=", 
      RowBox[{
       RowBox[{"0.5", "\[Pi]", " ", 
        RowBox[{
         RowBox[{"dy", "/", 
          SubscriptBox["\[CapitalDelta]", "e"]}], "/", 
         RowBox[{"Tan", "[", 
          SubscriptBox["\[CapitalTheta]", "B"], "]"}]}]}], "/.", 
       "\[Sigma]par"}]}], ";", "\[IndentingNewLine]", 
     RowBox[{"TRR\[Sigma]", "=", 
      RowBox[{"scale", " ", 
       RowBox[{"Simplify", "[", 
        RowBox[{
         RowBox[{"Abs", "[", 
          RowBox[{
           RowBox[{"Ao1", "[", "y", "]"}], "/.", "\[Sigma]par"}], "]"}], "^", 
         "2"}], "]"}]}]}], ";", 
     RowBox[{"RRT\[Sigma]", "=", 
      RowBox[{"scale", " ", 
       RowBox[{"Simplify", "[", 
        RowBox[{
         RowBox[{"Abs", "[", 
          RowBox[{
           RowBox[{"Ao2", "[", "y", "]"}], "/.", "\[Sigma]par"}], "]"}], "^", 
         "2"}], "]"}]}]}], ";", "\[IndentingNewLine]", 
     RowBox[{"OI\[Sigma]", "=", 
      RowBox[{"Simplify", "[", 
       RowBox[{
        RowBox[{"TRR\[Sigma]", "+", "RRT\[Sigma]"}], ",", 
        RowBox[{"Assumptions", "\[Rule]", 
         RowBox[{"_Symbol", "\[Element]", "Reals"}]}]}], "]"}]}], ";", 
     "\[IndentingNewLine]", "\[IndentingNewLine]", 
     RowBox[{"TRT\[Sigma]", "=", 
      RowBox[{"scale", " ", 
       RowBox[{"Simplify", "[", 
        RowBox[{
         RowBox[{"Abs", "[", 
          RowBox[{
           RowBox[{"Ah1", "[", "y", "]"}], "/.", "\[Sigma]par"}], "]"}], "^", 
         "2"}], "]"}]}]}], ";", 
     RowBox[{"RRR\[Sigma]", "=", 
      RowBox[{"scale", " ", 
       RowBox[{"Simplify", "[", 
        RowBox[{
         RowBox[{"Abs", "[", 
          RowBox[{
           RowBox[{"Ah2", "[", "y", "]"}], "/.", "\[Sigma]par"}], "]"}], "^", 
         "2"}], "]"}]}]}], ";", "\[IndentingNewLine]", 
     RowBox[{"HI\[Sigma]", "=", 
      RowBox[{"Simplify", "[", 
       RowBox[{
        RowBox[{"TRT\[Sigma]", "+", "RRR\[Sigma]"}], ",", 
        RowBox[{"Assumptions", "\[Rule]", 
         RowBox[{"_Symbol", "\[Element]", "Reals"}]}]}], "]"}]}], ";", 
     "\[IndentingNewLine]", "\[IndentingNewLine]", 
     RowBox[{"O\[CapitalXi]\[Sigma]", "=", 
      RowBox[{"Simplify", "[", 
       RowBox[{
        RowBox[{
         RowBox[{"scale", " ", 
          RowBox[{"Ao1", "[", "y", "]"}], 
          RowBox[{"Conjugate", "[", 
           RowBox[{"Ao2", "[", "y", "]"}], "]"}]}], "/.", "\[Sigma]par"}], 
        ",", 
        RowBox[{"Assumptions", "\[Rule]", 
         RowBox[{"_Symbol", "\[Element]", "Reals"}]}]}], "]"}]}], ";", 
     "\[IndentingNewLine]", 
     RowBox[{"H\[CapitalXi]\[Sigma]", "=", 
      RowBox[{"Simplify", "[", 
       RowBox[{
        RowBox[{
         RowBox[{"scale", " ", 
          RowBox[{"Ah1", "[", "y", "]"}], 
          RowBox[{"Conjugate", "[", 
           RowBox[{"Ah2", "[", "y", "]"}], "]"}]}], "/.", "\[Sigma]par"}], 
        ",", 
        RowBox[{"Assumptions", "\[Rule]", 
         RowBox[{"_Symbol", "\[Element]", "Reals"}]}]}], "]"}]}], ";", 
     "\[IndentingNewLine]", "\[IndentingNewLine]", 
     RowBox[{"(*", " ", 
      RowBox[{"\[Pi]", " ", "polarization"}], " ", "*)"}], 
     "\[IndentingNewLine]", 
     RowBox[{"scale", "=", 
      RowBox[{
       RowBox[{"0.5", "\[Pi]", " ", 
        RowBox[{
         RowBox[{"dy", "/", 
          SubscriptBox["\[CapitalDelta]", "e"]}], "/", 
         RowBox[{"Tan", "[", 
          SubscriptBox["\[CapitalTheta]", "B"], "]"}]}]}], "/.", 
       "\[Pi]par"}]}], ";", "\[IndentingNewLine]", 
     RowBox[{"TRR\[Pi]", "=", 
      RowBox[{"scale", " ", 
       RowBox[{"Simplify", "[", 
        RowBox[{
         RowBox[{"Abs", "[", 
          RowBox[{
           RowBox[{"Ao1", "[", 
            RowBox[{"ratio", " ", "y"}], "]"}], "/.", "\[Pi]par"}], "]"}], 
         "^", "2"}], "]"}]}]}], ";", 
     RowBox[{"RRT\[Pi]", "=", 
      RowBox[{"scale", " ", 
       RowBox[{"Simplify", "[", 
        RowBox[{
         RowBox[{"Abs", "[", 
          RowBox[{
           RowBox[{"Ao2", "[", 
            RowBox[{"ratio", " ", "y"}], "]"}], "/.", "\[Pi]par"}], "]"}], 
         "^", "2"}], "]"}]}]}], ";", "\[IndentingNewLine]", 
     RowBox[{"OI\[Pi]", "=", 
      RowBox[{"Simplify", "[", 
       RowBox[{
        RowBox[{"TRR\[Pi]", "+", "RRT\[Pi]"}], ",", 
        RowBox[{"Assumptions", "\[Rule]", 
         RowBox[{"_Symbol", "\[Element]", "Reals"}]}]}], "]"}]}], ";", 
     "\[IndentingNewLine]", "\[IndentingNewLine]", 
     RowBox[{"TRT\[Pi]", "=", 
      RowBox[{"scale", " ", 
       RowBox[{"Simplify", "[", 
        RowBox[{
         RowBox[{"Abs", "[", 
          RowBox[{
           RowBox[{"Ah1", "[", 
            RowBox[{"ratio", " ", "y"}], "]"}], "/.", "\[Pi]par"}], "]"}], 
         "^", "2"}], "]"}]}]}], ";", 
     RowBox[{"RRR\[Pi]", "=", 
      RowBox[{"scale", " ", 
       RowBox[{"Simplify", "[", 
        RowBox[{
         RowBox[{"Abs", "[", 
          RowBox[{
           RowBox[{"Ah2", "[", 
            RowBox[{"ratio", " ", "y"}], "]"}], "/.", "\[Pi]par"}], "]"}], 
         "^", "2"}], "]"}]}]}], ";", "\[IndentingNewLine]", 
     RowBox[{"HI\[Pi]", "=", 
      RowBox[{"Simplify", "[", 
       RowBox[{
        RowBox[{"TRT\[Pi]", "+", "RRR\[Pi]"}], ",", 
        RowBox[{"Assumptions", "\[Rule]", 
         RowBox[{"_Symbol", "\[Element]", "Reals"}]}]}], "]"}]}], ";", 
     "\[IndentingNewLine]", "\[IndentingNewLine]", 
     RowBox[{"O\[CapitalXi]\[Pi]", "=", 
      RowBox[{"Simplify", "[", 
       RowBox[{
        RowBox[{
         RowBox[{"scale", " ", 
          RowBox[{"Ao1", "[", 
           RowBox[{"ratio", " ", "y"}], "]"}], 
          RowBox[{"Conjugate", "[", 
           RowBox[{"Ao2", "[", 
            RowBox[{"ratio", " ", "y"}], "]"}], "]"}]}], "/.", "\[Pi]par"}], 
        ",", 
        RowBox[{"Assumptions", "\[Rule]", 
         RowBox[{"_Symbol", "\[Element]", "Reals"}]}]}], "]"}]}], ";", 
     "\[IndentingNewLine]", 
     RowBox[{"H\[CapitalXi]\[Pi]", "=", 
      RowBox[{"Simplify", "[", 
       RowBox[{
        RowBox[{
         RowBox[{"scale", " ", 
          RowBox[{"Ah1", "[", 
           RowBox[{"ratio", " ", "y"}], "]"}], 
          RowBox[{"Conjugate", "[", 
           RowBox[{"Ah2", "[", 
            RowBox[{"ratio", " ", "y"}], "]"}], "]"}]}], "/.", "\[Pi]par"}], 
        ",", 
        RowBox[{"Assumptions", "\[Rule]", 
         RowBox[{"_Symbol", "\[Element]", "Reals"}]}]}], "]"}]}], ";", 
     "\[IndentingNewLine]", "\[IndentingNewLine]", 
     RowBox[{"(*", " ", 
      RowBox[{"non", "-", 
       RowBox[{"polarized", " ", "beam"}]}], " ", "*)"}], 
     "\[IndentingNewLine]", 
     RowBox[{"OI", "=", 
      RowBox[{"OI\[Sigma]", "+", "OI\[Pi]"}]}], ";", 
     RowBox[{"HI", "=", 
      RowBox[{"HI\[Sigma]", "+", "HI\[Pi]"}]}], ";", "\[IndentingNewLine]", 
     RowBox[{"O\[CapitalXi]", "=", 
      RowBox[{"2", 
       RowBox[{"(", 
        RowBox[{"O\[CapitalXi]\[Sigma]", "+", "O\[CapitalXi]\[Pi]"}], 
        ")"}]}]}], ";", 
     RowBox[{"H\[CapitalXi]", "=", 
      RowBox[{"2", 
       RowBox[{"(", 
        RowBox[{"H\[CapitalXi]\[Sigma]", "+", "H\[CapitalXi]\[Pi]"}], 
        ")"}]}]}], ";"}]}], "\[IndentingNewLine]", "]"}]}]], "Input",
 CellChangeTimes->{{3.825567748469046*^9, 3.825567748949725*^9}, {
   3.825582362620639*^9, 3.825582363654916*^9}, {3.8255824692686343`*^9, 
   3.8255824836491704`*^9}, {3.826859761591934*^9, 3.8268598074233427`*^9}, 
   3.826859936683897*^9},ExpressionUUID->"e3dfb1b7-ac19-404f-9d83-\
7569afa5d29c"]
}, Open  ]],

Cell[CellGroupData[{

Cell["input data", "Subsubsection",
 CellChangeTimes->{{3.5376201884192*^9, 3.5376202071236*^9}, {
  3.5611972527810564`*^9, 3.561197255386256*^9}, {3.561266600335642*^9, 
  3.561266612635642*^9}, {3.561789251597*^9, 3.5617892519402*^9}, {
  3.820655275145426*^9, 3.8206552811393905`*^9}, {3.8209274429887495`*^9, 
  3.8209274436081305`*^9}},ExpressionUUID->"f84370e8-f6e7-4412-9db5-\
ff3fc3ae602f"],

Cell[BoxData[
 RowBox[{
  RowBox[{"(*", " ", 
   RowBox[{
   "all", " ", "lengths", " ", "are", " ", "epressed", " ", "in", " ", "nm"}],
    " ", "*)"}], "\n", 
  RowBox[{
   RowBox[{
    RowBox[{"\[Sigma]par", "=", 
     RowBox[{"{", 
      RowBox[{
       RowBox[{"d220", "\[Rule]", "0.192015"}], ",", 
       RowBox[{"\[Mu]0", "\[Rule]", "1.4226*^-6"}], ",", 
       RowBox[{"n0", "\[Rule]", 
        RowBox[{"-", "1.5873*^-6"}]}], ",", 
       RowBox[{"K", "\[Rule]", "88.5829"}], ",", 
       RowBox[{
        SubscriptBox["\[CapitalTheta]", "B"], "\[Rule]", "0.18577"}], ",", 
       RowBox[{
        SubscriptBox["\[CapitalDelta]", "e"], "\[Rule]", "36287."}], ",", 
       RowBox[{"\[Nu]", "\[Rule]", 
        RowBox[{
         RowBox[{"-", "0.9999675"}], "+", 
         RowBox[{"0.00806689", " ", "\[ImaginaryI]"}]}]}]}], "}"}]}], ";"}], 
   "\n", 
   RowBox[{
    RowBox[{"\[Pi]par", "=", 
     RowBox[{"{", 
      RowBox[{
       RowBox[{"d220", "\[Rule]", "0.192015"}], ",", 
       RowBox[{"\[Mu]0", "\[Rule]", "1.4226*^-6"}], ",", 
       RowBox[{"n0", "\[Rule]", 
        RowBox[{"-", "1.5873*^-6"}]}], ",", 
       RowBox[{"K", "\[Rule]", "88.5829"}], ",", 
       RowBox[{
        SubscriptBox["\[CapitalTheta]", "B"], "\[Rule]", "0.18577"}], ",", 
       RowBox[{
        SubscriptBox["\[CapitalDelta]", "e"], "\[Rule]", "41796."}], ",", 
       RowBox[{"\[Nu]", "\[Rule]", 
        RowBox[{
         RowBox[{"-", "0.9999679"}], "+", 
         RowBox[{"0.00801416", " ", "\[ImaginaryI]"}]}]}], ",", 
       RowBox[{"ratio", "\[Rule]", "1.15183"}]}], "}"}]}], ";"}]}]}]], "Input",
 CellChangeTimes->{
  3.820666288916301*^9, {3.825563841436475*^9, 3.8255638631254773`*^9}, {
   3.825564816551175*^9, 3.825564862544156*^9}, {3.8255659358279147`*^9, 
   3.8255660205967317`*^9}, {3.8255670174519997`*^9, 
   3.8255670296024714`*^9}, {3.8255677734362326`*^9, 3.825567805045799*^9}, 
   3.825568134491953*^9, {3.8255682266514287`*^9, 3.8255682278592215`*^9}, {
   3.825568277695899*^9, 3.8255682785546436`*^9}, {3.8255696217421107`*^9, 
   3.8255696497501974`*^9}, {3.8255696833214035`*^9, 
   3.8255696862655606`*^9}, {3.825581831455688*^9, 3.825582011537965*^9}, 
   3.8255824776960564`*^9, {3.8268598128588266`*^9, 3.826859814845496*^9}, {
   3.8268598522381053`*^9, 
   3.8268598535615587`*^9}},ExpressionUUID->"f5ce5b29-a98a-4377-af98-\
8447f812e08e"]
}, Open  ]]
}, Open  ]],

Cell[CellGroupData[{

Cell["4. Numerical simulation", "Subsection",
 CellChangeTimes->{{3.8166069820507374`*^9, 3.8166069846756716`*^9}, {
   3.8174740668322573`*^9, 3.8174740827101135`*^9}, 3.8250787043089485`*^9, 
   3.825564960137077*^9, {3.8255680561744623`*^9, 3.825568065600196*^9}},
 Background->RGBColor[
  0.88, 1, 0.88],ExpressionUUID->"b385421c-4676-42af-b6df-95046725602d"],

Cell[CellGroupData[{

Cell["Figure 3", "Subsubsection",
 CellChangeTimes->{{3.5376201884192*^9, 3.5376202071236*^9}, {
   3.5611972527810564`*^9, 3.561197255386256*^9}, {3.561266600335642*^9, 
   3.561266612635642*^9}, {3.561789251597*^9, 3.5617892519402*^9}, {
   3.820655275145426*^9, 3.8206552811393905`*^9}, {3.8209274429887495`*^9, 
   3.8209274436081305`*^9}, {3.8255684022639055`*^9, 3.825568404390209*^9}, 
   3.825568570078043*^9, 
   3.8255687410903673`*^9},ExpressionUUID->"a8e8d102-5806-460d-91c4-\
f41b39c6153a"],

Cell[BoxData[{
 RowBox[{
  RowBox[{"Clear", "[", 
   RowBox[{
   "\[Sigma]", ",", "r", ",", "TS", ",", "T1", ",", "T2", ",", "TA", ",", 
    "\[CapitalDelta]z", ",", "\[Theta]"}], "]"}], 
  ";"}], "\[IndentingNewLine]", 
 RowBox[{
  RowBox[{"data", "=", 
   RowBox[{"{", 
    RowBox[{
     RowBox[{"\[Sigma]", "=", "0.4*^6"}], ",", 
     RowBox[{"r", "=", "1.*^9"}], ",", 
     RowBox[{"TS", "=", "1.196*^6"}], ",", 
     RowBox[{"T1", "=", "1.193*^6"}], ",", 
     RowBox[{"T2", "=", "1.193*^6"}], ",", 
     RowBox[{"TA", "=", "1.197*^6"}], ",", 
     RowBox[{"\[Theta]", "=", "0"}]}], "}"}]}], ";"}], "\[IndentingNewLine]", 
 RowBox[{
  RowBox[{"xint", ";"}], "\[IndentingNewLine]"}], "\[IndentingNewLine]", 
 RowBox[{
  RowBox[{"NP", "=", "80"}], ";", 
  RowBox[{"zMax", "=", ".1*^6"}], ";", 
  RowBox[{"t1", "=", 
   RowBox[{"-", "zMax"}]}], ";", 
  RowBox[{"t2", "=", "zMax"}], ";", 
  RowBox[{"dt", "=", 
   RowBox[{
    RowBox[{"(", 
     RowBox[{"t2", "-", "t1"}], ")"}], "/", "NP"}]}], 
  ";"}], "\[IndentingNewLine]", 
 RowBox[{
  RowBox[{
   RowBox[{"tlist", "=", 
    RowBox[{"Table", "[", 
     RowBox[{"x", ",", 
      RowBox[{"{", 
       RowBox[{"x", ",", "t1", ",", "t2", ",", "dt"}], "}"}]}], "]"}]}], 
   ";"}], "\[IndentingNewLine]"}], "\[IndentingNewLine]", 
 RowBox[{
  RowBox[{"Ny", "=", "4096"}], ";"}], "\[IndentingNewLine]", 
 RowBox[{
  RowBox[{"y1", "=", 
   RowBox[{"-", "8"}]}], ";", 
  RowBox[{"y2", "=", 
   RowBox[{"-", "y1"}]}], ";", 
  RowBox[{"dy", "=", 
   RowBox[{
    RowBox[{"(", 
     RowBox[{"y2", "-", "y1"}], ")"}], "/", "Ny"}]}], 
  ";"}], "\[IndentingNewLine]", 
 RowBox[{
  RowBox[{
   RowBox[{"ylist", "=", 
    RowBox[{"Table", "[", 
     RowBox[{
      RowBox[{"y1", "+", 
       RowBox[{
        RowBox[{"(", 
         RowBox[{"i", "-", "1"}], ")"}], " ", "dy"}]}], ",", 
      RowBox[{"{", 
       RowBox[{"i", ",", "Ny"}], "}"}]}], "]"}]}], ";"}], 
  "\[IndentingNewLine]"}], "\[IndentingNewLine]", 
 RowBox[{
  RowBox[{"IO", "=", 
   RowBox[{"{", "}"}]}], ";", 
  RowBox[{"IH", "=", 
   RowBox[{"{", "}"}]}], ";", 
  RowBox[{"\[CapitalXi]O", "=", 
   RowBox[{"{", "}"}]}], ";", 
  RowBox[{"\[CapitalXi]H", "=", 
   RowBox[{"{", "}"}]}], ";"}], "\[IndentingNewLine]", 
 RowBox[{"Monitor", "[", 
  RowBox[{
   RowBox[{"For", "[", 
    RowBox[{
     RowBox[{"i", "=", "1"}], ",", 
     RowBox[{"i", "\[LessEqual]", 
      RowBox[{"Length", "[", "tlist", "]"}]}], ",", 
     RowBox[{"i", "++"}], ",", "\[IndentingNewLine]", 
     RowBox[{
      RowBox[{"\[CapitalDelta]z", "=", 
       RowBox[{"tlist", "[", 
        RowBox[{"[", "i", "]"}], "]"}]}], ";", "\[IndentingNewLine]", 
      RowBox[{"OIlist", "=", 
       RowBox[{"ParallelTable", "[", 
        RowBox[{"OI", ",", 
         RowBox[{"{", 
          RowBox[{"y", ",", "ylist"}], "}"}]}], "]"}]}], ";", 
      RowBox[{"IO", "=", 
       RowBox[{"Append", "[", 
        RowBox[{"IO", ",", 
         RowBox[{"Total", "[", "OIlist", "]"}]}], "]"}]}], ";", 
      "\[IndentingNewLine]", 
      RowBox[{"HIlist", "=", 
       RowBox[{"ParallelTable", "[", 
        RowBox[{"HI", ",", 
         RowBox[{"{", 
          RowBox[{"y", ",", "ylist"}], "}"}]}], "]"}]}], ";", 
      RowBox[{"IH", "=", 
       RowBox[{"Append", "[", 
        RowBox[{"IH", ",", 
         RowBox[{"Total", "[", "HIlist", "]"}]}], "]"}]}], ";", 
      "\[IndentingNewLine]", 
      RowBox[{"\[CapitalXi]Olist", "=", 
       RowBox[{"ParallelTable", "[", 
        RowBox[{"O\[CapitalXi]", ",", 
         RowBox[{"{", 
          RowBox[{"y", ",", "ylist"}], "}"}]}], "]"}]}], ";", 
      RowBox[{"\[CapitalXi]O", "=", 
       RowBox[{"Append", "[", 
        RowBox[{"\[CapitalXi]O", ",", 
         RowBox[{"Total", "[", "\[CapitalXi]Olist", "]"}]}], "]"}]}], ";", 
      "\[IndentingNewLine]", 
      RowBox[{"\[CapitalXi]Hlist", "=", 
       RowBox[{"ParallelTable", "[", 
        RowBox[{"H\[CapitalXi]", ",", 
         RowBox[{"{", 
          RowBox[{"y", ",", "ylist"}], "}"}]}], "]"}]}], ";", 
      RowBox[{"\[CapitalXi]H", "=", 
       RowBox[{"Append", "[", 
        RowBox[{"\[CapitalXi]H", ",", 
         RowBox[{"Total", "[", "\[CapitalXi]Hlist", "]"}]}], "]"}]}], ";"}]}],
     "\[IndentingNewLine]", "]"}], ",", "i"}], "]"}]}], "Input",
 CellChangeTimes->{{3.561274213802642*^9, 3.561274229562642*^9}, {
   3.561274262735642*^9, 3.5612745079036417`*^9}, {3.561274544126642*^9, 
   3.5612746601936417`*^9}, {3.561274727833642*^9, 3.561274759273642*^9}, {
   3.561279317504642*^9, 3.561279337235642*^9}, {3.561279538604642*^9, 
   3.5612795418186417`*^9}, {3.5612798281056423`*^9, 3.561279836734642*^9}, {
   3.561280013625642*^9, 3.561280025210642*^9}, {3.561280093710642*^9, 
   3.561280097433642*^9}, {3.561280155177642*^9, 3.561280157170642*^9}, {
   3.561280582550642*^9, 3.561280589639642*^9}, {3.561280762927642*^9, 
   3.561280766253642*^9}, {3.561281145835642*^9, 3.561281153909642*^9}, {
   3.561281852567642*^9, 3.561281852772642*^9}, {3.561282899529642*^9, 
   3.5612829289356422`*^9}, {3.561282967001642*^9, 3.561282979215642*^9}, {
   3.561283025622642*^9, 3.5612830890876417`*^9}, {3.561283195956642*^9, 
   3.561283212115642*^9}, {3.561283288123642*^9, 3.561283298643642*^9}, {
   3.561283723674642*^9, 3.561283728037642*^9}, {3.561283771549642*^9, 
   3.561283790438642*^9}, {3.561284165938642*^9, 3.561284191716642*^9}, {
   3.561284944827642*^9, 3.561285037641642*^9}, {3.5612850679026423`*^9, 
   3.561285075413642*^9}, {3.561285331374642*^9, 3.5612853479476423`*^9}, {
   3.561285701251642*^9, 3.561285703450642*^9}, {3.5612857413296423`*^9, 
   3.561285751573642*^9}, 3.561285808151642*^9, {3.561285961209642*^9, 
   3.561285992904642*^9}, {3.5612896860988417`*^9, 3.561289689718042*^9}, {
   3.561290168794042*^9, 3.561290169340042*^9}, {3.561290205594442*^9, 
   3.561290231209642*^9}, {3.561293178235042*^9, 3.561293182774642*^9}, {
   3.5613569055626445`*^9, 3.5613569142206445`*^9}, 3.5613696633884444`*^9, {
   3.5615363569214*^9, 3.561536366609*^9}, {3.5615372997542*^9, 
   3.5615373245582*^9}, {3.561537376943*^9, 3.5615373821066*^9}, {
   3.561633715293455*^9, 3.5616337159174547`*^9}, {3.5616337643554544`*^9, 
   3.561633779846255*^9}, {3.561635872586255*^9, 3.561635988634655*^9}, {
   3.561637685197055*^9, 3.561637708441055*^9}, {3.561637756754255*^9, 
   3.5616377665198545`*^9}, 3.561638303457255*^9, 3.5616386250044546`*^9, 
   3.561639034457655*^9, {3.561639064799655*^9, 3.5616390669524546`*^9}, {
   3.5616436209054546`*^9, 3.5616436256946545`*^9}, {3.561644112726655*^9, 
   3.5616441194658546`*^9}, {3.5616974688924513`*^9, 
   3.5616974703588514`*^9}, {3.561702690384452*^9, 3.5617027386352515`*^9}, 
   3.561702984413252*^9, {3.561789431075*^9, 3.561789482711*^9}, {
   3.5617895338166*^9, 3.5617895717714*^9}, {3.5617896599582*^9, 
   3.5617896602702*^9}, 3.5617929059126*^9, 3.5617929707618*^9, {
   3.5617932030146*^9, 3.5617932042782*^9}, {3.5617975115162*^9, 
   3.5617975146205997`*^9}, {3.5617975455866003`*^9, 3.5617975458206*^9}, {
   3.5617975870202*^9, 3.5617975880654*^9}, {3.5617976498882*^9, 
   3.5617976580002003`*^9}, 3.561800256233*^9, {3.5618877902890234`*^9, 
   3.5618877979798236`*^9}, {3.5618960488684235`*^9, 3.5618960494924235`*^9}, 
   3.5618961065104237`*^9, {3.561896258454424*^9, 3.561896261512024*^9}, {
   3.5618972645608234`*^9, 3.5618972815804234`*^9}, {3.561897623236024*^9, 
   3.5618977037320237`*^9}, 3.561897847111624*^9, {3.5618997673312235`*^9, 
   3.5618997845068235`*^9}, {3.5619036417316236`*^9, 
   3.5619036458344235`*^9}, {3.562300820327857*^9, 3.5623008253198566`*^9}, 
   3.562300975625857*^9, {3.562301007184657*^9, 3.562301054062657*^9}, {
   3.562301115308257*^9, 3.5623011155578566`*^9}, {3.621425400353573*^9, 
   3.621425410821192*^9}, {3.8209256692833495`*^9, 3.8209257705286694`*^9}, {
   3.8209258464796166`*^9, 3.8209258512728024`*^9}, {3.820925885268968*^9, 
   3.820925914777032*^9}, {3.8209261103690763`*^9, 3.820926145728902*^9}, {
   3.821610353922782*^9, 3.821610404760778*^9}, {3.8216949751053333`*^9, 
   3.8216950039711103`*^9}, {3.8217047701814175`*^9, 3.8217047864908495`*^9}, 
   3.8217048191185155`*^9, {3.8217048908807435`*^9, 3.8217048973274813`*^9}, {
   3.8217051585792007`*^9, 3.82170516240493*^9}, {3.823488800282051*^9, 
   3.823488822206438*^9}, {3.8237763364129314`*^9, 3.8237763544137764`*^9}, {
   3.8255681060630226`*^9, 3.8255681081873283`*^9}, {3.8255681405487638`*^9, 
   3.8255681622636857`*^9}, {3.82556828257086*^9, 3.8255682831902266`*^9}, {
   3.8268594298094387`*^9, 3.826859464061824*^9}, 3.826859598570675*^9, {
   3.8268599980893717`*^9, 3.826859998532138*^9}, {3.8268605003404875`*^9, 
   3.8268605207029843`*^9}, {3.8268606545280867`*^9, 
   3.8268606569695983`*^9}, {3.8268607460074377`*^9, 
   3.8268607502451115`*^9}},ExpressionUUID->"e9bccfe9-df30-4662-b089-\
312d07fb9f83"],

Cell[BoxData[{
 RowBox[{
  RowBox[{"tlist", "=", 
   RowBox[{"Table", "[", 
    RowBox[{"x", ",", 
     RowBox[{"{", 
      RowBox[{"x", ",", "t1", ",", "t2", ",", "dt"}], "}"}]}], "]"}]}], 
  ";"}], "\[IndentingNewLine]", 
 RowBox[{
  RowBox[{"tlist", "=", 
   RowBox[{"1*^-6", "tlist"}]}], ";"}], "\[IndentingNewLine]", 
 RowBox[{
  RowBox[{"\[CapitalGamma]O", "=", 
   RowBox[{"Transpose", "[", 
    RowBox[{"{", 
     RowBox[{"tlist", ",", 
      RowBox[{
       RowBox[{"Abs", "[", "\[CapitalXi]O", "]"}], "/", "IO"}]}], "}"}], 
    "]"}]}], ";"}], "\[IndentingNewLine]", 
 RowBox[{
  RowBox[{"\[CapitalGamma]H", "=", 
   RowBox[{"Transpose", "[", 
    RowBox[{"{", 
     RowBox[{"tlist", ",", 
      RowBox[{
       RowBox[{"Abs", "[", "\[CapitalXi]H", "]"}], "/", "IH"}]}], "}"}], 
    "]"}]}], ";"}], "\[IndentingNewLine]", 
 RowBox[{
  RowBox[{"aux", "=", 
   RowBox[{"Unwrap", "[", 
    RowBox[{"Arg", "[", "\[CapitalXi]O", "]"}], "]"}]}], ";", 
  RowBox[{"\[Phi]O", "=", 
   RowBox[{"Transpose", "[", 
    RowBox[{"{", 
     RowBox[{"tlist", ",", 
      RowBox[{
       RowBox[{".5", 
        RowBox[{"aux", "/", "\[Pi]"}]}], "-", "1"}]}], "}"}], "]"}]}], 
  ";"}], "\[IndentingNewLine]", 
 RowBox[{
  RowBox[{"aux", "=", 
   RowBox[{"Unwrap", "[", 
    RowBox[{"Arg", "[", "\[CapitalXi]H", "]"}], "]"}]}], ";", 
  RowBox[{"\[Phi]H", "=", 
   RowBox[{"Transpose", "[", 
    RowBox[{"{", 
     RowBox[{"tlist", ",", 
      RowBox[{".5", 
       RowBox[{"aux", "/", "\[Pi]"}]}]}], "}"}], "]"}]}], 
  ";"}], "\[IndentingNewLine]"}], "Input",
 CellChangeTimes->{{3.821610413569186*^9, 3.821610433351283*^9}, {
  3.823776479637992*^9, 3.8237765524978724`*^9}, {3.825414144750046*^9, 
  3.8254141462839003`*^9}, {3.825568754848568*^9, 3.8255687567993517`*^9}, {
  3.826860281748247*^9, 3.8268602820494814`*^9}, {3.8268607687605476`*^9, 
  3.8268607692641993`*^9}},ExpressionUUID->"ec09549e-4e7c-49bd-8705-\
6987ee3ed1a3"],

Cell[CellGroupData[{

Cell[BoxData[{
 RowBox[{
  RowBox[{"a12", "=", 
   RowBox[{"1*^-6", 
    RowBox[{"{", 
     RowBox[{"t1", ",", "t2"}], "}"}]}]}], ";"}], "\[IndentingNewLine]", 
 RowBox[{"ListPlot", "[", 
  RowBox[{
   RowBox[{"{", 
    RowBox[{"\[CapitalGamma]O", ",", "\[CapitalGamma]H"}], "}"}], ",", 
   RowBox[{"PlotRange", "\[Rule]", 
    RowBox[{"{", 
     RowBox[{"a12", ",", 
      RowBox[{"{", 
       RowBox[{"0", ",", "1"}], "}"}]}], "}"}]}], ",", 
   RowBox[{"Joined", "\[Rule]", "True"}], ",", 
   RowBox[{"InterpolationOrder", "\[Rule]", "2"}], ",", 
   RowBox[{"ImageSize", "\[Rule]", "450"}], ",", 
   RowBox[{"Frame", "\[Rule]", "True"}], ",", 
   RowBox[{"Axes", "\[Rule]", "False"}], ",", 
   RowBox[{"FrameLabel", "\[Rule]", 
    RowBox[{"{", 
     RowBox[{
     "\"\<\[CapitalDelta]z / mm\>\"", ",", "\"\<fringe visibility\>\""}], 
     "}"}]}], ",", 
   RowBox[{"BaseStyle", "\[Rule]", 
    RowBox[{"{", 
     RowBox[{"FontSize", "\[Rule]", "12"}], "}"}]}], ",", 
   RowBox[{"GridLines", "\[Rule]", "Automatic"}], ",", 
   RowBox[{"PlotLegends", "\[Rule]", 
    RowBox[{"Placed", "[", 
     RowBox[{
      RowBox[{"{", 
       RowBox[{"\"\<O\>\"", ",", "\"\<H\>\""}], "}"}], ",", 
      RowBox[{"{", 
       RowBox[{"0.7", ",", "0.49"}], "}"}]}], "]"}]}]}], 
  "]"}], "\[IndentingNewLine]", 
 RowBox[{"ListPlot", "[", 
  RowBox[{
   RowBox[{"{", 
    RowBox[{"\[Phi]O", ",", "\[Phi]H"}], "}"}], ",", 
   RowBox[{"PlotRange", "\[Rule]", 
    RowBox[{"{", 
     RowBox[{"a12", ",", 
      RowBox[{"{", 
       RowBox[{
        RowBox[{"-", ".6"}], ",", ".6"}], "}"}]}], "}"}]}], ",", 
   RowBox[{"Joined", "\[Rule]", "True"}], ",", 
   RowBox[{"InterpolationOrder", "\[Rule]", "2"}], ",", 
   RowBox[{"ImageSize", "\[Rule]", "450"}], ",", 
   RowBox[{"Frame", "\[Rule]", "True"}], ",", 
   RowBox[{"Axes", "\[Rule]", "False"}], ",", 
   RowBox[{"FrameLabel", "\[Rule]", 
    RowBox[{"{", 
     RowBox[{
     "\"\<\[CapitalDelta]z / mm\>\"", ",", 
      "\"\<fringe phase [rad/(2\[Pi])]\>\""}], "}"}]}], ",", 
   RowBox[{"BaseStyle", "\[Rule]", 
    RowBox[{"{", 
     RowBox[{"FontSize", "\[Rule]", "12"}], "}"}]}], ",", 
   RowBox[{"GridLines", "\[Rule]", "Automatic"}], ",", 
   RowBox[{"PlotLegends", "\[Rule]", 
    RowBox[{"Placed", "[", 
     RowBox[{
      RowBox[{"{", 
       RowBox[{"\"\<O\>\"", ",", "\"\<H\>\""}], "}"}], ",", 
      RowBox[{"{", 
       RowBox[{"0.15", ",", "0.41"}], "}"}]}], "]"}]}]}], "]"}]}], "Input",
 CellChangeTimes->{{3.561279076314642*^9, 3.561279133608642*^9}, {
   3.561279226945642*^9, 3.561279231915642*^9}, 3.561279570299642*^9, {
   3.561280043300642*^9, 3.561280053687642*^9}, 3.561280118451642*^9, {
   3.561289725130042*^9, 3.5612897323528423`*^9}, {3.561537432869*^9, 
   3.5615374415114*^9}, {3.5616416509988546`*^9, 3.561641663057655*^9}, {
   3.561641699561655*^9, 3.561641736003255*^9}, {3.5616417791996546`*^9, 
   3.561641810150055*^9}, {3.5616419295992546`*^9, 3.561641939520855*^9}, {
   3.5616419725304546`*^9, 3.561641973341655*^9}, {3.561642092182455*^9, 
   3.561642113226855*^9}, {3.561642151041255*^9, 3.561642237621255*^9}, {
   3.561642424478055*^9, 3.561642449500455*^9}, {3.561642494319255*^9, 
   3.5616424947092547`*^9}, {3.5616426191660547`*^9, 3.561642624860055*^9}, {
   3.561642688305255*^9, 3.561642704529255*^9}, {3.561642750814455*^9, 
   3.561642871386855*^9}, {3.561642917500455*^9, 3.5616429934880548`*^9}, {
   3.561643094903655*^9, 3.561643113483255*^9}, {3.561643178644455*^9, 
   3.5616433054880548`*^9}, {3.5616433414616547`*^9, 3.561643349714055*^9}, {
   3.5617976739902*^9, 3.5617976743334*^9}, {3.5617982696198*^9, 
   3.5617982818034*^9}, {3.5617983925634003`*^9, 3.5617984032650003`*^9}, {
   3.8209261905984554`*^9, 3.8209262130170755`*^9}, {3.8216104837116957`*^9, 
   3.8216105314429655`*^9}, {3.821614003632849*^9, 3.8216140092717695`*^9}, {
   3.8237763774740705`*^9, 3.8237764047511663`*^9}, {3.8237766492721796`*^9, 
   3.8237766683870716`*^9}, {3.8237767063794565`*^9, 3.823776831983736*^9}, {
   3.823785738800726*^9, 3.8237857877478113`*^9}, {3.8255683143169813`*^9, 
   3.825568350749542*^9}, 3.8255688272865*^9, {3.8268601289706793`*^9, 
   3.826860130076666*^9}, {3.8268602432212963`*^9, 3.8268602588914227`*^9}, {
   3.8268607736471357`*^9, 
   3.826860778669734*^9}},ExpressionUUID->"8c61ddcd-4002-46b9-8716-\
7ef021557d95"],

Cell[BoxData[
 TagBox[
  GraphicsBox[{{{}, {{{}, {}, 
       {RGBColor[0.368417, 0.506779, 0.709798], PointSize[
        0.009166666666666668], AbsoluteThickness[1.6], 
        StyleBox[LineBox[CompressedData["
1:eJw8WwdYje8blhGKQkZmFNnJSkYeUkkyygqZJWSlEkJCW9I4q733PI1TiZ5K
EkVp76W9FyLj/533O7//uVyX671Ovd87nud+7vt+vpZcvKV9aeyYMWOWTBoz
hv+/hzv/k4qLWbwne/64whKPayrZzFScopZWcWuMG0RG79kZ4pKKplJSuhXj
3GBzyRJbeJGKR6WbRB9NdIOMqcJSznapGHNwfPsZUTfQPNU/gfMsFZ8FWfeb
i7tBZWrD9hMWqVgkY7CsRMINLq0pz/h0LxU98oNtrkq6wTC3mDFqnIo1Pioz
ty90A0uNsuSG66nI9lD+rC7tBtO+1618ZJCKn9A30XW5G/gk9nQWnkvFh2K6
7yXXuoG8zdjRap1UDLG5K1y9gVqP4cJTPlqpqLFi8Halohs0rV3irayRiq83
61wc2OkGiz37dYaUU1F7YLP8GFXqefHPX8RtT8Vpp59XT9jvBv9MBreZb0rF
AWMd/bFa1PPql144vDYVfyp6f/x23A1Of5Mes1E2FWWiT4o16LrBlqTuOdJS
qXin4MW6zItusEnqadhCyVTs8N0q537FDQ5u/MpdNj0VrRadEbly0w0cBsQ3
bRNJRZX9I2/XmrrB15OT1p0el4orZEVPd953A93r+QF2v1NwfSyzwPuxG3xb
ofsy61sKnm9lL1G3doPol8nDk/pSMCFvulaHgxtY+dUVnW5PwTXnxp194uwG
D05/WZnWmIIf/K6rT2O5gXPGy5+y1Sno6HxgGsvTDbIL5ir7lqSgsVxI0gx/
N5hrf2vc0s8paGFupmgT4gaO3c5KSe9TMNY0ndMfSZ3Xr0f92pkpKLzQokyL
6wZFXIUFf16loKVJ0kA4zw2CJNIyEhJTcPE9/c6RNDdgSInWmcWkYPOq5xk7
M90gpFTWVC0sBQufrzR9kOMGJZvFnkkHpGCdB0yIzXMDBb07r8d5peCNyr3/
6grdoMpyWlETMwXLcl/3TCtzg7dO9W/xZQrOu+pTqFLtBr2OTS4e9imo+Ko7
1LzBDc48mLvD5FkKyr8ONYlvcQPxU1ZZ+x6l4NhbBRu7O91AeKXMskV3UzCu
SK99eb8b7Gz/ptdvlIJb2vRdLn1zgzT2b4sMwxTkRBXJBf+izm/LFjMn/RQs
kY7OaP3nBhbvg/edOpuCnfuG1VZNYMD7veo/ZXRSsHpJWOYtEQZopyyy7tJK
wdCIXPlkcQZIzV3ZE7c/BTWbjzHGzGKAvOHl9aaqKfjp86Hu/fMYYB1ZqbUZ
UlDWkKfoLsWARbWPDw4rpqAuz/5++1IGjP49uZy7IQWvJXyI2bqKAfOnX6m5
tiYFj14wq3BcxwALiYgbS2VTUDLj5ffGTQxYJry4ukoqBZMLZk3euo0BYh0f
lr6cm4LrnCdNcwUG7HgdqrFbIgWfCl0R7VFhQMzjVM2BKdR5yGwa3afBgAsb
/63yFU5B3vfr9WGHGKBbfq9FY0wKepjPSJl8jAEen0TefPuZjNndSsuvnWKA
7D33Qb+hZPRxmFSQd44Bf8uW2mj2JKP8UePY1ZcYIN0ZdXekNRmN9z3IdTBk
gDN3/fughmS8Yigzr+MWA/atTTDVqkrGGcmGQWp3GKB1Zr3l3+JkvLVO63Kg
OQMCdkd1RH5KxsfFZRf/PWbArioZ7sn3ybgncJR1ypoBq5ZzyiZmJuMrHxyX
5MCAcysmn+K9Ssbmd9LhYs4MaKw1234pMRmzJJfZXmYyIHpvo/nMmGQ8ws7x
Rg8G5FxSl8wOTUb27ok9s/2o+RSjJEz9k/HlnDbTG8EMqE6fcmOpZzJum2uw
+W0EA8p+Xl1aykhGjpqVnGQcdV8db7faOCVjhO/u89eTGBDnOC96i10y3lzq
8xFfMeBl8w2LjifJ2FrifmNGBgPS+t9Eez5IRgnupn367xiwgSuy/eCdZBxM
uXkm6SMDhpYdlRW6lYzPuvdGTChkgNAhj1uJV5Ixd3/GumOl1H2sqZ195SK1
n7LynsAq6vv0BQsW6FLPe+HUPFBP7YehoV54LBmVr205vrOFAc926+hbHUrG
xGvLrO06GbApW9VIcV8yZjrp3C7sY0DtAonr3crJeKOkcN7sbwx4uD/jhN+O
ZEze4fTk5C8GzDh8YONRhWT0fu8c7PGPAV6rXv2dKJ+M0ncqbCrHM2FBtfCr
tJXJuFv10rLZIkxgXth46ZZMMo5R3PLksDgTxqTDGJmFyXj6wEEPu5lM0O9f
/bxsNnX+1hFG6XOZ8GbkxwSHacnYUb9//OAiJoiWBxopiSTj/DMbjsksZcLh
5+vy+sclY9fvM3raK5ngOMtzVtAfHurgZ7nHckx4faf10IkfPLwQZJUcvpEJ
zZHTzUUGeDgp6vGfL4pMGJuygPGmk4cHynDMiBITZntM9DFq5qGcjGrm/D1M
kNIuYsvU8TDaVRyU1JmwqOHhk7JyHuYulTLXPcCEmSoTT9t/4eHTShPj+9rU
fixuL92Rx8OKuKkrGCeY0PgirbY3m4d5Ed0eUbpMSDVpsfFP56Hu+2l5WReY
YLOuT+poCg/thM1TygyYsPeXRrxwPA+3JMWXtV9jws8p1/amRvJw/2JV959G
TOBcPlR/LZiH2XvXj5lsxoSVIiP3F/nyMGD1XdE5D5gQPqw/5wuHhy15s9Nk
LJkwdzkr+ZkrDx1XTBNfZ80Ec//npxQceeixW2/iVgcm5Oqpjumw5qHonGlB
u18yYfLNt2Gej3nYGDa7RZ3BhK0ZE44evM/DRT/MPh50Z4LOqSljhUx4mC60
/ugRHyZc3lEen3CdWk+uytPjgUwwIB8ertOMP6oTxoTjFakL5p7n4b/n9/N0
opmw0fVLad5JHm6082g9EU+dPyPaxeIID/N3zQo5lsyEjNoDh9cfoM4rqWOy
9msmGN2Kn96sxkP5tjkzDmQyQWxfdSlrFw9HSnzT1XKY4GWY67VvGw9lHz8R
hzwmzCu5b/B7Iw9ftbwer1DIBHvrvg2xa3nInaTts7qUCa0WK8deXM5DsfZd
NVJV1HoylpfMXMLDz8/s02fUM8F4X2fY+3k8/FG9WnV8MxN85922NJ9J3W//
cqPhdib80lx4cq0YD09OOvq8sYcJmT8PrW+YyEN9Q5umD4NM6Fs8ebKbEA/9
ZuOd6B/U87PUG1RHk3Dq1L8qjr+Z4FInljwynIQxB/YcNhBiwZg7p19E9iah
ZYUTe7swC+qs5fTOtiehbXTDvCmiLJCZbqc4vSkJMV+xqlycBSWzr0zNrk7C
FQrsUp+ZLOhnfW40K03Cdx2jUy7MZcEdl7SklQVJ6NZmYLloEQsMhNfZ1+Qm
IWNdxbpyaRa8JQQhCXMzD81/vpwF9ufC5ZRfJ6GczyflbWtYkLYnbsy3pCTM
ydYKaZZnwfEApaLQ2CR03lyj6rCZBWcfaAWeCk9Cx/7rS1ZvY0Hh5y6TqYFJ
mPZt3Nb3O1kQ7TVFJcMrCReo+jue3cOC4eYECRNWEsbVqSwY2MuCkNDGpmXO
SWia1dtmoUmtp5nJrbBPwuv9Pn0TtViw36vw8fNnSci+cmyj4zEW7PjscmDn
oyQcXDUjQfQUCzzMK+cNmCXh0y2lN23OsuCif2hboFESqjj5GPy+yILlxnsS
jxsm4eFLfW9vXmbBwwXDlpP1kzB7UD2u7hoLzvulHnh9Jgk9FCJXaxqxoPSP
27xbJ5KwQn62QrIpC8o2PWtbopWE9xvtC6Tus+Cqqm1iiQb1PHXhEetHLHix
zu+JrUoS9l16HtvxhAVKQ58ObtuZhBlb537XsGHBY+dpC3q2JOHPt7F54Q4s
ODzxSofv+iRkjj8kL/ySBXEnSnjaq5OQNfpd5rwbC3yfHLOasCwJ/4aFhiSz
WUDYwaIkzJ9yIWWKFwvWXmRJXZNMwj+yMifP+bEgX/J4z8IZ1Hw/euxig1jw
M2xVWqFoErpYZO79E8aC5Bkz7Z9NoM4rzZupHs2C8cdnnFD4l4hpsU+NXbgs
aDBetqxjJBHbThrVlSex4MDVA0Oeg4lo/sqgcv4rFqhvdcg82J2IRl8u6Z1J
Z0FRU/VLodZE/ORz46FXFgt6LimfTaxPRCdpi6WVOSxgZr1Zc7kyEZN02acl
8qh4GDkwOrc4EZUPpC7ZX8ACzqShD/n5ibhp+KuZZTELVNP8OI9zEnFd1vRl
3HIWrKrSuLwhIxFrlit9r6pmwd5LA5tbUhNRYZlB5596FnjrMsZzEqj5XjkK
zWtmweqMjcUa0Yn4pzVu+7p2FvS9LPD/E5KIBpFFHKVuFvTmXTaK80vEJxMH
JVX7qfwx/b1TzyMRNUbFXqsOs8DV7sXU2YxEfGuz8imMsGDL5Pk1uS8SsTN8
97UNv1kw53tQxAPbRMzWP3F30Rg2rD20+r7ck0TUTDYMGTeeDQ9mxlAMIRGf
+T8YaZzIhrFqa2czTBPRUMbhRqooG7K+hjWr3UzEsUqsCQ7ibEjpWZzw83Ii
7u31zTgiwYZ2PeaTqAuJuHNLqM/sOWw4pCZ8+NzpRPw6J8q3aB4b+hgmi2Yc
S0RF55i3tovYkHOotjv7YCIq+cWIKEizodxsT9pd9UQc3BtlWruMDVIiIfar
lBPxuG2okMVKNvhNnqBTu51az1k/7py1bNC5c17WeXMirvnEsoqQZ4P6gZRh
5XWJ6FvsYK6wiQ23XaZQkJCIWbcfuqVtYYPaqXMuYdKJePXhwhXbt7Nhe0b8
udMLEvFyrpQLbycbDr4VlhObnYh47NnntcpseKJ3+neGeCLeWKre4KfKhlK/
uI8mkxPRbNPNHPF91HwPhN1lxyVimfU3S3NNNlQO6l6u/J2ALyXrxBsPscF+
YuJmx+8J6Ne93GTPETacShUdD/0JOHlscYT/cTZoTNIvGuhIwA869bzRk2w4
PfzaL+hrArb0a7K1zrDB4dHsWydqE1Dn43zNwPNsqODTg/IElG7ZX9qvRz3/
cp7om8IEVN1du2HbZTaUvJetuvUxATPrCvQfG1Lrf/c0TDo7AZlvZK5l3KDu
43y9WembBMyqrVD9Y0Ttn7ND1S45AdWgb3izKRv23vCQ2M6l5m8yuGd4lw0m
9SONPREJeDIHCj3M2ZDeeyLOLygBW7vu/855xIYVnskWR3wSMF971p9eSzYk
NM85IMxJwCmj04tmWLFBN+/e/FSXBAxovvVggy0blh6q6rj2PAFdxNf9PODA
hqlGOyjFkIAVDw7tv/SCDSJFPjZfLBJwgkG4iZkzGyTmCh2zupeAISKzTB+7
sUFWVU9mi3ECpl511bRksUH1+LuBjmsJuPvZkj/33NlwQ3N5htelBNx2Isv6
qhcVL8vtnQ6dS8CwFtNWLV821Ld16o49mYC2clulNgSwYfkLzdVJ2glYtV5c
XiSYiv85MT8va1L31fddsiqUDVU24rnz1Kj1Xe6v9I9gg3K1EesTJKCNx6jx
hWg28GYW6VtuTcBgW8lmyTg2bNrI/yTglnV71+bGs+GNAkOodU0C7nCxPXgr
iQ1aUt8KOLIJyIuu3CuWwob+7mM++xdTz7NSmhv8ig0evrzrf+cm4JjZCVkb
31DxuGXOdq5EAhZd2KbyCtkwJfHuZP2pCTjnSrG3YhYbymZVlM+emICFKywK
YrLZEKmrGPJhTAKOBm6rXPCeih87junDX/HIqZyU9vQDG0zdR5TXDcdjxId2
04Y8Nlx5qTO9qSce15lWCSt8psaGKfWMtniUraw1elZI5c8qSQoQ4tF5ZDA+
t4haf/3dh7+q4lE5PeSLcCkbvnDKNaJL4lFkts2XneXUfo5vmXv+czy2/3OO
N6pkA3cuu21Gbjw2PHhv6lXNhmmN35PeZcZjn/1Kyaxaahx93OpeWjzOWpXs
1VjPhthH/PIRj9q6RmNHGym80J69pC6GWu/iY/vEmtlQsMaszzksHufcvXR7
fisbDouWvdkTEI9e5/zNpdvZcKuXSjfPeNxaNemSTCcb5MuYp8KZ8djb6im/
qJsNTll8ghCPr6xP1c7oZYNzwrEfYvbx6MdTuSbUT/18OLW8p/Hocf9UVccA
G4wCZzFMH8ZjzGfPVflD1P4D7lxcbhaPlUmTdMO+saEouFS+6lY8Lljnf9Pi
BxuGojf/c7waj2bbLl08+JMNia+Yn0AvHjvKj26RHGXDzPxvnoO68Wgy0ain
+jcbZjcdMww+Ho8zP/Cs3P9S8fQ7SVHncDzmL1j55/AYDvyYP3uiqEY8+ox9
f3zsWA5UAJW+e+LRxtzZJXocB05eKaMQIR5trayjtSdw4J2rgrHMFmq/A8UL
BoQ5cOk1a1eZfDxOYYRr2U3iwPaW72L2q+Kx3lBYU1KEA6pTT9RuXxqPV8w6
Rf1FOWC1KTmyd2E8hvGOuUhP5cDIqTnm/nPi0Xe1eo2XGAcCLO+qH50ej/tL
M7vFp3HAIpgKP9F4jErIynownQOuH7a0pI6Px5wcjbMNM6j1drMTrv/lopvY
KVSayYHj4iNPpEa4OPd5f4vbLA4Ir9c5XDTARe0dYkVNsznAZwfWXVxUkU54
tkqS+t5YsmdLCxe7d9T/MpzLgWMu99I667i4z9F1S9A8DlTFVth7V3BRd9qn
rWXzOeD2iTq+Ii7KfnASElrIActOjuy4fC4G8cqdli7iQJDwz+Gkd1ysrght
3CXFgdElJ99eQS7mrPv389hiDtjtSHWZn8rFK2m15XpLOKBxnB/OXMx4sOeB
oTQH4BZVLqO4+NlIvvmqDAeu21b+3hjCRYZH0IyLSzmQ77M1r9WXi1N/+gof
WcaB80l8P5GLOx2lM3bIcsA/j4IXNy4KjTHauHg5ByY0nVT458jFTWPyj/6l
xs9HqNOz4WKJo8LS8hUc2CQ+r1jfkovNwbH+ESs5MEaWug5zLurt3/Lp3ioO
9O+g4N6Ei4cffQrZvZoDQke37Xx0g4tR243lJqzhwOZrHlPkL3Pxvs0y/bfU
2Onpr6qm81xMPNO29+FaDkzyoNLjFBfPZCZXrpPjQDD3FXXBXLzDZc2to8YG
H+apjR7g4u+1VhNt13GA2Ad7uTikYBm4Sp4DB35S0+3m4ol8h55camw2nYKr
7Vxc3RvYcmE9B7JWej7O2cTFm155z79RY3nl0QP35bi4pFyo4dkGDmSeOr1g
zQou7vJRa5qykfp9E+p6l3CxcMDd1ZkaH3Ckysd8avxltF9sE/X84Ae2KrO4
qLTz+h9baqyXXk0lMBclt3Qlj1LjoPLtSyMmcdHg9b3Fhpup8x2g0m0sF6U+
z9xSTI0dRKhy/jsO1a/jqIICBzYs5fuJcdjAuneTSY07lF6fudMXhxZ69VkD
1Nj9BLW8jjjktbmuObSFAyq3KfhrikNHGbfIaGrc4UDRq5o4/Du7AaYqcsA2
aAd7V1kcimbd77hBjRene10aKqB+f+n5sAJqHF9OhcuHOBzd6fZww1YO7Bqg
ytHbOKyZJmHAosY5Im8KRd/E4SmPev1Rarx36ULfdF4c3qkeuXdhG3WeSo9u
3I6Lw1UlZwNyqbECP30j4vCR1fRG+e3U/vn0IDAODbunbfagxlMdvKkEicPv
omd8xu/gwK3APyE72HE4/+u3BUbU+BN/u85xWHu7Oq6GGi/lw6lDHG5PmXpK
Q4kDpn0LZxyzikMFnqNkKjVOn2TRMNEiDvOv6XSv2MmB8dJ1Ma/uUvuvMCp1
p8Yq23fyF4j5f0qLRYEDD49S5e1aHCpW2bZZUOOYG3/nFuvHodJNm2lD1LjG
5my79Vnq/FO/HLyyiwPj/NJ5ijpxuOjN1YA6arw0la8Y4vDX3YOix3dzQLmI
ohv7qe+f224vosYXu+qWaKlS87EXtBxX5sBTil2NgzjU9po6qZkaB/OPTzEO
9TxOBd3fQ50vlW1XN8ThNZdxr+aocKDzEEX/1sThjSeT9qVTY/GruLJgWRwa
GF7VuqFK5c9TKQqw4vCkpmzxUjUOnOaH89w4VF0On5upsVUiVS5nUPcxmqAc
vZcDURTae0yJw4m5VvIW6hwoa/Vdf0A4DutecNkn9lH5Sz5xGKW57d5WDQ7o
bKDoylAsmo2XKpLZT8UHxSbyWmNRIelc8GxNDohR0SRfFYv9Z38PTD/AgWsf
xpiwPsWiv9C35FkHOfBxlArnjFjU9N73Y8khDsjJ8el3LA6u/xWrcJjCw/O7
970PjcWXKNx0RIvCc1eKjnjG4jK1Wy/ua1P4RFU7V6dYTHy3MT70CAdyf1Dw
/CQWt+08erjuKAcUVylTERKLr2MLLy88TsUXP1yvxOKmeeEj+ic4MPMlv6DG
Ysij2rFJOlT886c7FIsbLHrZc09R9WuIohvKsTiCuh98TnPgCoXGJxWosfIK
tsoZDpTrUPC7MhY3TtQSEj1HxfvzZxOWLaTmm1I+cfA8B1L44TgtFo8deRXx
8yIHllO32z8uFndV/+pYcokDTOlsCgBi8EIQ553hZSoeKbaY1hmDGTFuSiVX
OWBMoQVFIPD4ry6ts9c5UM+H1y8xuMLWf+zkWxzYT6mP7uwY3HQs8VDJbep5
RKDGoLn+0q0ZphxYpkXR48gY/J04kJ5/lzpP/vJ8Y5CntqDxpzkHfvPpgmsM
Rs4N8t1rwYGrVDS3W8dg1Vr7X0lPOFDCh8/7MajyLG9AxZrKdz47vh6DbXOv
WQ/bcSCcH07nY/DdwOWkbEfqPKnVWRyJwRqRrCdJzlR9pdRWs1oMyl2635nD
4EA7nw5si8G0MU59IxwOHObf7toYfFr7z3m/Nwde8eFxCTUe/fw53Z8DS2II
YuObU6Nh2iEU/lHZ2zAxBmUjm37NjOTA0AyK3o5GY4xXk69EHAd0+dvtjcYT
60bZB5MovOGX+6ZoXKy35uu7VxxYGzFpwKw0Gicrmj25n8EBBh/+cqNRIqbC
+GoOB/5Q7EL5dTQqvTuSzMyn+AcJv2i0fdR28G8RBwpMKPoaGI0DZW5bAys5
sCWEH9DR+OCLzl2rBg748cu5fTQuv6EwKaCNAyLUbnc+isbB8DXdo73UffLh
zSgaa223y7h+p/gFVf0m60djp7BetP5fCn+oaLl1IhrnLA90MBF2h6gSip5q
ROPF9tFX6WLuQI5vZzQWatzYqTbHHSz45Xp9NJ4++GOmyGJ3aL/GD0Bqf0Pu
O0VWuoMWH74ko7FM8Via2gZ3eE2hc6FoNGZLrXyO291hKT+c/0VhUeisGFNV
d3Di08/BKBzzZd5Sg0Pu8J2q9kKtUXjAU7HH7aQ7HxzkL1dG4WvhW5P/6rlD
PvlEoaZE+r2gm+7AZ48bMqIwZV2rWcB9d/Bbzw+YKMz6GAoS1u7AP70/IVFo
0Dy2+LuzOxiz+IAThSEPf8gf8HaHav51vIhCKzfrk7Mj3IEffRQk4O8V0Zra
ye4Qt1aM0vNROE3ppojQO3fgs5ufl6n5C3JdpYvdgZ+9505HoVjj6xZeozv0
8tPjYBR+N9IYl97vDjo/+Bcchfcf3+7aMsYDMim0dN4chV5TNvgsneYBK/nl
dEUUHpN0nG+12APc+NMtiMLYgMd6x9d7wB8+XIlHYWDkFDNPZQ+4PETJoXFR
SOmmI0eOekAhNZvj90g8t3Xo1yMDD9jKp4cdkSibrnlj/n0PCOJfb20k2mdC
xGpHDxDjl8vCSHTYk8+N8fWAu5Q6kM6OxKUqg8+CEjygYQlJYDzzlrt4aq4H
aFDR3BMRiXKZInbtNR5A0s0nEn2U/qQqDHrAQj79c4nEMEV73o+JnmBDCGkk
Ho6PebR6kSf088vhvUhczOyy6d7kCSf5y7sWiVF5b/Yd0/SELHKAkdh7bFnO
JX1PWJNEyRntSOzeKP174SNPYLXxEy4S/S8ldj1iecI/qhpabo1Eia5qhnWc
J1zlh8uaSNyazfmxKc8TivnlbnEkLhzolHBs9YQdfHYlEYmJt4s6HMZ6QcjX
YoqAR6Ko2qH766W8gH+7D39F4KybF7Ie7/ACkr49EVjbMendnVNeQOhbYwSe
S1V9InHfC0h2lEQgp2bODx2OF5BylhuB9kcey6qleAHZbloEblr0ULy6wgts
CJxGIHuHWPycX14wwJcjARGYFLNZ7Pd8bzgZztdbEehoOihjt9Mb3vLpmX0E
znNSGUq74A0k/B5G4MXR1Q/Z1t5AytutCNR/HZY+L8Ib/pKAjsCFX169Ui3w
BkocUf8ikLH1opHkN28o4ssNjQjM+OZT7zrfB3by4UApAkMm3J6UpOwDoXz6
JR+Bm/uEz/gY+gA/WiiChCcVXx666eYDfPbsPycCJRsnNyx94wPN/OMTjUDD
DjOxrDYfOMiH57/heEyrrEpVwheS+XJiIBzLJVeoxoEvUGBA6ZFw7IPrB4Ru
+AIfrbwrwtEnJ2BI0dMXhvnhnB+OzVF5W0589IUz/HKJ4Zg12DpX95cvvN/E
z7hwXKD5Kz9wlh9QYEARwnD0P/ir2lHODzjk/YNw/G45tLVjrx8I8eHFMRwl
vra0plzwg+t8+mQZjqOmX5pGH/hBuTyf/4djlAJvbTzLD3YSgAlHuRWM99Vc
PwjjX8epcDTfdy3u3ic/IHB/IBydPba323X4wWO+HNgdjrfmT7g1RdgfKHJA
VaRwXJz/XmWcjD8QerQiHD2inl29scsfUvjpMT8c614r1mqc9Yel/PIrFo6d
v1t9PR/6Ax/9dMeG44frTtxznv7wnfTrw9BoyroZ7Ff+cJ4/XUcYOjuPXDpQ
5Q/5fLiqCcOC6HlaTr/8YSOfDhWE4XZ9ZvHJ+QHgPcgnHGH4PuFKT+yOABBe
xid0YWjmxfBxPhsAt8n1hqHaorlto5YBQMqHdxju2fo9ZyAwAFQIvw3D8z2r
dxq/D4DoXn5Eh6Hftleaj7oCQHIJn7+GodAS/8EZ0wLhMT/droXhS7+GdRs3
B0Inv5yfDcOdqffG150KBCJPtcJw5rWrRhJPAoGvVrRUw1CEF29SHBoIZHmK
YbjM46jYooJAeEkOMAz15xzaNfQ9EPjq94lUGOauDZh8RCoILpCEC8ODtQcM
ldSD4CPhi2H4c5n2xfjbQaBAADoU8ybGDnA9g8CXX456QjH9qb7kjpwgIHS8
IRRLWcZlhweCwDjOL+hrcSjOUKlc3b8gGKqbCAFEUweO5Lx9wUDS91UojlyN
8/p8JxhoehCKAU2LU6YGBoMkSZBQHLfxuMvXwmDgs8l6RijGuL8+qPsvGAjd
tgvFkNlH++/KhQBBlweh2B6+wEzhbAggn67dCkWzI7Mb2E4hsNLs4nKzi6F4
SGK3nBeGgEsYn7CF4u0Or/N7BkKAhN++UGwoXXn3hUwoXOKXtx2h6FnRdtv8
eCh8JhUzFH0Hyg6LOITCFmMZ6l8o9i/+IaGUHgr+QXwADEVHA/W0GUOhQOBA
hJo/66Pa8xVhYEIXTIzYZMELORsG1Xx5OBCCsm8uilxihgGfXd1sDsG+0/eU
c/LDgMs/vvIQ/DkNz34cHw4EnvNC8FyNwrnbSuHwlE//0kNwUnr9njSzcOgm
dkcI/klKnRIWFw4nCGCF4Kbs7NQtXeGA/HDmhGBO+5j9hrIRQMqlYwh6ydzM
gIsRQOj44xB8bTplXopPBPzdyCdEIbikpvpEcXWEoN8Ygg0na+67zI0EAi8n
qflqtk/5eyISFPn05UAIZh9Z4bmUHQnBfHm3KwQp8ic7oTwSRGmAwb8Lw2J8
50QB3726uDwElW5v3zisEwUE7ueFoEvK6cSxnlGgyaeTYiE4ODRpQ15tFMTz
7QqhEDSX2RN1YEk0LKSyd2Q4GKftFZFxuBQNRL61B+Ors2dZlhHRMMgvv9XB
aGwIwuv7o+EUn94XBKO2YbSxp0IMEPstKxj3nQ2rxkcxsJY/XVIw7laT3+3z
LgZouArGi9KqgQpisUDokFcwWg+2CtmfiAX+bMucg7GYN+sM0z8Wiqnq+/xZ
MErf+pJ4ujsWlPjXaxaMn6e+GN87Pw5CjpMLQZG6H2tEleNAnE9PzwTjmRXh
R6yvxIE5SeBgjOv2u6f7Mg6+UtFsqxKMkqvrPZ15cXCQAH4wWn7Ve7OkLg74
7qT26mD8O2tdrbgwF6RJPysYH2btGj0lx4XnfPtsRjA+CL0yXuQEF77xlzch
GDWfmbXIWHLhDB/+RoJw4nFDn7BwLuTy6VV3ELKkVNZxirkgTxIuCMUaxnEG
/3DBK4GP+EF4ih1ekbwiHsYRgA5CF9XNA21H4uEWvxylBqFHZ0jj08fxUE4K
ehC+tPkbbhcZD8p8Ne4XhMfm7tD4WR4PEbH8Ckw9P/BcVsn4BJjNT1/bIHwu
c3XG/A0J8JD0f4JwjKfOtvxzCdBGEiQIlSfLbWt/kQCH+GzyQhDeutkx/dbr
BEjhb/dYEJp+dMg835UAxA5QD0KdhTP2vZmXCC9IAQ7CmZcfh1lpJMI3vhxc
F4SvQ4vqeeaJcJ6PztJBqFQv2nckMhFy+eE3Owg9p64uO12TCJv45W1yEBZt
kGd+npoEnnz6/DsQhw/OXxMFSTCBL/f7A7H/QrfH8O0kuMnf7ddA/HgtsDE0
KAkqSb8kEM2v7xqTU54Eyny68TEQRdcaXD0uygMiZ94Eoo5Z8svzwIOZxL4K
xCvqm0yaTXjwmBxfICoE1kg0hfGgjQ/PnEAssYm7fbKOB4T+PQ9EuaFYR42Z
yUDkpUUgHmiv0k/SSIZlBLACcbnB+l/uT5KBhPOlQCy+nqA5kpIMpFyeDESl
3+d1C/uTgdBxzUC8OnPbSumVKZDHl/sQiFpJOxN6LqQAaS9sDMQp9Td/bfBM
AQIvsoH41OXj34GSFJjIpy9zAzE9XytjlXgq3P5IEBC5zuOhdl8q8MHgw5hA
fFDbZD7ZOhX28K9jOADHJHSbxGakAoH7tgBUny69quB3Kszh08mqANw/8tT7
ytZXYMGXq58DUPqK+OcHZq+gncred5kBmHj+fdqkxFdA0iMpAEWaIgzEB1/B
G1J+A3B+d+rnl/JpQOi9J/W8x8ND9rfSBH58APp5nCr7E5MGZLqnAXj6tlvN
UG8a6PPhyiwAH2xWu2G67jV85NOhq9R8bcZ2j41ew0ZCOAJwsc1cuVnxr8GH
bx8dDkDOjG1nNw+/hsk0QUVTxxLJBoU3QMrHlgAsGmo/M8v8DdTw6emqAGSq
311b+uYNEPm7MADfOzy2lRqbDrF8O3R6AJ5/JXR9WC0dSLqND0Dz8j9VRxzT
wZJfzkf88VejSYlSUbrAv/bHjko9nXhJBG2+HVHnj1r4yYB7DoEsr8gfZ7ly
/20LRZDlw987fzytLS5zqA+B0KtUf/z72KT9+/wM+EXkmz+6HvCyer4rA4g9
5OuPhdPHGly6lAH5BKD9sSg/yNHKIQNIObLxx6cWViPtsRngN4cUdByU9Q93
Lc0AIqdv+OO0nF++T0YzwIRvZ573x/7TLtVJSzKBpO9Rf7Ro19ddp54JakQw
+GP+tTvSvTczgciP7f54vXGW8ndmJswlApOaT9W9YP+bTCDbXeKPoax/H3ub
M6GbD6ez/HFPmfqm+ilZoMOna5Oo9Y67I7pwcxYQOfjbDy9LWR0OO5MFq/l2
U58f9qwwG/fEJgvc+OHX5Ifmi/cvDY3Ngr/88lbmhyMTxiXMq8wCAxLQfvio
0ju2euxb+MKX52/8cMhj/rzONW9hG7Ej/fCWxsNB1RNvgYYDP/zahop9T94C
oRtsP9Q2ae1uiXoLd/jR4uCHb7v7xFZVvIVGvl1i4YeyR2t80sZlw34yoR/a
h0d6eazLhkRCyP2wvfvMpPens2EBn/7p+OG+RUONu+yywZYvL/f7oYfStZWT
krJhgG9fgR/2auTULWjKhlPEj/RDJbXxYx+Lv4MsUuD80GndMjc5pXcgR/xG
PywUXum6+to74BB/0Q8l8sX/3XF/B0LET/RDrceVlVNz30ExHSDYHPla6cf3
dxBB/EJfnFTbp6ogmwMWxB/0xcIZJoMfj+WAFl9uevrilgNqe5Ksc2AxIai+
SAGV4rekHBghfp8v1hbUfHFozYE84u/54kJJP3GzOe/Bm/h5vjiqnzDAU38P
N4l/54sWvNn3Dpi/B1Xi1/miy5SPAVuj3oMk8ed8cN/lT7cf1L2HLgKYPuiX
s7hlxvRcSCb+mw8GrMr+/W9PLrwg0/ngWrfkFOW7uUDohrUP6o8ZlayOyIVN
xE/zwTXGTgs/1OXCeFrQo0/77ZwpEh+gmhg+PhioFywRsvcDRBF/zAePfl0x
gfnwAzwlfpgPul7+7VHJ/QDaBAC88VG/VKlJ2wdYQQqEN448ckvQW/gRRoi/
5Y1Lpp1QCD/yUeBneWNFiOEZFYePAv/KG3cof16xOfMjmBK/yhvlmp5wHox8
BDXiT3mjvb5E9Tz5PJhP/ChvbA6ZJjX7Sh50Ef/JGy+E39e/4ZcHWcRv8sav
1w5GLq7MAwKfg174rNdpaN2MfLhC/CQvXLF+u5Ln/nzYQhMm7Np4xO6idT6I
EfrrhfHfy0qsMR9qiT/khR73c6Qn/MqHRCLIvdD69RLjhk2f4Bnxf7zQCduz
5hh9glPE7/FCn6fzZ0VGfhL4O16YP+HVFY+2T/CXJLAXCu/LftMi81ng33ji
Yc1tM1+c/wy+xK/xxCTxBdedvT8L/BlPXOB29V1f1WeBH+OJHmXSiyMlC4DA
n4snrqna+zDreAF0EwPCEyu8Kyo3Mwsgm/grnmizpFRxQkkBMImf4onB8T6a
nMmFAv/EE10T7f6cXlkI2whgeaIja0XsgX2FAn/EA210LC7cuFoITcQP8UDH
X/Yz0+wLIYkQYg/UH9rdsyWiEKyJYPLAylSvaS0fC4HQU6YH1h7wsMjqKhT4
GR74KHbblsIpX2CsCTHkMKXu0TYxuS/whfgVHuhcrWf38NAXgT/hgcPB3Yvn
3/4CD4gf4YEjSpLjO12/CPwHd2QEtq7vSPwCC4nf4I6fy05ESJZ/AWKX5bsj
q/zajXs/vwj8BHf8HSz9YNKCIqD/fsEdf+5+WJy7swgMiV/gjszIe2apF4pg
B/EH3DG7aY5+lVURzCR+gDvatZ30Wh1WJND/7tiWulMqOq8IeKQguWPLyZzu
s31F8IIQFnc0ft8/frdEsUDPc9BzbPrlI1uKYRPR7xw8Kyo3i3W6GMYTQczB
9MZdUydbFkMZSQ8Oxlt/PxQVVAwxRI9zUPHHwdrHH4rhKdHf1O8raCQ96y2G
w0Rvc1BqT3t5skQJrCD6moOzrHaZLNhaAr+Inubg8DnDJO7ZEigg+pmDiWWX
fO5alYA30ctsPNO+Qe5mRAncIvqYjc2ML/rMwhJQJ3qYjRo1u5V7vpfAAlIu
2chOf5ZzZ2EpEHlvx8b87ewBOZVSyCD6lo2VRx6+lbxWCgyiZ9n4RXjjjo2u
pXCFLigYcTTttEVqqUCvsvG60izpXw2lAn3KRpHMXS9DJpVBJdGjLHStVwp8
Jl8GMUR/svAnZ8pZF50ysCZ6k4U7eqKwwLIMdIicYeGVmkW5O8PLYDnRkyx8
aHDxbt2XMhi7iRjqqPf87qeYX2UCvcjCPfvPfoyVKYcgog9ZVPzNvtmoWQ6m
RA+ykOXpl7LHrBzUif5j4cw1v8PLfMthEdF7TDQ6sVLZ40O5QN8xMXHhiidO
Q+WQSfQcExssRgwSFlaAJ50gaFDg1DBRvUKg15g4oFdf5WBcATuJPmPiqR2d
x3Z4VwCB0zNMRJ1YrQW5FUDkiAoTxVLlPq8aqoBUQiiZqHrmSt7lRZUCfcVE
E1XdfcX7KoGE3wgDWbdF1G/cqYRNtGGBzEbj95v9K4HI6xwG+jCZ79d8qhTo
IwY+fWGsrv2zEojcYDBQ78NkjZBlVYL33xi4dt/p/BXaVXCQ6B0Gtk25XFBp
UQWLCEGinjdz7ZHUyCoYJnqGgSvOR594X1El0C8MjOtrqxknXC3QK2644m1N
082N1XCN6BM3ZFY9vzrpQjUQ+/OjG3Zv/mZU6FQNs4j+cMNVpZI/c15XQzsJ
Zzc8n/JdqLuzGlJIgXNDx3qn5zC3BpyInnBDD41GZubeGrhI9IMb+vzsWWxs
ViN4H8kNnbsT12gF18AEog/c8ETihs26JTVA2tFj3DC7UY/nPK4WYgn/d8UK
U/W43g218JTwfVf0vtEgbXaxVsDvXXFm/mqx5a61sILAvSuudl5lLJRVC6OE
v7vicGrNwQmDtVBA+LorGu5TDtogXSfg567osvO0sb12HdwmfNwVz7kvT538
rA7UCf92xeKTofcSEupgHuHbrjjyuCrOprkOOgm/dsEi0cwLz2bVC/i0Cx76
c+p5uFq9gD+74P2jYWt/3q2H84QOueDR6eHqxuH1oEj4sQt+2XimZmZ1PYgQ
PuyCY85eNDUSbhDwXxfsLulTuCbVANGE77pgwt+yJHPFBnhG+K0LqlfPGfDR
aoDjhM+6YLJhfHu5YQOQdmmfM/6JCvFaZtUAvwhfdcYFAcNT7LwbgJTzN84o
ouG19R+vQcBHnfFLkLf088IGuEv4pzN++/RTcWVnA6gRvumMQo3cnrJxjUDg
T8cZO2vf7WIsbIQ+wied8XX25g0XtjTCWzrh8DZTKEtJqxHcCF90RvHDK/tX
XmsU8MOXaD8c9XqZdSOYEz74ErueOi5f79sIRM48eYnrR9/La6Y2Qjrhey/x
zJlzFWbFjXCd8LuXaBiuvYjb0wjTCZ9zQt16/7GjE5uAtOtTnHDjP03ro9JN
oEP4mhMOTjoa8mZHE/zj8vmZE7r+5l1SONEEPoSPOaFk1Z236bebQJXwrxdo
6e+Mxx2bYJAAxAv8oD3x1N+QJmATfvUCR3oqXZMym0CB8KkXOM1kkuHDmiYB
f3qBQk2u9do/msCR8CVH/Lrt/pDijK+wgfAjRwx6lBYst/YrFBI+5IiaESe/
b1T/CvcI/3HEsowjLep6X2EZ4TuOuCsz3PiGxVfIJ/zmOaaEDo73cf8KNwif
eY4XjN6NLU/8ClIk/J6j3Hzp65KFXwEJX3mOCmGTdl/s+gqXCD95jlfm3H+S
KNwMwoSPOODnKyZrxaWbIZLwDwc86/VDxVipWcA3HHBe/ITcWp1mIHaAngNO
jvDmaZk2gy/hEw640gqnfX7ZDEcIf7DHW7uulWlHNsMgKQD22FPnN7Ehpxlo
emCP7HPng+40NcM2wgfs0TQrPEribzPUk/pvjw8mPlr8am4LOJF6b4+xclX/
rmxuEdR3O5ypmKmxWKsFikk9t8MomQ1CDddbwIbUbzu8MrBGJsyuBZaTgLXD
s/7cuHtBLfCZ1Gc7fLwxI1wrowVuknpsi0WhOmIba1pgJqm/tqj917xuwUgL
ZJF6a4t/FJbPE5/ZKqivtlildSZzsnwrTCT11BbbDy4smaLZCmmkftrgmdGN
3dOvtIIuqZc26Lr0ZuAMq1YYR+qjDZp8zPsp5tcK/qQe2qBoj2af8OtW2Evq
nw0ecRx49qu8Fb6RemeN+8NSkzuGWsGLXIg1juwKdigRbwNSvs2s8dTxxN+v
VrdBP6lf1ni5vXWq9942eEnqlTXK/9iRbq7XBptJfbLC8Ke8qUcft0EpqUdW
WO5w5PcKzzZB/bFCnvhMh5+8NpAhgGSFatNHeO+K2iCL1BcrdHr57+mL3ja4
RerJM3zisKr3sEg7zCH14xmuHnt/RFy2HV6TevEMbb93+n/c3Q5nSH14hp6X
LTstz7TDZFIPnqHOsa1FG+63C/D/KebjrJMNjHY4TvD+KQ6HzHpsH9cOPwi+
P8Uika0qcvntEEgA+Cnqdj0O+9zWDhoEv5+ip3pnpOG4DugneP0EnaTvHRwr
1SHA5yf4QsIrzXFbBygRPH6CdUm5i4SOd0Azwd8n6DL5791ztzvgOcHbJ+gr
tuN9qGOHAF8tUezd0ylVoR1QTvDUEovWFO39ntUBFgQ/LfGb6qr7v2s7YCnB
S0s0nfbcr3ukA7IJPlriUcfhNzkSndBI8PAx2qUafHGQ64S1BP8e43xOY5Xi
vk54QPDuMU5dcamqUK9TgG8WqHt1oEDbohMmEr1pgcK6NmnpnE6BfnyEk8cs
9Z6Z0AlRBK8e4eVjH02PfuqEboJPj3CF7n1li7ZOgV57iLtnrhd2FeoS6K+H
yHs0gC/nd0EWwZsH6Mh5devu5i5YRPDlAfL0HWftO9QFVwiePMBdTQbc8Ve7
BPrFHGWna+yJeNoF0whemKPBwOa8rV5dAn1xHyc9W7UvIalLoBfu49ic5W9m
F3QJ+P995Op16B9p74JlJN/v4a0Jqy10hLoF/bF7KB/ZPUl2XregX3UP/x2V
m/B6Q7egf3QXq8f2G8/b3w23Sb7exfTE9dq79bohluSnGXINhwLkH3QDoR8m
Zhi1dPOldtduIK+ziJkhr+k750pEN9iRfLuDeUGKO7mZ3QJ+eAdbDH8dzaro
hnUkn0xRfPOOWs++biByztwUlcf9LVMS7oE0ki+m+KwUlMMW9IAwyQ8T/BQp
JFW9oQfUSD6YoKzNnhtl6j0QTeLfGC31J6z1ONsDPSTejbFXbe9ZWdMe2Ebi
2xj1104WemDfA/dJPN/Gjjn7Z3F8eqCRxO9tNBKe6vkooQcWk3g1QtGfB11X
5/bATRKfRhjTN23Uv6YHYkg8GuG5Tu3Shv4eWEXi7xZKdMxc0j6+F8JJvN3E
yq7jdcmSvbCHxNcNjMwST926pheySDzdQDclhTMnoBdcSfxcR3vdjx+naffC
dBIv15AhlS9koN8LUSQ+DDHeZvvYE2a9sJrEw1VsdZHM/2rbC7/J/V/FZbv1
zk1x7wVzct9X8CFj/uvC8F4BPl/G1ue7m+Rf9YIbuU8DvLi89Muaj71wgdyf
AXYZlDlkV/ZCA7mvS+ikoTp1pL1XcD/6uKtoycn3P3rhJxHoejjp77WbG4T7
wI2c/0Vs+CRzYOvMPpAj530R83bv+1a9pA+iyflewPyTNQbz1vXBeXKe57Fq
Vq3/8PY++EHeXzuHf+/sDzFU74OV5LzO4Abz5aYPj/aBCzkfXbwnfVt01fk+
eEnO4xSW31xx3eRaH7wl+z+JKucOsHTMqPnu8/d7ArOH6u0rLftgMIe/v+Oo
s6ZB7btDH5wm+zmKvycd/BTDoOYj69dGi0kdQt3e1HxkvVroF270gRXSB8fI
/R5C/e5mmdiYPtAm69HEz4Wq0zfz+iCVPH8fVh53c1nxpg+kyXmqobXFpyD7
t32wkMyvjOV7hzV0PvRBK9kv4If4iVaMz32QTH5/K57DiYd3FveBHfn5Dci5
MRxzrLwPLhBDcSUavfnkV1XVB4nk5+diX4zbsk+1fYL3E8eMEVdWU1rb0AdB
9PdQYtbS9quxDyLIeCVsOXB7mcLXPrCk54dd7zq+1VHjcPr5lG4+ePIbNS6m
1wcKHn6H7lPjR/T6QfZHXYVhUx9I0PuDtG+Tv32gnhdC7x/6mUuCWHV9sIU+
H8gpX9ZaWN0HeWS+Q7A7bXbavYo+iKXPF87uGpZ2KumD+/T5w6LL6QunF/bB
bvp+wHLdnUihvD4QIc87DkJnu3Zef9cHJfT9wvzkIY0z2Afe9P1D/jangpKU
PrhMxwfM6XiVX8Ttgw10/MC/zPvKJyL64I8KiS94/O6j/MWAPsim4w/chqLZ
Q+59oE7HJ+zRlLkr6tIHMXT8glPBqoJwW2r/dHyD0aNs38+P/lv/Reg51t9+
36QPGuj8gHEnYyIir/QJ+nP6EGPzt1nvTN9/+QVDdQ3sAK0+UKPzD0ouHHt7
WbVP4CcYwEFx3csJin3/5S+cbxt+Zr26Dx7Q+Q1inVJz6xZS89H5D1pzamXf
iFPrp/EB1t9aEy0tRM1H4weEDUyNEhvshdk0vkCKzxOZJ0298IjGH7hoZith
XtQLrTQ+Qeg9qYc/M3vhAI1f8Cx435l/cb2QSOMbjPyekPzctxcW0PgHR6KS
ZqS86IVMGh+huSH1p/eDXvLXDxR+QpTHjOtKV3thJY2vEFKJV1nHe6GGxl8o
9c4cDNvTC840PsPWtjkT78j3Cvo7xlCUlBXya0GvoN9kDL6Ts75sndwr6H8Z
g3/TLLsN33oE/TgTqNiV/qG5oUfQHzSBPUvTWIfzewR63xS+Ok7pu5PcI+Bv
ppBqHl90NKBH0M81hayeqN09jj2C/vIdEGod3Q53e4BF1zcw1fPN1LjQI+i/
m8EiA3aR+P4e+EfXR/jV8/Wm06YeiKfrJ4iOWrFyFvaAAV1fQfuF+b4Uqt7N
p+svfArKttWj6iHNt+/Bg916Wrnl3QJ/7R6c1zse0ordoEDXdzAX8bFJD+2G
Trr+Q67CtsFDL7vBh+YHoNG+qsPDrBu0af4AnObD6xLOdMMEml+AxoCjXZRK
N6TS/APOitUP26zuhms0P4GS7XtNlWd0w2KavwD3/jvh+pEuKKH5DfS+Pxml
W98FNjT/ASfZ8ZfS3nXBNpofgSszW340sgt6af4EIzM9xRe4doEvza8gI8hW
aNG9LjhK8y/oUXEQpnL8P34GD78FLHq3p+s//ga3eF/2Ga7sghs0v4Ns29l2
/WJdAv37GB5dvV15YrgTimh+CO6nm5T8KjsF/RlLkDx7NelDeqeg32MJI0bC
u0oCOwXxaQlKjNRatOuEzzQ/heb3T50cb3TCCpq/Qp/oRe1t2p1gSfNb0D1/
YuUHhU6opvkvrHl3UWLr/E7YQPNjOL/NaprDvw5wpPkzfMe0xa+/dkALza+h
/9hklYL3HQA0/4YPT3UvF0R2AIfm5/AvP+hu7kuKj9P8HZw3NZm+MumAfTS/
h8epM88Fn+iAAJr/Q97pHQr22zvgN5voAzCdf/LXJYq/H6X1A9wbMYzcTvH7
GFpfQNXg7X0iFP+fROsP4IjcLPnysR0u0voEEuCcpmtMO7yi9QusclXl7ndt
h5m0voF/QkvG/b3TLuAHVrDi5cDu8JPt/+kj4G1NvnFAqR3kaP0EPkLGNp2L
2+ntzrCG1tYljpbj2wX80BrsOnIsxNv/r8/AbvKFs+y8NmDQ+g2a1fpXScZS
eo3Wd+Drb9rs4tom4J82kDi312G8Wdt/+hCWxeouMjrZJuCrNjB8IcOnZEcb
0K+X2MDiDXOnbFjcBnG0/oQwqcsGduPaBH6vLTiuiogub20FfVq/wsLLl4yW
f2yFdFrfQnDHfKXH0a1At2ttQTb+k0S9cyvcpvUxBGSYD6uZtkI+rZ9hziyZ
et6JVpCl9TXYxOYUy21vBQtaf0PXy0tFMYtaoZzW56DJ+1elMLYVNtD6HUKk
mT05LS0CP98efpYsEzn3oQVaaP0PKp+48v+iWoB+YdkeHES3Xgh1bhG8n2gP
uS/TPE+YtvznL8CYU1sbxHVaYD/tP4C8Ybxc4fYWCKH9CdDNkLXlSLUI3u90
AAtdVseVcS1wgvY3wGOn0PHdbc0QR/sfEGdwOX9JXjNMof0RyCjJ1RSJbQZ9
2j+BXLtl5b9cm+E17a9Q8f7o2pBZM8yk/Rd4m1U4efhUM9yi/RlIUZeK/72z
GXJp/wZCZl7VnyrTDEtofwccZWMWy05sBnPa/wGlyLBF+7u+QjHtD4FNwQyW
ZcFXWEP7R3DNrdsmJ+ErWNP+EnR93zywgPMVGmj/CYR/9ZY8e/gVttL+FLz2
mrNh9PxXcKH9K5hcHzvpmepX6KT9LRjMSNaZv+orqND+F5gpr5POFvv6nz8G
DL3Zlx4NNcEP2j+DA0tvLNlb0QRatL8G/lYbTyx50yT4+wUnsLW6KjwloAmm
0f4ciC8VXzfRtgkMaf8O1ust/TLjehNk0/4e9O4O75bTaoJFtP8HqhneT04r
UD9P+4MAdULOnPlNUEj7h5DtWTqndUwTsGh/EbpGJOeqtDYK8NEZor7lucXn
NUIv7U/CRNde2/XcRgFeOsOfT5bfMliNoEH7m+Ac/rTm/MPG//xPeLV0eMf0
i43gRfujYAOls4v2Nv7nn0JDa5lmyNpG+EP7q1A/MSLTWaJR8P6AMzwMOHjH
5WcDnKD9WUjgZV8Oq28QvJ/gAg4qU9xL3zUI3mdwgT/7l02eG/V//xemfhJP
MXZtgAm0PwxZ7/OCm+41/Ocfw4QdJ4uunGsQvI/hAr0rU5QmqDWAK+0/g4lL
e1vymob//GlgGncWWko0CN4PcYEIjwcDOFwPc2h/Gy7seZcekVUPKrT/Dcfr
uZOznOvhGu2Pg8vN3UUTztWDN+2fQ3e/iaTZ2nrIo/11cDbYVzPjd52Az7jC
zYLMhTUf62Ap7c+D1erami/udaBF+/dQZu45d/hKneB9Hle4+OZ3sbJiHUTQ
/j+sGhozJX1iHRTS/QHYsiAs81J5LYyn+wdgoDg4vDW0FuTp/gJU7a0P3na3
VuAvucF7+Xf/ru6tBQe6PwH6lT/XfpxTCzy6fwFxux/Jn26vgSa6vwGxVw9N
XJhaA2J0/wPOaBnFizvUwGa6PwIfRurXbzxdA1fo/gkUnPOxtl1TA0y6vwLO
NpHRU/5WQybdf4FxNyZGZBVUQx/dn4HlEvHm4f7VMI/u38DovUipTJNqUKf7
O/DUZ4gzWa36v/4PRD5zaH0qWQ1hdH8I3FYYTVrbVQUFdP8IFF8E/Z2YXgVj
6f4SmHGXf5BwqRLwPQYYMX9ePqxfBbp0fwoWbZ1X/WZLFTjQ/Ssw97KX1hWt
gmS6vwV2uHfn6vpKaKb7X6AWcFRudUIlzKD7Y8BTiRs8bVsJinT/DJpCTj1/
c7oSrtP9NQjLPTJySL4S3GnDGFZFeG6VmFAJOXR/Ds7s33BoYlUFDNH9Ozj8
8YTZ2tgKWEL392Cmqma3jVUFHKL7fxCRJs6VOFUBD+j+IEyVC8guXlchqIcs
OOA1bvn7CRVQSvcXKZ2wqaKnulzgr7JgwfWNFXvjy2Ed3Z+EzE9Cy0vtygV+
LAsUVvtmM8+VgwPd34SHVqJce4Vy4NH9T3CpVOuOm1oOX+n+KNxbpWUm2lL2
X/8UFO+uOuT+ugy20/1VSMAis1OMMjCk+68gMl6j5+D1MmDR/VnYoOIcb6ZS
Bm/p/i2ssAzO+bKgDPrp/i70JtuvPP+tFKTo/i/Ydu2oXvK5FDTo/jD0zsPq
2aGlYET3j0FebdpqsCyFQLq/DHI35D94nCyFQrr/DBOcpXgrN5bCX7o/Tem+
2oGuKaWwiu5fg+wHw4eNrSVwnO5vw836nGMimSXwjO5/w7L/9XTm8VDufRgO
LdKinJSkTUolOkRJy10SEkoUEUXRehIttJc2LZh9zIx9J2vWUdaERChpl0pa
tadTqNd7vvPUf30+FTNSv+d57uu6Ho8v8pQ0IYOej6M9LfbT571NaKLn5yi0
W/Ula2UTFOn5OgKrdcpjdJpgRM/fsU3lb7dr/ZvgQc/n4ThzfdXoZ7dl9/NF
WDFe2hNZdBuF9Hwfq54tkHMS3Wae/2ODf0fj4r23mX0A9j+t8na1uw1j2g8g
fmzdgxTd2zIeQYQbM3pUpivdlj1fEKGvspPaw/ZbzD4BVhWP3xRdvSU7L4gg
tg4+dyvqFsbTvgFfE7d+VztyC9a0f4Bzs7c+2+UW/GkfgZq7Ucbz5t5COO0n
YJvaPXjUqFu4TfsK1NmfSNf61ig7X4jhdtNw7KbbjZhO+wz8GDN87Z2sRqyh
/Qai5qt5+LMacZL2HXD428rYxrtRdv4QY/j3hIf2to14RPsQ3GfpWV/QbYQc
7Udg47Rox7fBjZhD+xJ0JM4bF/yuAR60P8GtoxM81tQ2IJj2Kfjy5P0c29QG
2XlFArvqhMi9FxrwhvYteGtsKard0SA7v0hQqn9by96mAYtpH4PblyxMB+o1
YAvtZzD9Svyn90MbIKF9DVwkDzwVW+tl5xsJ3tycP5gTU49vtM/BFxXf5gOe
9ZhK+x1s2nygonxqPVbTvgeutaubt767ieO0/8HNxX0H78q8iXTaB6Gw6pTn
nT038Yj2Qxjr9uCZaO5NyNG+CEr95E8W/aqDIe2PYHul23JRRR08aJ+EcSdr
9DXP1cn4uN6Pv277wo0r63CZ9k3QWvpkp8KoOhl/F451C6dclW+pxSjaR0HZ
ctE89/haGd8XjrkeunfH/VOLrbSvwusLHYJ5RrUIo/0VlmzzPZLdcwPXaZ+F
krA0dkDlDWa/BTutyIakkBvQon0XvvSxmDdl7Q1m/4UUg/jGn5o3cJT2Ydgj
lXKndNQw+zGs4p88npxfg0bal8Gusp/kREANsz+DpfWC1hybGhjQPg3u2jp2
C0bXYD3t1xDkWN+h8eI6LtC+DXWPpuXZZ12Xnd8iMCHfJOXp4et4Tvs4nGqX
q6m0ui573hqBPtuPqiqoXYcx7esQZpZ9QfCiWna+i8TM3eEzj2dXI5T2eWjr
XPCr/Hg1rtF+D2n1vH9dVlbjM+37ENgTPc56fLXs/BeJ/cc8d3HfV2E57QNx
0OlJh35xFfxpPwjOKWWhdnAVwmhfiOoBndv3uFWhkQ5E+NnC2aE2swrdv///
IxJWg9pD/+pTBT7tF9Fe5F3o3lgJHdo3ou/UTPGvmErZ/Z4oRC9LnPtmTyWc
aB+JMs3VQi2LStl5Mgru2dLstNGVOE77SrC6moJPvbsGddpfYkpXwtTUkmvI
on0mrC/NPD6Rew0WtN/EpwneoS+8rqGF9p1Qt/Dc+a/JNeyh/SfKtVQUnJWv
QYn2oeiQ7l2j1FYh4+ujcKE/a8tAaQWzL4VUyX2uY3AF6mh/Cp/KV9VfNlZg
C+1TIZyrPerJ3ArZeTUKlps0tEYPqwCP9q04YF79Ibr9KrN/hW7r9AP7i66i
nPax8NA3uxrJu8rsZ6FmMuLGiB1X8Z72tVjxU8y+t+QqAmh/i7987418O+Yq
NGifC9PoWmfrr+W4RPtd/Drj59pdW45ltO+FyZT747riy9FK+1+MOxQwyuxo
OfbRPhgNZ/uW3nIqxxDaD8NuxXq1RINyxNIFKyJqORPKBpdjNu2PUSEXeW/C
yzI00D4ZMe9PLKosK8Nm2i/DibvYKSusDD20b8bjD3fHP/MrA4/2z5jZ10Lo
ZF8GHdpHY2VDcPGImWUoo/00Fjhk8EcOKoMT7avxIyRJw+1lqWwfEt37fXXA
/u3VUpykfTbu6002KY4qxRjab+MXO6mh+XApLtG+Gx9T+44ycimV7U9ikHl0
7pD7xqVooX04oGSRXT6yFHtpP47ZImeVttclGET7cgQG3Rt7M6GE2Z/j3KcB
Z5dsKoEx7dMhf+2VvZlmCW7Sfh1TFQ8eaWgthift2/GqsFjxVWQxumn/DvPH
2Z/PrS8Gm/bxmO/tPF86vli2t4mB3jy3r1tbi1BC+3rsHbR9Gi+6SHa+j8GE
1mMP52ws6r0u+2+fD3lppNLqyUU4Tvt9LBNU5b19eYXZ9+OF379PulKuIJ32
/7jnanD61M4rWEp8ACZY7k0ONLiCB8QPoHh22bJ+3y/Dl/gCZE8bubnr8mXZ
9UEslCbukdt+/DLCiU+ASOOhmoPFZdkeKRbBGsvT8oZcRg3xDbg/oaKY01TI
8A/wm2Zu80pSyPAR2DG70Sl/YyGCiJ9AgYXn0986hZhEfAWcXOVfln2Vyq4v
YrHOL2lrT5EUdsRnQMx33HrpjBR0PIvF/ALl9lY7KQ4S3wH9Jw1PAjWkUCH+
A0eUJGtSXhYgifgQTDTZabU0uwALiR/B6J1Wl9ceLcAdGvDAK2Fm8svlBdhM
/AmSpve91a5WAHniU7DcNP2LbXs+hMSvwLdDd+iEnHzoEt8C1RknJjoH5OMa
8S8w+JWm27MyHy7Ex+D6xnSDgRPy8Yn4GTSvO/n3kQ95OEN8DTa8nqm9riRP
dn0Th10Ds0bGhuQhl/gctF4Z8HvVhjxYEb+DZgXD1u36eXhKfA8sWowKO+Tz
ZNc/cZhsPSToXlMuVIgPQqBNodOMxFzEET8E32fzx77enwsQX4RiJf6DoTa5
INw+DiGV5azwCbnYQnwS2lUrwf+ag1//3WCKQ/K/ES+/VedARHwTHu+0CSwJ
z2H4J/D9Gyd+9s1BJfFRqFLVyQmyzIET8VM4ZO4MzrgcfCG+CkKl9Vd/f83G
WeKvMNtj7qLmG9kYS3wWnG1e56rGZiOb+C0Yj8l1yDuQDRviuzBmzHPrzFXZ
suuveIy22R2hoJPN8GGYmuW5LFMhW7ZXjMcqi0KbvEeXkEQ3ALFP2eeiat4l
2b4xHnkDz3ncDLmEW8SnYfjsfrtbt15i+DX48J49Wm52CfL//YWOxz0tzahh
4y8hlPg3OL28ekXvZxb0iI/Dm4dVBgl3shh+Djx5PXm/rCysI74OC1w6p0cH
ZTH8HX6/mJCmtS2L4fPwKCYtUM4iC2OI30MxO6xojlYWconvQ9KljuVVclmw
Iv4PF/tFz8p8komnxAei5Fzens9FmbK9aALeLdZTDg7LxBDiCzFKR1HhxMFM
xBJ/iHXmZisbnTMxh/hEFHKfdfqbZKKO+EVM+Ot55371TIZvhPrZ81FJ3zJk
91cTcED3aYtcfgbYxEci5iPn+Cf/DEwmfhIJt6IC/eZlMHwlVt5W+sr9lY7V
xF+i+XPDVfPydLwiPhNG+l++h5xOxxHiN7E82IflvTwdI4nvxBgl66AXw9Jl
z8sScDUu4P2n5jSYER+K2W6qObzwNDQTP4pjs/u21G1K6/0+++8AjL26K3aE
z0hj+FMYLel0U/iWiijiU1Hr9yP3d1EqDIlfxbwbTj6cM6moIb4VGxeMYF+2
S2X4V1je1FE9qJGKLuJjoXAksqfh5UVwiJ9FoLW3VVH2RUwmvhbP5kq6cOwi
w9/i3dJJw9faXGT4XNzYNeC84piLeEX8LgIKLbbavk7BMeJ78UWz7eL0ghSo
E/8LzZRHq8LPpCCT+GBMWanvluCYIttLJyLTatxx46kpeEB8MQLqn+w0/5GM
vcQf41DLXu2GmmQMJj4Z5X6tKXfCkhl+Gask43+s8U6GEfHNGLFsloqDabLs
+jkJg46P6axVTYYX8dFYvuReXNnrJPQQP40bIVvHGRQngUV8Nfhe9R7juEmy
6+sknK4a6Ht6SxJKic9GxSU1620Lk2R+8iRYTe3+eH1EEsN3o9/UnA3xbxNx
kvhvfMlaJOkuT4Q68eGYURkdVS/ufd3EjyNm091d43YnMnw5NgU9HfR6eSIe
E38O20WlPjMnJ2I38ekIOLw75tOvBIZfx2+zrvCZ9xMQRnw7sgSOm15nJ8ie
xyUh1Dfw27iQBIaPR/W9ILuGbQnYSPw8jK9v9u8xT5D58JPwfsnIbQmTEsAi
/h5l77/4F/dJwGTi81Ho7fLduCUe+cTv416l9QvVK/GwIb4fQ75Wma4Wx+Ml
8f+914W1yt/943GY/AC41uBi3eUYL7sfkAy7Y3v+de/9dzORgF307T9qhM6o
eCwi/wDK3ZdErvkex/gJkMT9IWq7G4et5C9AlmRu3zsFcfj93w3M3q/7foUW
bXGc7P5BMvrpOWo/PhjH+BGwocCw9atrHCrJn4C7amGK3ovi4ER+BexZERS1
fFKc7P5CMiasU0w617/3/y3yM+DDwiHjZ7yJhTr5G/D8u6Tf3zdjkUV+B7w/
neMiuBQru/+QjOHv1kxcL4xFK/khsFr7xJpzh2Jl9yNSUGA8t2uUR+85h/wS
WDRhv7KiZSziyD+Be49Nuc56sTAhPwU4PoLTyqqxqCV/BdJEAV/Vu2OwifwW
sB8x8tWu5zHoIf8FTj9d6T78Rgy45MeAg9ysDd2XYqBD/gzk7r7Spt97Diwh
vwbSjTveZ52IkT1PSYHeymtHDu2IwXvyc8Cy0IzHXh2D4+TvwM9922d+WhiD
UeT3wLzTc1dKpsbI7n+kYMCr9M4QlRhYkh8EO8NuaNZ3RzP+ELjHhjQ5vYyG
P/lF8L775yDd3nP5IPKP4K/kIdeXF0UjjvwkKEusGpSbFM34S9D/x9SmLbxo
1JPfBG1h+pqbj0XL9rEXsZL79FvGjmj0Uf/PjwLrR8YrlqyNZvwpaPGbozfR
PJrxq0DB6zFn2axoFJN/BaUJ0w9fmRANZ/KzQNFkfMf+odGMvwXt4y8/O957
XXWS/C5wc/rl2vQmSsYfXYTBb8sur/tRyCU/DAz/7lozszoKy8kfg+1vR/jo
5kfhKfll0PS3YJl7QhTjn8HePkdba/hRjJ8G853rjbadimL8NZi38Mwy7I1i
/DbwTk0YY+UZhXry36AxTjf13OoobCE/DjZoa3T1MY+S8Vap0DL0VUybHQUB
+XWgcWNmU7B2lOz+Tios3zm4Jaj1XseSnwfhwqcJXwZGwZH8PbATX3Tp6IzE
O/L7oHn0xna3B5E4Sf4fpKS97phXHIkx5AfC29XwPRkTKbsflAqhyqbdxmci
YUF+IQieO35y3BGJB+QfguJ19XfP7CKxi/xEaC5P3Xh/TiTjL0KfxiFO88ZF
Ipz8Rgj/suC6Yr9I2f2jVPCnL8hf/C6C8SPh9d5Bmu23I+BJ/iScPC89/fxy
BH6QXwkOE508tOMicJ78S7Cd8zIn60IE42fCxjqvIwF7I1BI/iakPG8uFrlF
wJb8Thh7YM6+7xYReE3+J2SyAuMk+hGMHwo7tWuWnR4TARXyR8FtYbdnfr8I
xi+F7XfG/dD7GI5F5J/CxXf6Ch0PwtFMfioMO2l08tO1cHiTvwoCybRD87PC
MYj8VrCYNfRtXVi4bM+QhhnLnzfEB4ZjNvmxYPg8SbdiTzgayJ8F9y43uWnu
4dhMfi1c5vazbrIJx2/ybwGpYUMqTcIZPxc+mGmZ/9IOhx75u1DqGvbtkGo4
KsjvheLOvhqmCuFwJv8X3ii7SW0+heEr+cFglJxYF/kkDMHkD0NG+VMn45th
0CSBCNasG+wyqigMxeQfw/yHGgv1U8NgR34ycOMUdxyQhOEl+ctgU1Df9vlc
GI6T3wzbR/omiQ+EQZX8Z/hZ/CHPZ1sYUsiPhrdZlsP8ncNgRv40LP5wKCfN
Kgz3yK8Geb8LsSrzwvAP+degu8zvcYJOGH6Rnw2lngs8tmmEgU/+NuTVtui7
DgnDdPK7Qe2Ii/XRXxLZPiQdbfuzsxo+SLCS/HBQKW13t3sqkd2PS0fyym/r
5G5LGL8c0nWexLRWSDCA/HNQsYub9SFPAh756dBeaqasmyxh/HUYd7DUSCyR
4DL57VB4dFTi7GAJzMl/h8qbyzbKH5fgAfnxYLDFcVvPbgm2kT8PStaLrmhv
lqCT/HpYfqDv2uPOEpwj/x4+fY5dpGQrYfx8kM8bt7t8sQRJ5O9DyW/b3Agj
CeaS3w/7ByvXcqdJGP8fdB+55UePlcCD/IC4t3OhX/VwCX6QPxCHK9IGKfaX
gEV+QYx/nLpnw08xZpJ/EPkF8y41vhfjOvkJYe3oXOHyXIwt5C/EvQLFi7/u
ijGM/IZwfWzuVVgrRjr5D9FSMaIzuEyMteRHhIO3r/OhPDHjT0T1o/XcgIti
3CG/IoyHPI6KjhIz/kWI+rwJuM8XI4D8jOjJOz13+nkx42+E/d/ZFdxjYhiS
3xHxO7y1Ru4TYzD5H/F1+2WnrO1ivCU/JObqCd093cWoIn8k9mfLw8BRjBjy
SyK7q+fjKBsx45/Es/5n/UYuEWMD+Snx153YW7pzxVhE/koYe9nKu80UYxL5
LbG6MLB/4uTe10f+S9gPPbGkn4aY8WNCKfKfsXtVxIw/E0d3WPI6FcU4QH5N
5O/7K+nsbxGWkH8TSUU3nfQ6RZAnPydcFh9IaHsnYvydqJQbyU59LmL8nvj0
K1rt9AMRJpL/E4+Mxy3waRQxflAEZJz79U+1iPGH4qXHy3WHSkQYRH5RDLY3
dArLEzH+Ubw96vOxLk2EOeQnxZnXEZOHx4tQSv5SvAi58t0zTARz8puiz+4a
r1quiPGfoolT7Wt2XoSF5EfFjg95Y24GiBh/KooD+e5bD4gYvyqa3DaZjfQV
Mf5VxPhMqmjaKsIb8rNiRtmt1jh3EUzJ3wp/G1/x6bUiiMnvimMj5T/tt+v9
9eR/xVKNgLYjy0SMHxa1bp/38BeLcJ78sWjpr7ctf64IfckvC+cFwy606IsQ
Q/5ZzJEXPVCaLsIm8tPCb3X16vmaIsZfiwlzInp81UWM3xY6ieq30lVE8CP/
LQTxC25/UBIxflxsNxggN1tBBH3y5yLaxs/leFcoysiviwXfg541fvnj38WC
mcsF2u9CsYL8vIj8lr4voC1U5nPIwlYr6Ylnj/74fcHV3VZkceeP/xdakWWT
LtWFYgD5gaERWZI3sfKPPxi+upv2CYpDYUh+YRhYZXgMyw9FH/IPw/5b1MGQ
jD9+YtzVm1v2V1Iofk3+z1+Mik6/WeFRoTAgvzFUbFxv6YhCcY78xyjXfx1e
wg6FAvmR8ShujMDp3B9/MhwSvhZ2BoTCjfzKmD17z2DxwVDUkH8Z+wOn8k33
hGI7+Zmh3hi5/uOOUCwkfzMmDXuwPdYzFMvI74yzS+9KXdz++J9h7yNcNtox
FD/ID42jXPUxj1aEIpb80RicukEvzjIUR8gvje7CrSd8FoeCRf5p2JQaqZuZ
hOIe+anx+3LF5zGzQmFP/mqopo8c8kOn9/WR3xrnBTpbH2qFyu5fZ8Fjr8KA
q2P/+LEhtopozxjZ+/vJnw3jkd0DYpT/+LVheE9ju0gxFCHk3waf1WeYQC4U
h8nPDUckdgp/Chl/N/zbho2P/CLEd/J74/fRBWcvvhMy/m+0Ddc1KnohhDn5
waErfqLZ1CKECfnD8UBt9aqPd4XwIr842oKCrg5vFKKC/ONw+BG4z7hGCCfy
k0PLxWL7pqtC3Cd/OcqKatdzrggZvzkidcaqlOQKkUv+c+TFGQe8Sf/jR4fi
tPGZI5KEUCF/OsQFDZIF0X/86vCyt1nqKRbiE/nX4fuDl3qeK0Qj+dlRkJLY
mHlBCHvyt8N486mcplN//O74qae3+vsRIfTJ/47PcjHZav5CsMkPj+mtrfXG
Pn/88Yi6/ibZcZsQM8kvD9viksV7NwrxD/nnsaB4vZC9Tghb8tNj8/WalNTV
f/z1qHnS51ClrRDvyW+PXXLyg55YCJFO/nvY6t107Fz0x48PLy9Pj8EmQgwl
fz5Kk6umT5wlRCb59bHq36+ZhjN6/zzy70NrVcdX88m9H4/8/DDIz+x0HCfE
KvL3Y7828jaP6n395PdHn9jQWfuGCbGZ/P9Y2VyneHLgnz4A+uz8UM+WF8KX
+gFQ3tYTGNklYPoC8K/5PivtqwDJ1B/A4pCWhsIOAe5QnwCeBVnrq9sFTL8A
7Ut9Wu88EcCa+gaonDPW/vk9AYTUP4B8cG7+x0YBPlEfAWJLk6G/agRYQf0E
8DZfXDOoQsD0FfDijSJbrUgAA+ovQHRrVdHkPAFyqM+AxHFnHxpkCJh+A1Tq
L75FkgB3qe+Ax88LO6yjBThA/Qf0cc17ulYsYPoQOGkSUeXFFeAR9SOw5ZBv
5O4LAqYvgTjNWVuPnRJgB/UnYKrbqhV0pPfjUZ8CJmH7b4n8BEy/AiHev30S
dgkwjPoWWJLoo5C9VQBF6l/AYUnD6RKP3veL+hgoWTKm+4aLAJOon4EeuyOW
dx0EcKG+BnaPmmzXaiNABvU3oM1THvnSXIDJ1OeAWvUC4Vv0vl/U74BZdkZT
h7EAu6jvgUurPW926AuY/gfWZLidfDtdABPqg2BeqaSzfVLv14v6IVgXqDG5
VUOAAOqLQDrgqfJdVQEaqT8Ch4Wv824MFcCM+iSYMcNIvXhA7/tN/RIsaKyY
m95HwPRNcEE3VDXsBx/O1D/BmMUZaWc+87GM+ihoH6Qk7/OWDxfqp+BNUJKK
UxsfgdRXwd9V557Mf8xn+itIz8/cMr6ZDwvqs2DnevX03zf5aKJ+C7YUV2U8
ruLjJPVdEN5U8I+0lM/0XzA8puMlR8rHfOrDoHSK17htl/iwpH4MUj00h+Mi
H77Ul8G91Zqlw+P4WE79GZgapn99GsZn+jT4oT/UP4PPZ/o1+NfW1OpAMB8T
qW+D+eettpue4TP9G9S3T3k44Bgf1dTHQbL7XVGNPx+fqJ+D6i6XxHM+fKyk
vg5m5+YoWG7j4w31d/Aq6Gm6/EY+pNTnQfupZ0mFLnym34MZ4fmfvB346Ed9
H0hvbziracOX8SU54Exr8b61lA896gPhUsTM+KML+Uw/COqzVk+bPocPY+oL
oaHdtrtxJp/pD+G6VGOc31Q+0yeCcmpx8OiJfKZfhLAiQ1vp6N7XQ30j+Lw/
sm6NCh/TqX8EzsJw6UclPsKoj4SfaSGegQq97z/1k5A0f82Gsd08pq+EhDcf
kzO+8mBO/SW05683RQcPQuozYU9czLTaFzzUU78J/1716uPYwoOA+k4YM33t
5tZmHt5Q/wmvm/e7bannoZH6UFhdU/3ifRUPFtSPwta+5j27S3lYRn0paJ76
FPe9gIcn1J/CQesbj/Zn8dCH+lQ45Hw77mcyDznUr8KEjIE9+2N4+Jf6VvCy
2vniu5iHaupfwX6GnNseLg/TqI+FNodyrw/neUw/CyMrsn5vOclj+lp4t79+
6tNDPKRTfwvb9o155riXx/S5cFbK16n7h4dD1O/CyiUL+y324mE+9b1Q8Jeq
d7YbDxeo/4WK6epbtRx52EJ9MPgF2nzhruDhLvXDUDMjY4i8JQ9N1BdDxSgU
7FzEw3rqj2Hjsp7P9415TJ8MsWWvi5bo8zCF+mU4f6zv6NRpPLhT3wwjTtv0
/UuTBwn1z9Dmnmjpp87DAuqjISb2a/pdld73m/ppWLbcaI7hIB4qqK+Ge05b
n15Q4CGe+mtYU8tKe9rFRSf12XA5/qLE4CsXF6nfhiEvpBePvuOinvpuWH7u
8uPqNi7WU/8NO/mZ+kMfc+FIfTgE9BclrrjDxRXqx+HQ4z0IquPiPPXl4KFu
9qPyGlf2fC4Xs4v63+ku4mIz9enw4dqVW3p5XKZfh1BDr8/r0rn4QH07TB+o
YHgmgcv07xC3hCtMi+BCk/p4GNw2cmyDgItH1M+D65ugivfBXMhTXw+ha/4N
GniGCxb191A6dc3+CUe5uEB9PjRsSDw9y4/L9Ptw89fbXFNvLkqp74ccea0B
tpu56Kb+H07uWHFg9XouIqgPCNP5O5XXOnKZfiAedb1gOa/gwoj6grA10rju
YsFl+oMQvxpWsA5cnKM+IQpUK1xd53CZfiEyrhgVus7kMn3D3vfTs85Vmwtl
6h9Cw99B6DqeC2/qI0JwQU7NdRSX6SeiXf2fFeuUuVCgviIGThIucBnAZfqL
UIw/+mztbw7TZ8S9qCkLnb5z4En9RgSMvLByzYfen1PfEfL9M0c7vOQw/Uc4
eHNEdk84mEN9SASsmtVge5fD9CNxPINTtLyeg+vUl4Tz6Ux3yyoO/Kg/iUF3
L1wxK+FAnfqUCI7Wvrkon4NE6lfi3YtjgvkZHEylviXGxoWqGidymP4lJj3a
uXxWJAed1MeEQrCCsZ6Qg6XUz0SBdM3DqSEcpq+Jxeu3GE06w0Ee9Tfx03da
xJijHKbPCYPX5/4Z5sdB9+H/+p3oKLsQK+fNwTDqe2Jqj96iD14cjKX+J9rE
Pkvuu3GgQX1QTJE4pJWs4UCV+qF40XP3cIwtB3LUF4X21a6c4+a9H4/6o3j3
pmSV60IOiqhPCv29Wo5Gszk4S/1S/HCfVj5QjwNb6pvCNOsm98Fkjuz5aT4G
bRxRmziWw/RR4eD3c5uPKgce1E+F1vtju+YM4TB9VeyuSnz0oy8HXOqvYqmC
d0ZBN5vps0IY3fxq91c2wqnfii0xLYE679hM3xXl/c6EPHnOxmHqv0J0o747
5CEbrdSHxccvBQ3zb7NhRP1Y1B4xHdRew8ZJ6stiyo4dqefL2Ux/Fv2vzM7R
LWT3fn7/9WnhtTNaszaLDVfq1yJj/4aOLclsyFPfFg5N2kr9o9n4TP1b2Bz5
7h8bysYs6uMizK9+7mIWm+nnwqI0w/rJGTbY1NeFuVNo1uGjbKa/CwnObtHw
Y2M89XlhsS/A5/JONu5RvxdW3Sdqnb3YeER9XyQ2Bu3/6cqGDvV/4dQZ6S9e
zcZ16gNj/bbC6yY2bKYfjDLdxzsemrHxnPrC2LdI0ePQfDY2UH8Yp2LmJY81
ZGMG9Ynx1t7PtESHDTPqFyPW4bKu+yQ24qhvDGncgO0KY9hM/xiaZut+xquw
YUt9ZDwzkD60VGKDQ/1kdO8ap/xOjs30lbHt13leyA8W01/G3w/ldsz6xMJU
6jPDtvcwdfcVCxHUb0ZxQP/hh1pZTN8ZF2z4LRPusbCJ+s/om3TMpLKehSzq
Q+PALQ33HVUsLKR+NDprt676q4SF4dSXho9w89DLeSxoU38an/VH8jems3Cc
+tTYHba3fXACC2OpX42Pzafk88NZ6Ka+NfY9NX/tzmdhAvWv0XW5QDwkiIVz
1MfGca+HIwtPsjCL+tkY9DTddfMhFiZSXxsCnVneqntYTH8bE823LK/YzsJ1
6nMj7W/bz7s39n4+1O/G/LdtG7VcWDhGfW/U7p0RdWcVC0XU/4Z7g1biGSsW
FlEfHN9+1vmbmLJ6r8P/64fj7Ddt1fdze18/9cUxqdTgUIw+C+7UH8cV5/dp
jtNY+EB9cjhdc04ZMpGFCuqXo/O3n0+FGgst1DcHT8lc4dAwFoypf47ZLyrW
Gyqy0Ex9dGSNfz3k4e8QJFE/HWllg/ot+hACAfXVMcnVviCwJYTpr2Po5xLt
3LoQNFGfHR7H7OyvXQmBJvXboauoOE96MQRs6rvD8+zzFpY4BBrUf4d637aF
1mdDUEV9eMz3H+jy1i8EPOrHo+6F/aydXiE4RH15PLC+WtXkEIJA6s9jZZqj
2vglIUinPj0WDxg+2UY/hOnXI9r5Q4fb+BCsp749vBM/+zoMCUHbWsWZLgpS
FHao5+h2BePcJ2VDEyUpfHS3ZL15FQy7Wc+zJg+XItTrwbbzzcEwHB+QNFZN
ChORT6tyRTDm5L4bpTleipXXdFX8s4Kx7ptmn1lTpKh9M7RPRUQwIp5oua/U
leLqQNWUL+eDIbfns8kBQym0NBcNG7A/GMcvnQ/KnCdFX0OWwS/PYGhKPjp9
MZViFfoNv78qGG26E8NNraQYbBZ5UYhglG4b6xxhJ8VSUzd5kxnB0D8t3/XQ
SYrjwbm3dUcHIzKn403Dein+OazW0to/GMqdLdMOe0nRM/TMRPtvQQiwas5v
3SGFwRK5iJNtQfiSdZvX5SvFKPUz9nubguA5425pnb8UkVw108nXgvBA2jrP
8YgUdRm5W3l5QbB2/tgv9IQUKTvdasqTglA8pP94VqAUeg0qmzIlQTBqmngG
QVLYN92a7RoShJS0JQsT2FJMORhhev1EECaJt5tV8KUIr9h75qt/kIxvlKI8
06nfk51B+B+VGUTG
          "]],
         FontSize->12]}, 
       {RGBColor[0.880722, 0.611041, 0.142051], PointSize[
        0.009166666666666668], AbsoluteThickness[1.6], 
        StyleBox[LineBox[CompressedData["
1:eJw8Wwc4le/7l0pp770IRUsoMroL+UqpVBKlYaQ9rDYqZO89zzmOvTlmcgtJ
KHufc1JpkKRNGv/3PO/5/V1dV9dzneN5n3Hfn/vz+dwvCbNL+y1FRUREJCaK
iAj+jwgX/BThppx/uiuy4kEi4px2ZXARDo3GJF9OjYfUdK2tCf5FKLGrY93p
hHjY1CJxH7yL8GlsaqsYMx7Kpoot93MrwrcjC5i7I+Nht8nQ+LB7RXjDeIXf
luB46CzqUTNyKELn0kesZz7xYLm2vezZtSIcJ/unY6JbPHzLbg4atS7CX2FN
Ch+c4sFJr62g53wRnpqmmWV7PR5m/ODL3j5VhLruuwzir8RDDOdjf8PxImSI
f5p7+0w8yLuKjnYfLsLLvmv/jp6g1nN2qUmMQRFyFo2bJHk4Hl6tk4jW1KPW
/7tfQ2pvPKyIHDr8VbMILZ0PxSjrUM/L8fTOUqPWl6uz5qhGPPyz+aJ6Q4la
v/uDXn8l6nkvpE7uW1eEu8TyajrWxMOR75IiijJF+FVWkSe/Mh6U8wbmSy4v
Qrtvm5ZELIoHpeV3k5YuKMIGy4f358yKhz2Kr7OlZxahqMPT5QzxePD4PF1J
dVIRztAw6VUfEw+vjSduODK2CL+xLrX2D7Ph6Pk6ltvvQszJFP+aPMSG76uP
+pZ/L0Q989UaN96zId234NvET4VY9LA290gPG5wZ/KYj7wtRFL8e2tPBhptH
GmUfvCxEKSuGzP4GNviV+Y7IdBfisvxGSatqNlTWL9SMbSnEz6n3d3mXsWGh
+6WxUs8LMUa3nFFZyAavAT+NvCeFuNLrjuTUbDas+HV7aP+jQrxr/7jhVDIb
mrI3L/lTXIiFE3xSG5lsYM9+UJbLKcRq6M7Rj2BD0PLJfPuMQsxalv62K4AN
Ca0ytjpJhWjNHvvfdU82tGyadk+SVYhTGvnNq53ZsNncrmRsVCHO4nh49txi
Q5fTjKZXwdTY9MD5UDs2VPi8qEDfQpxWp2Kvf5ENg16v/CPcC3HCGLVkUSs2
mN5cqG5zrxBHRo3HFxxnw3QT5/KdtwvxfUmwx9nDbBCTXSm97GohNmkNqiw1
YMPW99/Nhy5T6/czn1G/kw0PQn87lJ0txMi47zOcNKnzU1a297EoxOu32Kry
amxweBK/0+RYIe5ffNn7hSIbnvynO7LycCHKOB0W91nLhv2Fy1w+GBTijxTT
DDVpNixfKPsxa1chlkc63nq/lA3yZ6022u4oRI/9pTZB89jgktppsAkKUb9+
YRBMZ8MynuOebyrUecwK4PVNYMPoX+NV2QqF+GTRqn2BImxYPPM099zaQrzd
1/FBbSQOHGanXJCSKcQNDolZrz/HgbTYiu6u5YXI7QiI8eiPg2l9T6V8Fxai
y0hEnvzrOFAvSdTbPrsQ5Xrwe2t3HGQ4Fu3+PKUQa7zGHL/REgcnFf/JxYoV
4ql/xz8vfRYHR9uvvdETKUQRle60ssdxEPFs0sPvIwXYfdRQ3qI0DmSuhX9h
fC1A3aCsRZMK4uBvm5Tr7o8FqMUfOJeTGQeS/WlXh98W4HPVSVKmSXHgl73x
CbunAN8mT9SaxIyDnetybQ26CtBnzfvqovA4MDDd6PS3uQCrMCnvXEAcsLan
9aU+K0DPU3riKzzjYFvXymzjJwXYs/xZRdu9OJBbFdY24VEBVn6Qf+N7Kw6O
rxY3yS8uQOUauwu77OLgJc9ezZJTgFseRB4VvxgH6f+9vDEnowBrSlk5T0/F
QZWl7oLKxALsa/G45HWcmk8lbbYtswDD/xwINDgcB92lUy5IRRZgh8rfpQsN
4qBt5IxUa1ABsl3dp7/eGQfL+iq2uPoUoMi771aZmnGQ5bUoXdmtAPuNtVY5
qMWBb+8Fh747BWjx4or+XqU4eDD0MD3yZgFevHqnS3JdHChkT1LbY1eAYpLW
z4el4+Cr9EGZMZcKcO0LLdnGZXEwZm/EJc7pAnyV8aM/dT51H2t5806bFeBq
f4/Z7jOoz0uXLFlytAB/u/xjnRan9hOkp9tgWIBDB9qP6onGwb3thy2c9xZg
9KPAcetHWaBUueOyys4C/PNcKWL2Nxbwlsw+P6BZgLNvFS8dHWDBrV1lRgx1
6nyrpXx737Bg1j59xYObC9Asz2awns+CKLnivxPkCzBye6Law3YWLOkWK34g
W4CuF9A+rYEFwScVLS+tLEDZLSWx0U9ZIFIKIiuXFuAddnS+XzkLLIbWeLbN
K0DfTPMHLg9Y8HD453iPGQVoYDIt4xaHBZPb4y5rTCrAp+xoH7t0Fuzz3FA7
NLYAh31mml5OYIHX3Mi57D/52L3g7MILsSwosXu71+hnPtppJlacC2NBb+rM
G5M+52PF5KdHzvuzQLRwSdDD/nystq1/edGDBfMiJsRc7s3Hu7eLDW3usWD5
/qbQlfx8/CztUXD9FguW9dy609aej/Mubp1w144Fc7QnHHFvzMchw3Ztr4vU
fhyuSKnX5qMT7+DlMCsWvPR+wBuszMeqcQXuCSdYUGTzxpVZmo/ltX/88o1Z
4Lrh0/KDhflorSDrWr2fBf/90ssRy8nH9pZt+7i7WDAy5dx/Ran5+GnP7rbP
2iwIs9r74lx8Pj5g7FogvpUFspOGry+LzUe1mq3zJJVZkPzNYn5jWD5eqpVu
UJdnwcJVIQX3AvLxEFtEx1iWBTeYniabvaj9HKy/elWSBdXmO0T6XPJxK8/f
MnQxC8QvViRFOubjNg3d6UVzWLClbPzBPdfz8YftF1vuVBYcNpkiOsYmH02d
/ULGTGCBlXp7Tu75fLx+TtJ2tQgLTpGffNSVS5pqMMKEQx1FSxaeyMe6Mgnz
m1+YoBjQ2FprnI9jN/jaJn5ggmhQur/DgXz8aDu0vbWXCWU8/X0b9fPRM2BH
7Tg+Ey5fypnZq5OP3Ps+Mza3M2Hazu7WkG35+Opg7cwzDUyIOlsdtVM1HyNG
Rp9HP2XCopbrp34r5qOY/QrdlnImuLt8Ushcl48yNSq3p5Qw4a2DrKjZqnwc
+a59USePWk/ZqpY5EvnoOKK9+G4GE6x39ic9WZSPxS0qzpjIhNhFV5xuzMnH
pPsrkv8ymPBr91LjddPysTLzsSdEMOHRyN6NPRPy0aP/87q7gUz4tEJcPHAM
Nb9yvG+VF/X8ct2eHaN5OCPsRdYUVyb486cVDH/Lw6ZJTP+DjkwQsTvinTqY
hxp+fRtjrjGB77Le/Nj7PDywusi/7woTVs50U5n5Kg9nNk/P3nyOCS3zTk+t
7M7Da34ffV0smDAU8vylfWseup/Yv77NlAl2/g/yZOvzUFNrq9dqIyacEtvg
zq3OwwSV7ORb+5hQQQhCHuZsS3Vt2kmt73jyes2SPDx9ZO1KOS0mPNDKEvme
l4fVbkqO99Sp+2NpNCVm5mFDdUUEfxMTjt00iDNJzsN7i7vs1DYwoeH5B5up
cXnId7o6I2I1E9KjpmiXReVh73Dk2V8STPjWmzvbJiQPA+7953x0MRMSEl++
kvbLw/4VN0zL5lDr6Q3O7nDPww8Nij+kpzFhV1SDo+e9PAwJtN3jPYEJ6s/9
9bfezsO+0+qnfogwIeJG56LP9nn4fp+nxslfDDBjJr6Lu5yHPrtOtjz7yoBV
1lqcQ2fzUDEpKFftIwNuLfnmJG6Rh3L5o+YpbxlwglGkX2Kah7Z2IW8W9jCg
9U/goktG1P28tVDx6GRAm9K9dxIGeSgy0eroaBMDzuy4z2nRy8Pt3VEGF+oY
4L2Bcee+dh62HRdb0POYARpfn+1R3ZqHD4PjMg8gAxz9Ziz5qJyHP2/ZLqgu
ZMC+Caf7YjdS5zX3+n6NHAZkGbXk71+Th2bHs01zUxkQe8fQebx0HgaZLFWV
i2cAYQfL8nD+hIfvmDEMWGcWsvzcgjwctPA7tSiMAXULDn1cOisPF9iG5gf6
M2AkSe5Bw+Q8DFRqap/qyYCCWXPc742n5k/YVuPmzIBxh2YZbf7HQeenr7zH
OTCgx1paum+Yg8PRhZJ3rjJA/4z+18gvHMSV5W5/LzNAd4vHoz0DHOww+Ye3
zjKg6VW375i3HNTSulw9as6Aj5aaxzgvOCjKm8O6acqA4PKHa606OThr9cfd
vw8xoGFYf3RhMwevSo1U397HgLCJX5/W1XFwbZPKPBE9Bux4wAhzrOKguPxR
iXtaDJDr0rNSKOMgT312u5gGA/6z/LzpTREH04ZNlT03MyD6aNC4sFwO2pmr
a86QZ8CaMsVmvXQOqtzO+Bksy4BPvvXMPwkc/LyDY7RkJQMGa60uZzE4mPBQ
3yxuCQNW2v7eah7BwQO9N+avmceAADfvqfOCOPirSO1q7nQGKIsv5lZ7czBi
q98ddXEGzP/BTrl5n4NK1tc2V4lS5793zfX1dzjonfx+DXM4Fm7OyaAYAgfj
6yZsK/gQC6I66+YF2XIwU39P8nN+LJS/TurVucjB9LUlVu8aY6Hw44rcESsO
Rp0xuDnmcSy8Nw++k3aSg47jpvUuKYyFvTpi+44f4aDhn8/MLamx8CnIZtks
Qw4uOfiHYxQTC1V7eQOVe6j7mCi/9Kp/LLTbaz24qstBl8UeXaHOsbB8UoK7
nCYHpbwmfyy6GgsM8fGHeWocLDThHOSdjYXDdidk/DZxUP2+80zRY7Ggq1/4
TXMDBzkzb61cbRALV/ynUJDAwWW/Ijz2aseCjslx/yRJDpZ1JofZK8eCWlnO
8SNLONi280pspFws7KkQWz9tHgct9T7HlC6NhTvmR36XTefg2W7Z0BczYqGV
kVVjI87B978Xuf0dS813UyxcZiwH+RmVVxb/jIHOL0etOn/not5nmYOb+2PA
fQJnk9ePXFxfuX3DXl4MmBRNHgdDuei5au7YUw0xoDfRoulzXy5S2FF/oyIG
jnwrYbBf52Jy7Jsg7/wY8Lg975IRLxcvcF7tj0mOgQ4BPWjPRbZxmHh6VAzo
WNVOftiQi4a+YkVFvjHQ8kSm61JNLjoYrjtZeTcG7jy+myRZmYsSaVNEn9nF
wN4TL+xbH+aiaiA7svl0DKiFqe9wK8jF6knf13UciYH/LkTMVsvOxYZZfwu7
9sSAzYvhlx9TcnFfKqp3b4+B0kGjLAY7F3VathR1KsXA6sgChwMxucjxPr++
bVUM5PbO1xcLy8WIdqOohkUxcLT22uIi/1z8kT0q+nRqDEjt7eo755mLdUsO
m6FIDEy9rE4phlxcsOBCce7XaJjUFOPa6JCLjqL2++LfRsPshWMMna/lYoJq
xpnAzmiQ2WG+Utk6Fz3K5oo51EXDjkOPP/edy0X5oDRpS4yGC7tXlUVZ5mJA
nnW1bk40MFa5++w9nou5UqcHV8dHw4t3/UdFjXMx8KVX6PiwaFjlvXtN3v5c
VBjoqeB7RMPN+RkjVrtz0V/bwoZzOxq6XKdXL9LJxYz+eQmul6NBs/tyyDPI
RXf+8BFD82jIn9Nk4bQlF6VWTApecSgalBQFP7l4K1PP4L1uNDzcHDTm7dpc
DPYq9ktTiwaD5d/rw2Ry8XyB8YEL66NhaMAwZteKXBwjvzpcTiIaImLzz/9d
mIuHfkib9c6Ohj3K89WyZ+fimUkHMiLEomEK56q4xdRcVDufeVt/JAra5na0
z5tAneditYbfH6Ig9ahKwlORXFyy8Ed8Ej8KPNzCbG/9ysG1Fj1/9zVGgW34
sOaGbzk48nuk63tFFJz2PTzz1cccdH6tqRqaT43PFr4IepeDDfMfLNmUHAVX
5BZQgJCDHeFmd+sjo8DgxdVbv7pyUOGLyUILnyhoDGvXS2/JQfPkx75DTlEw
dEh54YnnOXgRWW9sbaIge2Hou1nVOXhY6cuiz5ZRMOPlj7zHj3Jw/kTOBsvD
1Dj9kPO1BznIUX2/slEvCjJvC8pHDq6r8/mppBEFn/bPk+Bn5KBjSWKK34Yo
qF9r/8kvKQczJitq9EpEwb7JbQ+1WDmYXySfuWFOFFwapNItMgfDqxgiNmJR
IN8WbJIcnINGCvc2ZgxHgk+5gCDk4ODv9u0v+yPBL9fw5zT3HDSTid04hRcJ
8snU8u7mYFZGh8iG+ki4HDc3yPZWDnYGO2fufBQJBiw7s1X2OcjvZmkczY2E
pvhW+a5LOfjQSTH1VHwkfE3f9M/rTA5ed948fDo0EjjFwc/APAenvEuVMneP
hDl13yO/HM3BW0mB8oY3I2HeK8Oz8YdysKr642K4EAn5v/NUDu/LwYH/it+u
OB4JPxfPmzBZjxpLj/j92hcJHUClr1YOVpulLKrTjATj020UIuTg7b/P7gUr
RcLjgM3WK5VzcKfpf+MMZSLBsiRkW5t8Dp58PdI8cUEkqL35Mc1djvp9vzdf
ssQjYcdUI56aFPX7lpNO6o9GgLNSQerg0hy8c/L0Mv5ABAybzL/BnJ+Dzc7/
5Mz5EcByuqp7cGYOXqmvd+XWR4BDPBV+k3Pw2PbOjXqPIiDgqfKbonE5GNW1
eG1aTgR0DITmnv+bjdKRoXai7Ag4NH34zvLhbPx3d/c0/eAIENt4eF/T52xc
GaD6w9M1AgTswOVDNoZWn1yHV6nPrRd8VH6TjUdkynPfno4AQ/9rD/r52Xgu
9Yi7qEkEdGV2uEd3ZGON0fqMWbsiIPAZdXxN2XhtjarkfPUIcOoPkxlbl402
Mo5vpq+LALbYyLe8x9lYovvn5++lETAqYVxxGrPRMIBjzJ8WAW7qRf6Li7JR
dWz8JM6/cNA7JAjnbLwY+XySw1A4wCWqXKZl42eTjSbqL8Ph/P3O34oJ2Vi+
/dnwYGM41MVsqX0bm409e1lvg8vD4USewE/MRn2XrJUbc8OBWUvBS2A2Gv8U
X18aFw7jXxlv/ueVjQcflN1TDQoHz2Hq9FyzUa2xRSrBORyUpi9qtnDKxtlb
dGaOsQsHERnqOm5kY+eXOTt3WYbDkDoF9zbZ6PN3W52zYTiMOai69faFbFQ6
WhORviMcNp2LmCJvlY2PJ2dzHm8KB5+7v7penchG3anfFz6TDoeJEVR6mGRj
wYmQmoq54RCfXUxdcDbOFwuuSh4fDqeeLtIZ1c9Gyz9DUx2/hwGxD/7Lxlid
FIbWmzDQH6Gm206d/8syh58tYWA/k4IrtWzsfa6UFFEZBuWykY5VStk4OFVs
6TpOGMhrjupfX5+Nb2KUeBlxYfDI5MiStauzsfZO2fvlgdTv21DXK5GNzPxk
cLpLze9FlY/F1PM1hl7WX6GeH3/zvvZcan3zguqnnQwD89JuKoGzsXBb8ESN
fWHAbleTSpmYjXoPv3qZQBiM/0ylm2g2VntmHrVaHwYek6hy/jsLN6VVXzVf
GgYKUgI/MQv9lgF/z5Qw6NMoMbX7lIW2qzsmrhoNhXAjanl91Hi68eW+vlDQ
vkLB36ssDGh+NCekIxT6PCh6xc3CBttZP9Y+CYX7bPXQbW1ZuOar3pyMvFBY
URpl+bU+C+P2nLu0kB0KOe1UuDzNQtX7NhMuBYTCts9UOarIwsEoc26GUyhU
TXrYMPlhFj7yVRvsuBgK/0ktjS3Nz8Ls46PqH4+GQrnG7QtXsrKwbEpc9Qe9
UNgsSN+ULPwYouDfohIKbAE9iMtCpb/JIYkyoTDVI5pKkCyM1hTvtJgTCpfi
/iSoh2ahhMW+w1NEQ+GZYLt+WRSeOM6J+RQCUgI49chCr60hUxfxQsD209JZ
hs5ZePZnkJZTTQiUTnTomeCQhae9b+Y3FITAOEl+RvHVLHQR0Ts1OT4EtNW2
ChaIZftEDsgHhMCtg1R5O5eFCxxiboFjCGRc+Luw2YKa303qtcr5EOC6Hnvv
ciwLJS8HuC4xDoGxjNJ8lcNZ2Kr0/lT/Dmo9RQLFkIXsNmlnlkIIaDZRdGNX
Fk5ak7JKe3kImH3gSxjsyELnCS0RzyeHwF2KXY2FLJxyPo63fTgY4gXHp5KF
8YcXDEX3BkMVlW1nFLJw9zOFplcNwdC/l6J/a7NwYs2XezMeBsP0MyhbL52F
TXsOj1+VHAyb7i6nACsL046YH5IJDoYjgnBemIVBQ7OvTrsTDM4cqlzOykL/
qWetXpwPhjQK7SOmZGFMjuWq8MPB0PY2dqO+WBYWvRArUNMOBhHyk4Wvg/Tn
PdkQDIcVKLryNRNXNG3ZobY4GHIoNlH7NhMvhNZqhYkFwzQqmuS7MvFZr+gs
/ucgOPdUxCbkWSZuKX6ROYUXBDWjVDiXZWL+fLOlUtVBsH69gH5nou4fdxOp
3CAIPLF955PETOw7a2Q1NSYIhgMoOhKZiSEnarReuAXBCaraBfhk4iH+q0/h
NkFQ/ZOC5zuZuKqXcU7jWBCoyGlSEZKJk63HFTzVDQK2IFxPZ+Kv+1ObtioG
wRxfQUGlxtIlJVFLg+C+YLq9mbg3/9KFNxOC4OdXim5oZqJy3P2uRV8C4TSF
xsabMzFzYOw4DW4gtB+m4Fc2E4sCevt2VQXCf573xksvzUSTYFmv/7ICoVAQ
jjMy0ftbU/+GiEBYRd3u0NhM3JfVM368cyAES1ZSAJCB8dX7eVUXAmEcxRYf
9Gegv4bsFTujQLCm0IIiEDhjusWjGdsD4YUAXhszcJnG2OdhcoGwi1IfA5UZ
WPpELHTqHOp5RKBm4LeMi0su/QkAaQOKHqdmYPEX1WMP3wZAoGB5sRk4P/Dc
0eH6APgtoAsBGTjWT2T+iqIAOENF83uXDHTpG/FWYgVAiwA+r2dgaKzRo02e
AbBNwI7PZ+DWnIXZK20DIFkQTicy0F5im+nfowEwh1qdw4EM1PpY8/jxjgBw
oNRWr04GMuYW919fHwDvBXRANQMDI6bWLZofAPsEt7suA+fdenwm6Z8/FAvg
USID1xe/rJB87w8SGQSxsfWgWZd7gz94UNnbMyEDu+qc/30o9Ievsyh6O5qO
wyxXFyOmPxwVbHcwHVXbrc7XuftDuaDcv0rHoDOrOXrW/rAuZeJn+9Z0nGlS
fbTJxB+CBPBXnY4pSf+dMtfyhz8Uu9AsSUdzw4SGP2v8wZKEXzqqnOiNZM7x
h3obir7GpeP6p2Oq9/zxA+UEQUCn4za/vwfHv/UDhqCcu6ejdV6X5uPnfjCJ
2u3W2+lYphLi71PgB9YCeLucjmsXbdx+kuEHHVT1E7dIx3zjVAMNdz/QpqLl
klE6mv0cVyFp7QdpLRQ91UtHua8awTOP+AE5vq3pOFv/ULW4th84CMr1xnSc
N37P0cnr/OD9OUEApuOWxdIG8+b5gYEAvhak449lBfqGf32hhELnhsnpWFzx
qtivwRekBOH8L43SF8/6+Cxf8BHQzy9p+HG7fRfY+cIPqtqPeZuGZov5Xrn/
+QrAQd6qMw0XZY8bo7rIF+rITxqOH9u/uXnABwTsUaEsDQ3Ybfw29AHGRkHA
pOHi1bOTowJ9QHB6fxLS8KRPbLDUaR+wDhEAThquaL/JvqjhA92C6/BOQ1PR
pNYbs31AEH0UJODCGVKyO/u9IWvdNErPp+EBkaGYzkfeIGA3I1bU85snK6+N
8AZB9h4/koab3K5+3mbjDYOC9NiThq+XKz6fr+8Nh38KLjgNp0VsfZa1yhse
UWjptykNOT/CByeP9QZZQTldnYYtm3YoyL7wgkDBdEvS0MZoW9jEEi/4I4Cr
6WkYcMRzRUq4F1h9peTQ2DSU1ZSpnXrNCxqo2bx+pOK2yTPDFI28YIuAHval
Yn3+rvuLlb2ALbheXiq+1G4LezzfC6YJymVDKp7Ny6rbOOIJVyl1IFmZirYT
uyVPdHtCjwRJYPypYRi5r9QT9Kho/piSiiOGyzePZXkCSbcY6vv7tny96uoJ
SwX0zz8VrdfFNWWc8wRXQkhT8d3A0ZZEA08YEpTDa6k4o2rJsdlbPMFYsLxz
qbhoKKyVKekJ5eQAU3HKuUbVA9M8YW0eJWf2p+KLzVXeq357QMg7QcKlYsSB
q8+XDXjAP6oaOm1JReVHvb9V+B5wRhAua1OxyHHaQvsmD2gWlLsVqbjC95tk
W7UHqAvY1exUPPcpZJHxIw9IeN1MEfBUjGR8//f3gQcIbvfWrxTMYM1oflLo
ASR9P6Zg4vd3gbkFHkDo28sUdA6/qVlOfU6yoyUFtX1q+V+p3yflrDoF+5vb
T+tS85PtPkhB27OMHqSe70rgNAVfG0jrmFDr+yyQI6wU3OxxKnw+tX7jZIHe
SsGLsy26fn7wgAoBPXNPQY+PS8VHRz2AhN+tFPRcECQtQZ0PKW+XUvByUNWG
s9T5/SUBnYIqJ/NWtal4AiWOqH8p+M7hxFRL6vybBHJDLwWvfXzSM++8J2wV
wIFGCg6lfWB+cPOERAH9kk/Bhc1jNv6X5AmCaKEIEqLdtoveNZ4gYM/M+Sn4
JijRuPSTJ/QKjm8ytT555a+dVDztEcDz32RM0/2k2qPpBQUCOfE5Gffw6uUb
L3sBBQaUHknG84MdLWlMLxCgVXRHMorfmrTKptULvgnCuS4ZV7tarJKa4g2m
gnKJyVgx5V0r7vCGJ0qCjEtG3vQABZ273kCBAUUIk9HO11KjgMrHMPL+QTKG
ep78MWucD4wRwItXMq4d52pqvNMHzgvok1Mybh9psvbw94F2eQH/T8aas7qb
E7g+sJUATDK+Pfw2MU3OF5IE12GSjNcq0p5E3/QFAvf6yeiaEhl8vd4XHAVy
YHsyjr/fOXHFbD+gyAFVkZJx5tWR6GHwA0KPVifjofh1HjoX/aBQkB6Lk7Fr
pv0z8Rg/kBKU32nJGFbSZKVZ7wcC9DsqmoyseC3joTH+8IP065PwTV01c/Zm
fzghmK4vCecaF2cFnfOHOgFccZOw8/Ll70dY/qAooEP1SfjfnA+XznT5Q/QX
AeGgxlpyKx7ODgAxaQGhS8LeP+vEjPYEwBVyvUk4W/uHhLJHAJDyEZ2EH+fe
szF9EgDahN8m4RGbll9PxwdC+qAgopPQ8mh/wa0dgbBAQsBfk/BfQ2WKnWsg
OArS7VwS6jSaN3OqA6FfUM6PJaGk6ZONqlOCgMhTgyRk2H56PN4gCARqxWBH
EubM5/rODw0CsjyVJDyq4+17iR8EvuQAkzBOZOzjqauCQaB+7yxPQhcdDfkv
l4PhJEm4JBRdoN64pCQYaghfTMKFdv8SvSeGwGYC0In43PQ+R/tQCMQKytHH
RFzS1PxjO8W3CR3vScRxTb0XXb6HgHUWg/26ORHdTYuXTP8vFLpfEQKIKbYH
RV6EU/pFkL7FiWgxP3fh94+hQNODRCze0XbaQCsMFpAEScRjLWvgbXgYCNjk
i6BEHB8mMRj/OQwI3XZLxHS/Ajs/vXAg6HIzEY1LP7bGs8MBBXTtUiKKSVRO
e0vpZ1l7s1X2ZomYX6i6wuBoBPgnCQhbIlq6GEx6VxQBJPx2JuLC+xOfJS6I
BEtBeVOn9vvw+OnAa5HwnFTMRHSRNeImd0aCsvVK6l8ibq0ZXP1BLQqYbAEA
JuLvWJk9RrFRQOBgUiIWpfzdNTg2Gmzogon3++0ls85EQ7dAHn5OQN3jvo1R
DdEgYFcXexNwmriuMUclBrIFx9eegJXvGEU/mDFA4Lk2AaNGw7+YT4mFuwL6
V5qAp7QVx/2+GgsDxO5IQKXy84OlvbFgRAArAa+rxh0+JMsAFIRzWAKeWX8i
4dUJBpBy6ZWATeoXTowLZwCh444JWGpZ4/qgkQF/FQWEKAElk68unDiZKew3
JuDcCXYL+rWZQODFOAE/Xt/RYu7IBBUBfdFPwMW/z0VfLWZCvEDebUvAEO/3
NtI/mDCZBhi0X//A6IICCwTuldmqBGTzX+vuvcQCAveLEnB1jNl/tWks2C2g
k9MS8Nd55QMv+1mQI7ArxiTgxl1m5/1l42Aplb3D3+IxT+V1QPfpOCDy7X08
+mwqrsKkOPgiKL/d8Zi//d2ErX1xYCKg9/XxqGV69tAhOTYQ+608Hle5aeVM
PM+GdYLp8uJxT7n1YsMMNtBwFY+8ycP+ap/ZQOhQVDxmWjTPLVGKB8Fs0n7x
2Fc3LrHtWjw0U9XX8148Wml77fB8GA8aguu1j0f92jOfO0UTIOEQuRC0Oxmd
Uq6bANMF9NQ0HsUmrLqywzcBbpAEjseOB2I7zNoS4DUVzfe143Guk7rMwmWJ
sIcAfjwGHaiec/ZUIgjcyf1r4vHm5pQZhpmJIEn6WfHIXv1qYddwIngK7LNZ
8XgkyGL3P80k+C5Y3vh4jHotXVnjnQSmAvgbZqP/PJk76p1JUC2gVwNsnL7O
8t5B6WSQJwnHRs1Vr2tmWSdDVK4A8dn4bxzD6Comw1gC0Gy8WBUpe3dqClwS
lKMiNlqda9umeDQF2klBZ+Pcb3ujPVJTQFOgxhls3H1iIriNpkBKpqACs3FT
1j/ptbtTYZ4gfe+zMeX1pv320alwi/R/2Mj9lVJx6lMqvCMJwkaf78du/Nme
BnsFbPIkG780G9irBqdBoWC7hmwcCL5XsLQvDYgdoMtGZ7VvGoka6eBNCjAb
MyvjxNsD0uG7QA5uYKPfxoBF6e/T4YQAnSXZKHYXL8tCBlQLwm8eG+fnr5my
OyQDlATlTZyNJc/aBuYMZkCkgD7/jsMFT8tmOetkwniB3B+KwwlJfbfDYzPh
omC3r+Mw6KzBesORTOgk/ZI4NJn4279bNgs0BXSjJg4jvHbZWBhlAZEzD+Nw
75hvf3e6ZMEcYl/FocOp70peuVngSI4vDiVK9s5d8yoL3gngOSwO9UTHMmRm
ZgOhf55x+F5leqvDtmwg8tIhDv8dt+UoXs4GaQJYcehxVWHrDkY2kHC2jMNI
x53WuQ3ZQMqlMTX/taJ9DmNygNDx3dT45N3OeIUcqBXIfaD2o8qeImeRA6S9
oBiHvuOW908KyQECLzJx+Kf0yxXd6hyYIKAvC+Pw7Znl7Fe/cuBKDUFA3DY+
3qlzXS4IwOCpSBxK+d+bsO5kLmgJruMbC29OfaDCC8oFAvfvWLjrxq45/dW5
MF9AJ7tY6NOuFHHgTy44COTqcxaaSF+tWajAgfdU9j5+xMJw81nx6lYcIOmR
x8L9AWJyJVEceEjKLwsdsg8YhzVxgND7SBYqPhpRaJyYJ/TjqfkeDeefgjwg
091lYfX46V1H7PPAQgBX9iyEV7/8ctPzoEZAh86wsP1QSfeFN3mgSAgHC6+Z
Hyj2WJoPMQL7aB8L108sWzvpUD6I0wQVP2qLKg745AMpH8osrFu46Jl8dT5w
BfRUjoX5rhNG28cUAJG/S1mY7VlT8lKtADIFduhM6vPV5rP22BcASbdxLOSZ
No4uyS4AJ0E5H2bilDVzr+8ZKBD610zc57fe49WqQtgvsCP4TEzzXrqh07wQ
yPKamCi+8pWVAqMQZATw95iJHvtuKQ1yC4HQqyImTpo3EDRlURH8IvKNiZk2
G929jYqA2EOxTNx/ZvfMK8FFUEcAmomLfqqvK2guAlKOXJn4aslY3vFZxcCY
Two6PuuKWXHOoBiInL7AxCL5GcMdfsVgI7AzTzDxyTIj8+SGYiDpe5CJbWwb
M+6MB6BDBAMTJ1ZYfr9i8ACI/FBj4leuQt+FgAewkAhMJtof6pnU0vwAyHYl
mHhmw0UT9twSGBDA6VwmfrPitvONSuCwgK5NZOLQP7l79yJKgMjB3wx0/ml8
NIBXAmsEdtMnBt7fc8Z8ssRDCBSE3ysGrhxvHDZo8RD+CspbGwPlF8uOqiU/
hFMkoBnY4tfp+fXjQ2gUyPOHDOy3PKs3V7EUVIkdycCwiO7NzGulQMMBA0vX
rzMILS0FQjdCGXhW8nj4z3EIdoJo8WAg2+7K9PJdCC8FdokDA/ettsj9EYCw
i0zIQA9VZZfgLgQOIeTU+g7Zae6dWQZLBPTvMAOrt0Kn26YyuC+Ql7sYuMpo
xPWncRl8FthXwMDdsXG7Ih3KwIT4kQxUmL91lW1cGZSTAsfAntLqhXery2A9
8RsZqBuitfLxxzIII/4iA+2iM7Q0Zj+CMcRPZKBFi/jNfpVH0EwHCMqcX36g
7tgjSCF+YSzmBxcZvnJ+BA7EH4xFKYOOu2tTH4GBQG5GxuLpmJtdKY2PYAUh
qLHofjvuqOnwIxgmfl8s3hjcK669vBxqib8Xi/99duo5plMO0cTPi8UBl82v
0i+Uw0Xi38XipbTL0zYGl8MO4tfFIlpssHxfUg4LiD8XgwMZ1m+be8vhAwHM
GPzsoRrwdUoFFBD/LQa7hl1P/7epArzJdDHoOWx0pt60AgjdcInBZR7pQZ6u
FaBE/LQYdEi/338zswLG0YIeH5m9PcvoqIBuYvjEYFPy07kjYyohjfhjMVh1
d+MHlzWVcJf4YTHo+nHpBx3DSthPACAaZft95qo7VsJqUiCiMeKa81nL5EoY
Jv5WNA6G/e0rb64U+lnROH3Xn8CDfyuF/lU0zvF1Or1I9jHYEr8qGnst3Kzm
HHwMOsSfisYXditCtjs+hsXEj4rGjecOjjBSHsMH4j9F45C2lL9C22MoJ35T
NE4e62f6Y0wVEPj8EoWB8aHHBtZVwWniJ0Wh7Vq1oDkmVaBMEyasDL3x96Jr
FUwj9DcKz78zjB7NqQIe8Yei8O7iZ5eLX1QBhwjyKPyi2HMtdcoTuEf8nyh8
Lu+b93zLEzAhfk8Ujp/VJSNl9UTo70RhantZXWrQE/hLEjgKs+5oJVqWPxH6
N5E4b4ZZvsHQE4glfk0kvr275NelZdVCfyYSp3dZW5ftrhb6MZHImGu5XOtm
NRD484/E4E1fRYaTq2GAGBCR+G3L0vkvOqqhkvgrkZgm+frk8ISnEEz8lEis
+aT9Ukv5qdA/icQ9TM3gR6eegioBrEjUUObevhLyVOiPROCd7JmRB6qewivi
h0Sg/IzXA1Y/nkIeIcQRqALv85NlasCFCKYIDJUrUp9jVAOEngZH4JYmQ4fE
+zVCPyMCN2wuvWleWAOiNsSQw2uHvijp9tVAI/ErInCe4pdkw0W1Qn8iAr/X
Puzy3FULN4kfEYHrJAyf9N+qFfoP4chRKLxknVELS4nfEI5+Iu+aJXtqgdhl
deGY5fHy6+jMOqGfEI6rGxPr/2jVAf33C+E40LzFarV9HZwlfkE4TgoMLb6Z
VAfqxB8Ix4vTHj392VUHc4gfEI4rdPKDoqY+E+r/cFypenXx2W3PIJ8UpHB0
6h977ITNM/AmhCUclxkdPeqY8Eyo58NwlpPTvCedz0CJ6PcwNLK87KU89TmM
I4I4DL+IrS1t2PYc2kh6hGGbRW5qgO1zyCB6PAzHOYoZ3k56DneJ/g5DN0Pp
Yj/uc9hH9HYYmr2f3l03ox5WE31NjfVWJsrtqIdfRE+HoZNPydS46/VQT/Rz
GOZwuqdtzqiHaKKXQ3HMQ6eU16/q4RLRx6GY3Ww41Dq5AXSJHg7Fvi0Zh/+T
aYAlpFyG4gb/ndOqtjUAkfduoXivc9XM/UcaoIzo21Dkztp58oNdAwQRPRuK
2hrpf/39GuA0XVAw//DBvh2pDUK9GooqllslJlQ1CPVpKJaZnUto7WmATqJH
Q9DIoPta9mgDZBD9GYI/5X3CIuY1ggvRmyEYPcZ5vP/GRjhM5EwIHqgowaDd
jbCK6MkQnG+v8iTeqhFElYihjt0Lfy6uvNso1IshWJwx/PBTdCOwiT4MwVAl
jfTVRY1gS/RgCLqlVvZdbGkEXaL/QtBptq9N+adGWEb0XjA6nY/SWzm5Sajv
gtEnf+Civ0wTPCJ6LhhTPzv2TNFsgkg6QfBy4Y06X9MmoV4Lxsj4MSfmXG+C
rUSfBePsojmREUFNQODUNBj7v+TelsxqAiJHtINx/oEXE9Jqm6CIEMpgDOsM
2aL8rkmor4LR3rVrVqVoM5DwGw7CTOOUwP3LmkGJNixw8wGxkldbmoHI66og
lLIZ9LQ1bBbqoyA8XmQ2duKVZiByIygIf0mbS0Z7NQvffwvC/sJP7xWTmmEP
0TtBqGA90aiuohmWEYIUhK0G6edPvWiGb0TPBGGtEV9WdLRZqF+CcIlzpE/s
vBahXgnEqrbeiK0KLXCO6JNArN1bvOeFfgsQ+7MmEGU+LU65c6YF5hL9EYgt
HPF0aZcWeE/CORB7GPeMahktUEgKXCDq5LonW5e0gA/RE4H498PiuMUdLWBG
9EMgztqlql31tUX4PlIgOjT0ellPb4XxRB8EYr/yO5cFa1qBtKNFAvGT+lSV
LJ1WyCT8PwADXhyK22LWCncJ3w/AluWVTzi3W4X8PgAL/xyMlwhvhdUE7gNw
03VxdSdOK4wS/h5A8f+Xng31rVBP+HoATt/JC5r1oVXIzwPwQvTvQzpibXCF
8PEAtPKFpnMSbaBL+HcA/l6WIHZPvQ0WEb4dgBt3y3/zNGqDfsKv/XHSfH6E
q3WbkE/7403HzF/W3m1C/uyPPi7s2QZJbXCC0CF/3C778M2KijZQIfzYH73O
jlx+xWuDSYQP++O1ncZ5wcNtQv7rj2OruDmqs9shnfBdf5TvuXemcV073CP8
1h+/he7pNNZth0OEz/qjyUd10RazdiDt0k9+eKxnTy/cbodfhK/64fgrzo7R
oe1AyvlDP9SM5TUPZLcL+agfSp4zebmurh2uEv7ph+GOr+SM3raDDuGbfsi+
b6p4XKQDCPwd9sMt92p/7VjUAZ8In/RDM+u1dyYrdUAFnXC4xNCpKlO/AwIJ
X/TDM2ue1ChYdQj5oS9u/y7iE+TUATcIH/TF9Jx1M1rDO4DImTu+mGyub/At
pwNKCd/zReWJJwy+1HbAecLvfPEAw3JGfW8HzCR8zgdF1h7z8fjTAaRdX+iD
W1N31krN64TDhK/54Ixlq59Er++Ef9kCfuaDV5xH7nzX6YQYwsd80IL/cHTN
8U7YQfiXN/ausVPafrUTvhCA8Mav55ev3eTbCaGEX3ljMLPk1YTETthM+JQ3
1jzdfbiotFPIn7zR7U291862TvAifMkL+d92OBV+7AQFwo+8sPJnhoLY+C5o
IHzIC1UHJ7EVlnTBNcJ/vHB7h3GLhmIXSBO+44UteZEVq/S6oI7wG0+039Wp
8OZEF1wgfMYTY00Xvz57tQuWk/DzRM2Bky2F3l2AhK94ou3PNLH6uC6wJPzE
E1c5/r6eXtQFYoSPeKDZvX3rD9Z3QSrhHx64fFzyyoreLiHf8MBjY8RMfo10
AbEDzD1Q+qZV48i0boglfMIDra88c3+0shsOEP7gjhq9yvcMVLrhCykA7hjU
nPAweXc30PTAHS/Coi01J7pBlfABd3y+KuB7jm03vCD13x0zvaZ9NXfrBh9S
791xzkXfjbzIbmF9d0ORujnZyzK7oZnUcze0SYi5srq8G1xJ/XZDsz9rbX61
dMMqErBu2NOAeUHvuuE5qc9uyF9htOXnSDdcJPX4Plp8/PJHYgoX5pD6ex/P
bw4cO3cZF8pJvb2PP0aV9Ro2cIX19T5O3Pqy8cB2Lkwg9fQ+Mn77RMTu58ID
Uj9dMe6bolyqOReOknrpijNfl4tdtOXCWFIfXbH7iZr8e2cuMEk9dMUJcTEJ
C4O58B+pf67ob/vhjGg8F76TeueCjuqSN1gcLkSRC3HBul+a7SMVXCDl294F
b2Tq35nYzIUhUr9c8L6J5rXnL7ngS+qVC46MrijZNcSFTaQ+OePTwL7dTn+5
0ErqkTOOSkTJnZ/CE9YfZ/RJUDGcvogHKwkgOeMdCaw7s4oH5aS+OGN7wAb/
m0o8uETqyT10/+XO0t7Og/mkftxDxuHnIo/1eVBC6sU9nJv+O/W3MQ9MSX24
h4M/57A/WPJAnNSDeyi1ZX6f/xWeEP/vYsnlsTc/3eLBIYL3dzE/ptN4nBsP
fhJ8v4uzKsJdGgJ4EEcA+C7W8rT+HojmgR7B77v4drC9wieRB0MEr++g+Q/D
NqdsnhCf72A1179f6gEPNAge30E/j+N5dpU86CX4ewer/pVutnnGA0+Ct3fQ
Qj3r4tI2nhBfnfDCNkVTWz4P2gmeOiF/sq7otbc8cCD46YSFMYOmqwd5IEXw
0gl/D8tcdvnOg0qCj06Yvuiziu9vHrwkeOiIlWP1C3eM5cM6gn+OqM1RHUwS
58NNgneOuGFtcVfhdL4Q3xzQ5Vztbbu5fJhA9KYDaltfbOcv4gv14208uy3u
3bflfEgjeHUbR1vPZBRI8WGA4NNt/KlQvmaVLF+o126hiVHaca11fKH+uoWr
tVbrTdnIh3KCNzfx5I9NH+4o8WEZwZebKHqlVZOtzIfTBE9u4qRcMQMbVb5Q
v9xAx5Kncz+p82EGwYsbeMx7mf984Av1xXVkS4+vGNjGF+qF63jI5XbqRU2+
kP9fR5US5X+JWnyQJvl+Ded0vbaO0+YL+2PX8B3/jtjJHXxhv+oa5tbMLO6h
xnT/6Creig70ltThwxWSr1dRxWjCHRlqnEny0x6Hfp4PGqC+T+iHjT2yHCuf
2FJj8jrLNHvUH5y6GKnnuZF8s8MhrZ0+tdR6aH5oh15O9hIR1Ho3kHyyRQl2
cIvcdj4QOXfDFjMzEhJvU/t9QPLFFjczkiMCNPggRvLDBvOuxaSfUeODDskH
G1yv4tIjuoUP6ST+rZHBN1U8tpkPH0m8W+Pk86sTbiryQZXEtzVe6ulVOSLP
h+sknq9gnVrgh99r+fCSxO8VlHRQLD1B3e8KEq+X8Uri4yxXaT5cJPF5GQsL
dlZclOBDBonHy/grA78vWMoHORJ/l3Cz9ypdlwV8SCbxdhFP7b9TnDubD1ok
vi7gkM2zB8XTqPgg8XQBN1pNeZBFxWsAiZ/zKLt2a2HwOD7MJPFyDlvKzXLP
/ONBGomPs7h5zY20tb94sIbEwxk0sHSO43/jwW9y/2dQ4sqdMMdPPLhB7vs0
xu+54jm9nyfEZyt8+efALZ9eHgSS+zyFTQ6y535T+XiS3N8pvNX42ci4kwc9
5L4ssfN7mmZ8M094PxY48MFkTQ+V3yNEoJtjfu7ozEnV1Hzk/M1QWd/3h2Q5
D9aT8zbDC4VzO+VKeJBOzvckGn/3KZLI58EJcp4n8M/Y0dAJWRQ+kffXjuOh
XmNbbjIPZMl5meKpkNQ9jDgKf8j5HEW5RUMyArzyJedhggmXVv35FsKDCrJ/
Y+wIMWh08aPmuy7YrxGW+V6MG+/Bgy9Vgv0dwqMmDja293hwhOznIGb9cNre
ROGlL1n/fozOuOIO9tR8ZL0G+K921xPuJR4Ykvvdi117po8mn+HBfrKe3bhG
uUQq0ZwHReT5O/GH837tFlMeSJLz1EFllSbjjYd5sJTMr4mf9qlZlu7nwVuy
X8CV9d6nblJ4X0B+fwvW5Tw1Pa3LAzfyfQUcHB3Uc9Gi7ocYirLomvJnXdNW
HnDI9xdiSOl3sb2qPOH7iSIiK1TaW0c38YBNfw4r5rMiOjbyIIWMZSH8yCHD
N+t44ETPD27jv42XlONBMv18GJpzM81HhgfN9PrgufsH3TUreXCbXj/IWOzo
/rmcB7Pp/cFwnJv5tyU8SKD3D1t35r1cQdU/Zfp84NeBWsPb83lQS+bbCwqV
NSg+l6pX9PnCy/Dc5VWzeHCdPn+Y2OpilzODB9vp+4F4u+2Pnk/jwSTyvENQ
8+lzzZSpPGih7xfuFrBMjk3mQTR9/1Bfd+ByhTgPrOj4gKwN46eoT+SBAh0/
sLonf121GA/+aJP4AgX+6Var8VR9oeMP6mUXj108jge6dHzCuIpn+S9FeZBB
xy/UJTsNPRhD7Z+Ob1jNV8xKFvnf+s1g4Yl331P+caGHzg+I2RD5CCm+QPfn
LKBw997Z7/9w/5dfcKpg7IeV1FiHzj9IulSoa/ObK/QTToGT3YW1baP/41dW
MFAtGbKbGt+k8xsGznS4tP2i5qPzH5wO+4zaUGNdGh8gJUj7pxQ1zqDxA6yW
jV7rG+HCPBpfoOh7ttMjanybxh9gLDozLZ0av6XxCRZ7r5BMo8b6NH7BWv2O
B6XUmEPjGzw38evupcZLaPyDb3cu6o6jnveIxkdw9Ql7KkqN7Wn8BHenacd7
qO/L0vgKP40aJkZTYy6Nv9A8h1+lQo39aHyG5QXK4bnDXGF/xxrat/Icp1Jj
ut9kDX9Tn9/Q+ckV9r+sIfDvZI9jP7jCfpwNhGwOTjf8zhX2B21A7ODZN2u+
cYV63xbeHvLc+PILV8jfbGEjDPvbfeYK+7m2MDAlW6zvE1fYX7aDuWV5vmqD
XAih6xukHhZbd2GAK+y/20NWG4t/u58L/+j6CJKqnuwL77mQQ9dPEL2HDupv
uXCKrq+wPxsu9L/mwmK6/sLUx5MvX6X4J823r8Hm0pX3X/O5Qn/tGtRH3c9Z
z+XCZrq+Q9sJ5S+HO7nQT9d/0JukqGPWxoUYmh/A2vAbGXoUv91P8wcYNhW/
NbaBC+NpfgFrkrv+3a7jQhHNP6DqxuCW4mounKP5CVQ1acsVVnJhBc1fYGM2
r+FqGRdaaH4DIvOK1o084IIrzX9AeUz7NvUCLqjS/AjarJUnbc/hwiDNn6D7
bJf7hHQuxNL8Cnb0IfomcuEgzb9g0eC71E4m93/8DA5c37/nTST3f/wNvnv8
S8ih+P4Fmt/BH8lPedt9uUL96wjnt0vcDHDjQhPND0HrbfAP9h2usD/jBHdm
6q++foMr7Pc4gXSFzozpNv+LTyeQH72bceocdf40PwV20ZixTpQeWU3zV7j1
t3zqkSNccKL5LZQ+rXr+k9Iv3TT/BavFU3UO6XFBgebHYPs12Mae0jteNH+G
foOTRodVuPCG5tdQvfnS59H1XACaf4P09McfTkhzIYzm57BC9/SQ62JKn9D8
HXJfHv53YSYXdtL8Hl53hyyYN4ELLJr/Q9ZmSXXH393wO5ToA1j45deZ5M/d
cJDWD7BomgQr6G03ZND6Aoo8gnq3dXfDRFp/wBcrw40Z9d1gRusTqI43d+NW
dEMxrV9AWRv7agu6YQ6tb0BL67ThrdRuIT9whnesY7UfY7r/p49Azpy1a0VA
N6yn9RNMdFZsm+3STW93lgs4jZ91rvpqt5AfukDwO41JW892/0+fgbZcQa7t
0W4IovUb+D67bXV+TzcM0foOrjX6S0tv6xbyT1f4tenrx5iN3f/ThzBvlFnW
Kdkt5Kuu0LAiJrp1djfQr5e4gkziO+eAcd2QRetPmOvjYD/je5fQ770PjFYz
671vusCC1q8g0hFzxrC1C0ppfQsXP6nrr37cBXS79j70L9ZYWs3pgiu0PgZb
09hOJXYX1NH6GaZxzO9eDOwCGVpfQ95yj/l2d7vAgdbfcJoxK1z3She00/oc
5Db/Ees73gUKtH6H3z07Tx7a0yX0892hmzGc6KfeBW9o/Q/VduLdoXJdQL+w
7A6Vx2/9OregS/h+ojvUHTMQmyrW9T9/AXqt3f7e+NoJu2j/AcSjJF7n9XRC
Au1PgEbXEs7DZ53C9zs9wGHdjSsBxZ1gRPsb8Cx4y2KlxE7Iov0PWDP7SDYr
sBOm0P4IhMfzFfmOnWBB+ycwS7+S9fZcJ5TQ/gqEiU/5+8CoE+bQ/gus787b
cUyrEy7R/gy0PHp0/dn6Tqim/RtwfbghQnxRJ0jQ/g6lA/4lzBrfCTdo/wes
+rZKffnUAc20PwTK434FZ3d1wFraP4L8ZRt/73vcAS60vwRvVXoPNWR2QA/t
P8HT/bMTNkR0wBbanwLj86V9F507wJ/2ryDM5Y2Ez8UO6Kf9LfCIcdvjfbgD
tGn/C9YWJF46r9nxP38MbtdruqxZ2wE/af8MnN4Z+9bM7QAD2l8DhX8D3jv/
tQv/fsEHfOb9dkp63w4zaH8OmOvun37X2A5naf8OLLR9tMUetEMl7e9Bh8nM
uePZ7bCM9v/g1+UZXa+9qO/T/iC0uHoGsuzaoYH2D2F/1N3t24+1QwjtL8L9
7O+vUaddiI9+cLaq98ayDe0wSPuT8K9rr5jp/HYhXvqB9qfNrjf/tYEe7W+C
6tiIX9fftf3P/4SeedfND9e3QRTtj4KqXEvZvIK2//mnwLD8qfYwpg3+0P4q
uH9e//eAa5vw/QE/GHp2Y0L3hTYwov1ZaPzVZbTfsE34foI/bLi291ORepvw
fQZ/mKTT8Wym1P/7v2BmYffVeHIbjKf9YdBoljkR8KX1f/4xuAUMzH7Q2Sp8
H8MfDFlV01rKWiGA9p+BIZq3j5fY+j9/GqxyCzrbfFqF74f4QyrneXKZXSvM
p/1tOCP2qyziaCto0/43JCZtWW6p1QrnaH8crCK9K5fLtUI07Z9DCP97Vs2M
Vqil/XXQtbbutfzZIuQzAXD90Njjn3ktIEX78yDtmbTiQmULGND+PejPMJPt
TGkRvs8TAF/ebLi+yb8FUmj/H+ZMmTXj7tUWaKD7A1B0d+JgqWkLjKP7B/B8
5+zZA1otIE/3F8DipIKjuFyL0F8KBN3HR2WXz2gBD7o/AXDFfeKmH82QT/cv
YK9l4ZJd3GZ4Rfc3wJ7ZZ3myvBmm0f0PyJVe2ns1qRk20f0RmP5lf6iPTzOc
pvsnYCfm6Rhv2wzBdH8Fhs0eR5WYNMMjuv8CgRNEPzVva4ZPdH8GdnzbZv9B
phkW0f0bmCJ7V2Hs1GbQpfs7MBj/eOXir03/6/8A7+xkPcXOJkii+0Pw4eqB
+F3YBPV0/wjmP4veZBHfBKJ0fwn0z/b/uuXZJOR7QcDYu+V78JUmOEr3p2Dy
bQ+pTKMm8KD7V+D9hedWrdEEBXR/C2SyFCVfrWyCXrr/BW15nkOj4k0wi+6P
QfTYt1/nDjWCCt0/g3vhmmvl2xrhPN1fA+urzHC9kkYIpw1jcIgWVbdkNUIV
3Z8D1uRTs53cGuEr3b8D3qOULYyLjSBB9/dAqSyzuuZgI+yl+38QL2ZX9k+1
EW7S/UHYEPxrBUg0CuthCHSe29bvNqERWun+IgR46CzhfWwQ+qshcPbzlAK1
lgbYQPcn4SgjsJhd3CD0Y0PgdGiXzAJmA3jQ/U3wbXs5Gny/AfLp/ifUmyZv
WXaxAV7T/VGQW7exJ+vg//dPIV77+id9tQZQo/ursJZ9x+q7RAOcpfuv0LpL
TzdxYgOE0P1ZkL+asPIJvx4q6P4tvH+r4nYwrR6G6P4utL3dVfrjej0sp/u/
MGz/4nH6f/WgR/eHYXfo15jrc+vhMt0/ht7/6+m8w6nu/z8uLZUUza+SrFIU
FZHKsyFKpbRIkwhJJO2Nyt7zOIezZMsue4QiDYW2UCnSoBIl/fzu1znn/q/r
qrvDfV+X9+fzfj4eDyPPdRZvH4BH98sI8WRVbsp4gEd0/4wrOxdNsLj4AAN0
P42k/HULT298gLl0f41hKc2KqdMeYAfdbyNwXu+7n+334U7332hr6Lq+69Z9
3KD7cYQs1Yhou3of9XR/jvi96Tnh2+9Dgu7X0a9/XPyw8n1o0/07cl+dP3/w
ey2s6H4eNTo1s66W1wre50dBb7PFQE1QLfLpfh/is+YP07asFd7/QzlvjW6F
pmgfAO4oDuOUWC10aT8Atykr1LY8uifgEaLAb1Xs2My+J7hfiMI8h3VPXZ3v
CfcJkM7I6i5acU9wXojChmzLZerS9yBP+wa0um7NLmmpwQbaP+Bxt6fFqcwa
nKJ9BKbNF9fY4V4DFu0nUDOrZMHObTV4QvsKFL4qsbqsUiM4XzAwYfOw8gc9
1ZhL+wyUXfLdtPJuNXbQfgO1R8zHPI+qhgftO6Apa/czzKFacP5g4LNbwdhT
y6vxivYhGJa4ZdvFcdUYQvsRWC4JK7zRchc6tC9BSXPHkrHZd2FF+xOsjN1a
G3H1Lvxpn4LXrg+Pbdp5V3BeiUao5V5NLfW76KB9Cw7YiIkb/rsjOL9Ew/hS
zkePx3ewkvYxWJ95/t23uDuwo/0MXP6Y//Q6fQfRtK8BY5fRtM0b7wjON9H4
8HjtjtUKd/CT9jkwsdxz/cDPKqjSfgflI66Myaiuwnba98DidskVtZgqXKb9
DyQjxk564lKFNNoH4dnlI3nxRlV4RfshFLq3uiROr8IQ2hehkmm/8llXJbRo
f4S62qEqWncqYUX7JIhPzJArYlYK+DgmNrgcVTvmUokC2jch7YOByY61lQL+
joW5rmpXD86oxBTaR6FsisoT3o8KAd/HgvPjBdpS9ypgT/sqrOKbpsRxKsCk
/RVWLpFfd/hUBappn4Xs5drTrTeJ9lsIywhR8ZtVAWXad+F1qJ7Nh7+3hfsv
BH2Y89Kl4TYu0j4MqYmW1zRSbwv3Y9B+2WIvd+U26mhfhoXnktyW7RHtz+Dh
W1Dnq30bC2mfhg2Sk8ykpG5jH+3XcP5PrkxZWzl8ad+G/1lwhsWVlAvObzGY
qVqvnh9Zjre0j0OAzSYfMZdywX1rDBxkJsw8tb4curSvQ/58+U8zVcoF57tY
7Ms/1vl7oAyRtM/DmZzxyiOel6GS9nsYkO8JWpVVhm7a9+Fzn9LidL8ywfkv
FoarGeM32ZVhPe0DMbrfXEF+dRlO0X5w8OfQfruZM8rApH0hnhfceL+lrxR1
dCDCk3KjqNz6UvT/+/9/YoElqu7r00sRRvtFXClufiLtWwo12jdifLdY4Si7
UsH7HjZannguXWRQCnPaR6L3wKkt/jNLBedJNhIMYocs/l2Cy7SvhPgMOb/M
rBLI0v4SZVsPGQU7liCD9pmY0XZVs2F2CYxov4mRDS5rz7YWo4n2nTg/c36A
B6sYrrT/xLm7t4Z1mRdjNO1DMea+TGLpxGIBX8+GzPxl574/KhLuS5H7SeuC
l18R7tP+FL3D/6a5GRfBjvap4J8LlXozskhwXmWjc9MfZkxlIUJp34ryiwss
ytxF+1coSuoYGq0qRDntYyH1c4yl5hDRfhbX9NKTzpUW4Avta+HzSklJ/VIB
3Gh/i3kvD9boryjAdNrnQnfxaXa2WAEyab+L5s8WcX5l+VhH+15MEJd8Xu2W
j2ba/0IrfnbsQYN8nKB9MBKk1+2yHJGPsbQfxpGVzmPz7+aBRw+scF/MynH2
ycNi2h+j79vDrVdM8vCI9sngOEt8/CWdB1vaLyMxx9DlbsMt/KV9M8RLvbt7
om4hlPbPSAmot3PfewtqtI9GorJyg6PSLZTRfho9F07r5H68CXPaVyM0pj5g
d9pNwT6Eg2B37ab9rjfhQftslM1jKt7Wu4lptN/GVpbEHvchN5FJ+27oPD7j
x7mbK9ifcGFX250lF5iLJtqHo9PH+dEvs1wcp/04bo//0aoxMxdjaF+Ojxbn
P1V+zBHuz+F0SLIjLyMHurRPhyo4TWPO5uAB7dex6vnS6gKDHNjQvh2puq8S
q6Vy0E/7d9jtcbuk/TwbQbSPh6vR/I3/eNmCvQ0XURoxx5SdslFC+3qEmgSa
cfWyBed7Lk7xh/WdGpGNT7TPx/QFf8wSHmfhMu33kfjjmKtmrGjfj3Ffj5hI
H85CGu3/sXlm53vjJVlYQ3wADnl+0ns9IgsviB/A/tmOG+/WZ8KF+AIs/Oss
J8nLFDwf8PBx1K+khKOZYBGfgH0b//1krcgU7JF4KLnjNfBpXCZqiG9A36nw
iuA3GUL+AWMtVdYG3xDxEfhzcbFXx8UM+BE/gYqG6mvRmzOgRHwFbK3erI5T
yBA8X/DQpXKyaOT3dJgSn4HlM4N+lFekg45nPDibzmtvDE/HWeI7cC5vffRq
+3TIEP8Ba/PO0aOWpSOB+BCozB+nO3tcOvSJH4Hbcbs1yypvoIEGPHDqzw17
efgGbIk/QU14/0ilSTcgTnwKutvVVo8qTkME8StQ7TEw8rdNwzziW7CrwGhi
pnQaKol/wbUlWkmuhanYRXwMUp1Hj2q0TUUX8TO4t79Gs3FCKq4RX4N3o1wV
jpemCJ5v+JA8PPJlpmMKcojPwdBrHnsCpqXAmPgdjNr1KWF0TTJaiO/B6I9L
i5RPJwuef/j4Mu8E47VqMmSID0KrOmOF9vMk8Ikfwvt38TfUvJMA4otwc3vs
h9KlSSDcno+oi5c+/vicCDvik+BltT7zDjsRA/+9YOJj78A/gyXbEhFFfBOm
bo1hr5MQ8U9o2T+rsrcwAVXER4E/OzLT0CUB5sRP4Vj8d7tFqgn4TnwVJjfr
fixuiocX8VeoqrPVbA+LhxzxWXA/d2ll5sZ4ZBG/hQNGH9omjYjHRuK7wIsS
6xxXcl3w/BUH+2O1m9mnRHwYOPXGk+4svC7YK8Zhf9HZJR6f45BALwBxeN6+
oqcJcYJ9Yxz+Kv9kl1nH4THxaZjEX/5upYKIX4Nvku418yY+xP/7HzoONrpt
XsOZfEQS/4ayjYaday34mE98HII7zNMU/yfi59AmNeNR8DMedhNfB5/8MNOo
SBF/h+zPJQsX7xTxebBMYB6zl+VhGvF7cO5Qm7joFRc5xPehJctxYkgMF8bE
/6F+mJWrlyUXLcQHYvlrCa3JKlzBXvQ6Zi+32rqknYOxxBfCWvnI4+5UDnjE
H0IlRD1j1TEOdIhPhJ0X66vqEg7uE78IqZFlfnH/2EK+EVMkI3xuVbEF71ev
Y8bPFSv3+rMRRHwkAmY0jwjZwYYK8ZM47en6aoe8iK/EHpt+9611sdhO/CVu
6f0+MsUmFh+Jz8TwoNbTfX0xuED8Jkba5fD7AmIwmfhOlJS4fJ0yO0ZwX3Yd
hyJlLbaVsGBAfCjaulLepZmz0Ej8KExr5wTM/s6EM/GlsJgdtLPYX8SfQnvo
29XH1JhgE5+KgX3yJobV0dAifhW3lhue0rGLRg3xrZjNNCs3lBDxr9h6dqu6
ayIDf4iPxaGXS3JL1jMQTPwsdhSO3j/naxRUiK+F2oyqORkhIv4WcWKHJ5gt
EfG5kLDunz6tORIfid+F+dqThn+vReIS8b2wTn0V8FczErLE/0ItRL1v2ssI
pBMfjKa+g27mVyMEe+l4hIlN2VS5MAIviC8Go+qOm2tzOI4Tf4zE9aflDgaE
Q5L4ZIwIVJNnQMQvIz2k6dr4rjBoE9+MszuCzap5YYLn5wQ4PDP0rzALw0Hi
o8H/X7+a+Ngw/CV+GpNlMzXdbocikPhqPH5uxzQ4Gyp4vk5AjPlMp3VaoSgl
Phu54c8SAr+ECPzkg38+NGidbJKI7wZz83rTtoMh8CD+G0a1w0t/KIdAlvhw
LBtZFrbmXTDSiR+H7ZDzj5/xRXw5XuQvOZF2MBiviT+HzaJfl6rmBOMY8elY
7JDTPfNLkJBfh4mV672irCAwiW+H31StMawzQYL7uAT0+P3IKF4l4uPBL88p
UZQMwgHi5+Gde1KrujFQ4MNPQLa93vhMbiACib+H8e7NHd1OgVAhPh9lUpIW
HP1A3CR+H7KXHfcVSQViI/H9OHmw/YdfaQA+EP+PDcard5w7GIDz5AdAa+rH
1jXjAgTvAxKhFPSc0ZHvj3gCdqH4Y9KFQ/b+WEH+AXAbWb6VsiI/AZp1j1b9
eeAHe/IX4JlsoNrYq374998LzETYn/td0Ac/wfuDRATvST9Z1u8r9CPgVHHG
XutCX1SRPwHDYwecWy/4wpz8CjD5F5621MBX8H4hETPfnJniLOkLT/IzIFk/
KfniUx/Ikr8Bn+VUHA7F+SCD/A6oPfdpu+YJH8H7h8Hv366/DnXrfNBMfgic
ybNI3TjTR/A+IglmEUNl4/q8MZr8Evj441fG0wZv8Mk/AanHOsffZ3tDj/wU
+DD/9oEH4d6oJX8Fxko7yS866w1r8ltg3IXxxtmW3vhL/gt0Ho9/a2rsjRDy
YyCjd1HnGG1vqJE/A7tH5B5oVfBGCfk10BEzz7hhvLfgPiUJW8oZse+GeOML
+TnAdf57YPxPL1wmfwcaE7dHmHd4YQr5PdDuyFtS1OIleP+RhNeFbcb6L72w
lvwgyAmXv/ey0UvoD4HTn435YfVeOEV+EUh+Ojr18OCvx5B/BN42Pu/3Dv5+
PvlJ0HmIoXDkhZfQXwLNPzG1Uc1eeEh+E2ydHNXW8tFLsI9Nxq5CTyfD714Q
k/3Pj4J1nx1t7/zzEvpTMDlx7QNrKW+hXwUVX6fyZ8h7o5j8KzApa/r4Y4E3
LMjPgrtyDOYHQ2+hvwVyw9eX9Ozxhgf5XWBysmuz4klvAX+UjPyxtg9vBXkj
h/wwuGV55ZZEqjfWkz8GOsc2SMpUe6OF/DLQX1VYU//eW+ifwd0H9d83D/UR
+mnQMTX82lUFH6G/Br4zxa4eX+Ej9Nsg/b3MV7n9PnhI/hsctHtQfvGSD+zI
j4PUhIVDojk+At4qBa7XkeR02wfh5NdBleXPor/vfQTvd1IQ+mLrsjWjfFFO
fh6ISe9SMZznCzPy9+DTsDGnxbb4opP8PjDLPaDjetIXHuT/wR4Vm/0cli+m
kR8I70zH/bhW4St4H5SCj0utumd3+sKI/ELwfbtn1+WJfnhB/iFw14prhC73
gzP5iWDisMlxv62f0F8En/VrJrcF+YFFfiPot7+do1LkJ3h/lAIPA7UEuXY/
oR8Je/dMC3o4yR825E/CCCPTiPer/NFHfiUkTTzkONrZHz7kX4J1lc0EfZa/
0M8Eo90GXpdq/JFP/iYsbBz+sO6XP0zI74RZWknvFqgEoJ38T1hzYkENe0uA
0A+FQ8zoizMuBUCG/FGIvP5xWHJqgNAvhe7QqRaGLwOwgvxT4GeF4dSwQDSS
nwpN/uPzt00LhBP5qzDn1Tmm7sJAjCG/Fc5Fv2hTWhco2DOk4mHtnKjJ+wOx
mPxY0HQ+lDX+ZCAekT8L3CtMbRn/QNiSXwtTx5bKT4sLxD/ybyFiRMNRtcJA
oZ8Lsi4v1VY/CcR88ncha9OTjVYdgaggvxc2xRY+9RwSBAvyf+Hr/ojq3KlB
+EF+MFwPPaDUqREEf/KHYb+ewntVoyAokkAEM7Y8knLcG4Ri8o9h+pPyzqTj
QTAlPxkOZRvfq/cNwgfyl0GuxzapgxeEy+Q3w8JIWe/O/CBMIv8ZohhWh17U
BSGJ/Gg48Bfrsz8GwYD8aQgqzVQ/8y9o8OfIf341THqXL6U+ORiO5F9Dr615
V7V6MAbIz4YFG3zqt64ORhj529AQuPVW9c5gzCW/Gx5qZzDVnIMF+5A0zFzK
v3z6ajA2kx8Or9jqtlnMYMH7uDR8OWi88XlmsNAvB3O/v4s+3Q3GSPLPQW2i
4bT2pmCEkp8Om/4oDX3yI1jor8OzVRGDD2AhKCC/Hco7YusPzQyBIfnvMNC9
vHjq4hC8ID8e+LuOJmSuD8Eh8ueBq6wXomsZgh7y66FnY+SFpBMh8Cb/HrKf
+hyS8A0R+vlwu2yi2RZOCBLI3weXNdyqq7khWEJ+P7RE85by74UI/X+YWDk1
N6k5BFbkB4Rs2ZDFjJ8h6CN/IN4F7C1wGT14/iK/IJwXaBhqyYdCg/yDeBB3
rLFpUSiqyU+IT51qh13WhsKO/IVoGGE+8uvuUIwnvyH8v/+K33Y0FGnkP4R4
1hgT3pVQ7CQ/IozXhPS9iAoV+hOxI8k/6U9qKBrIrwiV1r/7h5eHCv2LqOxs
nt7bEAo38jNCpUan6Ul7qNDfCLMz4nGRf0OhRX5HGP9dcdRQOgyS5H+E+Nbv
q14rh+ET+SHhf/Z/snt0w3CH/JF4eSKrp3J9GLjkl0SHQdmzKfvChP5JPHi/
qnSLSxj2k58STjt1U09cCcMK8leiKZYT6x4ZBiXyW0I270LE6eQwiJH/ErKc
xU/Mi8OEfkwMbNUMUqgLE/ozkV7nUPfkbRjOkF8TOrLtIU49YVhN/k3Ezkt4
9kMiHOLk58TjMYmxB6aJ/J1oy/70sWCeyO+J+6rO2X8Hz+cK5P+Eh+1i8Tlb
woV+UMw4qv94uXW40B8KzzWeystOhGMM+UVR9W5Cn5JnuNA/ilaTlk0/o8Kh
Q35SNLp/U01PDkcp+UsR6b7SY1tROAzJb4rFJvWWrQ/Chf5TpL5NKNs5+Dyh
T35U/FxdwsvvChf6UyHrNEVi+FCRXxXjbTK+6E4U+VfxRsXPbIdKBDrIzwqv
jKRVexZHYBX5WyEmMTp9o1EEGOR3hcWc5NjZ5oO/n/yv8JjkL/3JLkLoh4Vb
bebwyNMR8CF/LHoT7g8s8I7AMPLLwnl4yMVCRgS45J/FrxZxT53kCFiTnxY+
+nJTeQURQn8tlKa1avy7FyH026L6pOnD9a8icJL8tzi7zaHHszNC6MeFZoZG
XG5/BBaQPxd9fjEv6yUjUUZ+XZR13Ix6O13k3wXjztk3reqR2ER+XlxW7kh5
vCxS4HPIgP2QoeJZGyKFfl9Y761qct8dKfT/wnqp1uo1hyMxkvzAOBy5QePX
2UihPxhXjo/jRflEQov8wuA8PhejHh0JMfIPo+ZGqEJ6UqTQTwzxsWbqyvmR
GFD5z1+M5R23iz2rI7GQ/MbwMHr57PWzSHiT/xivlFlnlD5GYij5kaHtNoq/
81ek0J8M9r6Z2y+NiMJe8itDsqjFL2JSFGrIv4zCsKEZbOUoOJCfGS3vliqw
FkVBn/zNcEnybvJdFYV15HfG+bavH51Mo4T+Z/yKdFhhuD8KfeSHRlPZ33fj
nKLAI380YHm9sfZ8FC6QXxqSJ20mnfeNQiD5p7Fp6FLOzOgoPCM/NUaNmH3m
ZmIUtpK/GvMuzmGvvBWFoeS3RtWRVRNKqqIE768z8LT+6BONhiihHxsWGTeb
Q94O/nnyZ2PtsIlLP3VFCf3auHH/aqu2GAMB5N+G29jxT49JMXCe/NyouX1j
atx0kb8b3t9s4qvnMvCL/N7IDlno3qIr8n/DLHVSSqchA4bkB4fD8nGKn7Yx
oEf+cHSuln//yoqBg+QXR1vpmp9lzgxUkH8cJtluWxgXGDAnPzlUZzT22/gy
8Jz85fheeq5/NoMh9JtDdl/WzrfxDOSQ/xzxvacnRuYwhH50MPweqRveZkCG
/Olol7vJ/fyIIfSrg58474R/EwNd5F9HnqZWvGonA3XkZ4d2Vo12YR8DW8nf
jikLuhTWjRT53Qd/nsQ7PJwYjQXkf8e/GV9kNilGI4j88JAIqJhyV0Pkj4fT
77ln9JZHQ4P88lhhqaB33TgajuSfh+PteLMx5tEwIT89xBWKH9vbRAv99eg/
bZ1c5hKNL+S3x/YHjBaZS9FII/89ZGZYHt/jFy3042Ox/c2DHEY0pMifj5wb
rJym+Gikk18fsV0TrCblDP77yL+Ptvmyh9eUD/595OdHiG36kyMPo7GF/P24
Ht0YGfRq8Osnvz8m3vMtSG2Phi35/yH7cpFjRU+0sA+AF+nqbxqHMuFC/QDs
2HBS+v14UV8AIakThn2VYyKR+gPwrB9y88dcJhqoT4DlZSvn9ugwhf0CZB97
sue7ARMbqG+AN59yTTtNmYig/gHuzekc3rKXiS7qI+DsvGNn6hyY2ET9BLzp
WX+j6BRT2FeAxNUT/LgrTCyk/gLaXnTv9ApmIpv6DLj6s/ShXSxT2G9AW0Pz
cIMUJp5S3wEDZ7f0y+YxcYb6D3j2YVLW50qmsA8Bx/+pzS18zMQr6kegcHyw
5dU3TGFfAg/vG+/c0MnEYepPIHLzdmmpvsG/j/oUUIzK8Lo3XNSvwJH4feUe
MiyMp74FHM/uK1giz4IE9S+gOSnDtUONBUnqYyDTdduXcF0WlKifgYuvFr5a
sYaFXdTXgEaAdne7KQs3qL+BfN/dmsF7WVChPgfmNsSHL3FgoYj6HbhgN0Wl
+SQLztT3QLJh8ssrHixh/wMlTgfy5waxoEd9EGS8RdkDFgsbqB+Ci9wV344m
seBGfREsTrExmniThTrqj6BC7EZVzm0WDKhPAh329CM7HrHwlPolCPBOW97z
iiXsm6CqxFo7rJ0FC+qf4CmwfVEPC+uoj4La0fqsR+Ix2EX9FMTNtBzrOC4G
ntRXgfnlhDiJ6aL+Cr6pTzzIU42BEfVZYKfEN1muHYN66reg2Np8X+PKGHhQ
3wW93zQjj5jECPsvkLw7r2/4rhgsoz4MJDpM3Ji2MVhL/Ri07AhdtNA1Bi7U
l0Gk1IDknUsxWE/9Gexs3SKz2y9G2KfBUt5Oo+6oGGG/BsamMile12OgQH0b
uHWeW6GYFSPs36DZNWpYYUkM7lIfB3Ydtr07amPQRf0cTN34cdr3ZzHYTH0d
fGLKOgW+j0EH9Xfw7flA1/zuGORRnwcThoXxHwzECPs9ODDt9VWnMbEYTn0f
vJF/Gik9NVbAl2TjjLT7i2zlWMynPhAMvzWv37kgVtgPwuLCb50Dy2OhS30h
mBzPLIozjhX2hxA0bVbxRrNYYZ8IPWnrv/QciBX2i+CpoWTCcY5FF/WNYMBK
eb3hfCzmUv8Iyr0fmH1esWBSHwnzVzT4xIfHYi31k2B13DVpBy9W2FdCfkRl
74j0WBhSfwkr4u+euFUYiwjqM6GNd17ZoToWD6nfhIrq5kD5xliEU98JTdu+
GDe2xqKD+k9YsOb6loCvsaijPhQqGBIJxv2xMKJ+FO4keat4DGNjHfWlUK3X
JvduNBtvqD+Fw38nL18jzYYY9amQ1D3dPX4KG9nUr8JV2d6vo2ewB8+R//Wt
MOx4gruTMht3qX8FWfH5+g1z2ZhDfSzUlXnKL1sg6mdBNfvWbL6OqK+Fac+L
dozVZyON+ltI0oxMOWkg6nPhRb7RnLfGbJyjfhf4J2trN5mysYz6XpCynRVR
ZMaGL/W/MMVru6f6XjbsqA+Ggtc72UxrNp5SPwxiNovejHVgo576YmiZ0Wpw
6Sgb+6g/hn1jDtZ9Pynqk+HC3BIPuwtszKJ+GXTOfd7b5MGGJfXN4C/WtW+7
DxvR1D+D24iTXfeD2FhOfTSMeK1+fm3k4Peb+mmQ95AZWhnDRgX11XD/z2z3
1XFsxFF/DZIGjn9vJ7PRQ302vN3detQwk41k6rdhreG15ppbbDykvhsMxHav
My0Z/PzUf0Oj9/6U55VsmFEfDr3vQ0dZ17JRSP04ZEj37f/2mA0f6suhf6xf
5oXnbMH9XA6ev9g8INXMhi316bDxlIEBp40t7NdhS5uth/ZnNr5S3w6flQuK
731nC/t3mK6l//3AbzYUqY+HVxO6FAbEOHhF/TwsrHhizBjJgTj19TBjTZuj
rhQHgdTfQ1S4qs+ziRz4Up8PybcY3DPTRP0+bEpelj1DkYNS6vvB84hUaYUq
B/3U/8MO8fFVhzU4iKE+ILIPrqyavFjUD8TOlTlZ5cs40Ka+IL7pXLjsvFrU
H8QZY6bGTGMOvKlPiN+nxhXXbRb1C2F/+6n6FTNR3xD35/w8q7eXg3HUP8Ts
FNvkLmsOnKiPiKPGGgVJDqJ+ItKGbUi2ceFgKPUV0fqi6KziaVF/ESPue6i3
XBT1GaHwkl3EucqBDfUboTZcRsPab/DX1HeE2vpnl1RDOcL+I+RTv2d+YXCg
Q31IDFWzrszlcIT9SDRVzLl1KYGDaupLIvmMgc+GGxycpP4kDm3I1pfNHfx6
qU8Jeb3Tj9sLOYinfiUqV4cYFtzmQJX6lthnLx7tX8MR9i/xJanq4YE6Dnqo
j4nDEs3v9J5xsIb6mWi9bPJiwhuOsK8J4yky6V/ec5BL/U0ovl4Ve6+TI+xz
4tOH3uak74P/fc//1+8EU0fruO9vDsZT3xP6tT92OQ/hQo76n3gUpxe2Q4KL
6dQHxcaK4QoYx8Uk6ocif/aOf3MmczGE+qKY+EhNc4ocFy3UH4VF0dWsEcpc
FFGfFCFfD3r1zuXCi/qlyDpYm9G5gAsT6puiUvGm+ltdruD+9CbuKM3+/RKi
Pipy7afLPjXkwor6qQj8Ee5bv1HUV4VFRbhp/TYuQqi/Cpnn0+wbd4n6rMhd
OOvJCysuWNRvxfq6nIAWe1HfFbXZNTEdzlycp/4rlr62Fus5yUUz9WHBMPbI
HnqRC23qx6K1X7VgwlUuPKgvixk/tkyc5ccV9mexSlO8VC/0/z/ff31amGcs
LjaN5mIP9WtxRipexYHLhTj1bVHRNGrstUQuuql/C13Ffa5x6Vwsoj4uXjy7
vqvqJlfYzwVXvKW8vZiLIOrrDp6bxyaNq+IK+7vIuqEurXufC3nq86J/oX6v
VT0Xz6jfC+c5q/YFvuTiFfV9IRmia1jayoUa9X9R56SQ2t3ORTX1gVFR0h8y
u4sr7Aejya3m995eLt5SXxjKed4tkf+42E/9YQRbLV/bMIIHdeoTQ/1i6/yJ
UjwYUL8YXVJnwrZP4oFPfWM0SQ87FzVd1D/Gz2uXWt8o8WBCfWQsPfr1rqoa
D8HUTwb//mYN14WivjL0WPxJ5UtE/WX8ftNxVmYlD6rUZ8aHMCUrm7U8xFC/
GQPFJnfzN4n6zli663CajBkP1tR/xvCne6Mc9vKQQX1oFMdISFXY8KBP/Wjs
y7SXnO7IgzT1pdEl7RZ6zJWH2dSfxuEi0+s1Z3m4TH1q1Gc/W6ngzoMc9asx
t3ey7UlvHvqpbw37a5KT7wfxMJP61wizyjNRjOLBm/rYyPCSkz7J5mER9bOR
3a+75148DwrU10Z8wZhF8jd4wv42PKrCgl1yeaimPjdM5Z6erSwa/DzU78bI
0odfplTycIn63khLu/jJvpaHIup/Y2l729GCJzysoD44cp2Gu0m+5EGC+uGY
uerltD2tg18/9cVxbL8dUtt5sKT+OHJrUjr7v/HwlfrkaL6UoLShl4cK6pfj
t9uud4x/PDRR3xzD6irnt4/gQ5f65+g+9EFcR4qPRuqjo25z6X6PSXwkUD8d
h8Y8XfFiOh/h1FeHp1Jm9EplUX8dmlGmR/PV+KinPjssD+eUGSziQ5H67ZjK
eu3brMdHEPXdYaFW89hvFR/Tqf+OGVPOhmww5uMO9eHhsP/bg+lb+AilfjzW
jJx7ZWAnH+eoLw/2GNXcLks+PKk/D0/HDsseez7SqE+P7+pHPSVdRP16fFhX
OEfrDB/7qG8P24p7axzd+Hi3U0Jj19A8HGLGvrrpzYd31zgtvdF5+Fmn82VC
CB+mi95mqEjnQdIm9MzlaD605N0S5Kbmgb8957IYnw+dnM4pivJ5qOIxhgal
8LH7p6LYoll5cNlkILYoh4+YN8qWm+fl4bp55sm2Ij6GuHbrndHKg1XJO/vk
Kj4uZ/r4pS/NA9f9ZePlh4Pfr+hv5t9X5eFwXHix/bPBzzdPgbXKOA+lypMV
DrTwUXpIziLGNA8RQywGHDv4WHBV/M9L8zy4fr3Zvu07H7HZnzse7Rv8PJwr
J1r/8DGup2nO+YN5CJl6mz95WBzcjBtvNh/Ow+utzq5dY+LwPeNJ6B+XPMRs
9XvvMiEONupPS++fysOLKbK9DNk4vMhrXmp2IQ9B7Mkp9gpx2GDxbXikex5K
PrsNeTM7DsVjR8gHeubB9t/e3t/z4qBdr3ANfnnwaUgKLFoUh6TU1frXg/Iw
1/lgzawlcVBiOBhUhOXB4GFQ3GL9OAHfmIf6bnXFz6vi8H84V05g
          "]],
         FontSize->12]}}, {
       {RGBColor[0.368417, 0.506779, 0.709798], PointSize[
        0.009166666666666668], AbsoluteThickness[1.6], 
        StyleBox[{},
         FontSize->12]}, 
       {RGBColor[0.880722, 0.611041, 0.142051], PointSize[
        0.009166666666666668], AbsoluteThickness[1.6], 
        StyleBox[{},
         FontSize->12]}}, {
       {RGBColor[0.368417, 0.506779, 0.709798], PointSize[
        0.009166666666666668], AbsoluteThickness[1.6], 
        StyleBox[{},
         FontSize->12]}, 
       {RGBColor[0.880722, 0.611041, 0.142051], PointSize[
        0.009166666666666668], AbsoluteThickness[1.6], 
        StyleBox[{},
         FontSize->12]}, {}, {}, {}}, {
       {RGBColor[0.368417, 0.506779, 0.709798], PointSize[
        0.009166666666666668], AbsoluteThickness[1.6], 
        StyleBox[{},
         FontSize->12]}, 
       {RGBColor[0.880722, 0.611041, 0.142051], PointSize[
        0.009166666666666668], AbsoluteThickness[1.6], 
        StyleBox[{},
         FontSize->12]}, {}, {}, {}}}, {{}, {}}}, InsetBox[
     TemplateBox[{"\"O\"", "\"H\""},
      "PointLegend",
      DisplayFunction->(FormBox[
        StyleBox[
         StyleBox[
          PaneBox[
           TagBox[
            GridBox[{{
               TagBox[
                GridBox[{{
                   GraphicsBox[{{
                    Directive[
                    EdgeForm[
                    Directive[
                    Opacity[0.3], 
                    GrayLevel[0]]], 
                    PointSize[0.5], 
                    RGBColor[0.368417, 0.506779, 0.709798], 
                    AbsoluteThickness[1.6], FontSize -> 12], {
                    LineBox[{{0, 10}, {20, 10}}]}}, {
                    Directive[
                    EdgeForm[
                    Directive[
                    Opacity[0.3], 
                    GrayLevel[0]]], 
                    PointSize[0.5], 
                    RGBColor[0.368417, 0.506779, 0.709798], 
                    AbsoluteThickness[1.6], FontSize -> 12], {}}}, 
                    AspectRatio -> Full, ImageSize -> {20, 10}, 
                    PlotRangePadding -> None, ImagePadding -> Automatic, 
                    BaselinePosition -> (Scaled[0.1] -> Baseline)], #}, {
                   GraphicsBox[{{
                    Directive[
                    EdgeForm[
                    Directive[
                    Opacity[0.3], 
                    GrayLevel[0]]], 
                    PointSize[0.5], 
                    RGBColor[0.880722, 0.611041, 0.142051], 
                    AbsoluteThickness[1.6], FontSize -> 12], {
                    LineBox[{{0, 10}, {20, 10}}]}}, {
                    Directive[
                    EdgeForm[
                    Directive[
                    Opacity[0.3], 
                    GrayLevel[0]]], 
                    PointSize[0.5], 
                    RGBColor[0.880722, 0.611041, 0.142051], 
                    AbsoluteThickness[1.6], FontSize -> 12], {}}}, 
                    AspectRatio -> Full, ImageSize -> {20, 10}, 
                    PlotRangePadding -> None, ImagePadding -> Automatic, 
                    BaselinePosition -> (Scaled[0.1] -> Baseline)], #2}}, 
                 GridBoxAlignment -> {
                  "Columns" -> {Center, Left}, "Rows" -> {{Baseline}}}, 
                 AutoDelete -> False, 
                 GridBoxDividers -> {
                  "Columns" -> {{False}}, "Rows" -> {{False}}}, 
                 GridBoxItemSize -> {"Columns" -> {{All}}, "Rows" -> {{All}}},
                  GridBoxSpacings -> {
                  "Columns" -> {{0.5}}, "Rows" -> {{0.8}}}], "Grid"]}}, 
             GridBoxAlignment -> {"Columns" -> {{Left}}, "Rows" -> {{Top}}}, 
             AutoDelete -> False, 
             GridBoxItemSize -> {
              "Columns" -> {{Automatic}}, "Rows" -> {{Automatic}}}, 
             GridBoxSpacings -> {"Columns" -> {{1}}, "Rows" -> {{0}}}], 
            "Grid"], Alignment -> Left, AppearanceElements -> None, 
           ImageMargins -> {{5, 5}, {5, 5}}, ImageSizeAction -> 
           "ResizeToFit"], LineIndent -> 0, StripOnInput -> False], {
         FontFamily -> "Arial"}, Background -> Automatic, StripOnInput -> 
         False], TraditionalForm]& ),
      Editable->True,
      InterpretationFunction:>(RowBox[{"PointLegend", "[", 
         RowBox[{
           RowBox[{"{", 
             RowBox[{
               RowBox[{"Directive", "[", 
                 RowBox[{
                   RowBox[{"PointSize", "[", "0.009166666666666668`", "]"}], 
                   ",", 
                   InterpretationBox[
                    ButtonBox[
                    TooltipBox[
                    GraphicsBox[{{
                    GrayLevel[0], 
                    RectangleBox[{0, 0}]}, {
                    GrayLevel[0], 
                    RectangleBox[{1, -1}]}, {
                    RGBColor[0.368417, 0.506779, 0.709798], 
                    RectangleBox[{0, -1}, {2, 1}]}}, DefaultBaseStyle -> 
                    "ColorSwatchGraphics", AspectRatio -> 1, Frame -> True, 
                    FrameStyle -> 
                    RGBColor[
                    0.24561133333333335`, 0.3378526666666667, 
                    0.4731986666666667], FrameTicks -> None, PlotRangePadding -> 
                    None, ImageSize -> 
                    Dynamic[{
                    Automatic, 1.35 CurrentValue["FontCapHeight"]/
                    AbsoluteCurrentValue[Magnification]}]], 
                    StyleBox[
                    RowBox[{"RGBColor", "[", 
                    RowBox[{"0.368417`", ",", "0.506779`", ",", "0.709798`"}],
                     "]"}], NumberMarks -> False]], Appearance -> None, 
                    BaseStyle -> {}, BaselinePosition -> Baseline, 
                    DefaultBaseStyle -> {}, ButtonFunction :> 
                    With[{Typeset`box$ = EvaluationBox[]}, 
                    If[
                    Not[
                    AbsoluteCurrentValue["Deployed"]], 
                    SelectionMove[Typeset`box$, All, Expression]; 
                    FrontEnd`Private`$ColorSelectorInitialAlpha = 1; 
                    FrontEnd`Private`$ColorSelectorInitialColor = 
                    RGBColor[0.368417, 0.506779, 0.709798]; 
                    FrontEnd`Private`$ColorSelectorUseMakeBoxes = True; 
                    MathLink`CallFrontEnd[
                    FrontEnd`AttachCell[Typeset`box$, 
                    FrontEndResource["RGBColorValueSelector"], {
                    0, {Left, Bottom}}, {Left, Top}, 
                    "ClosingActions" -> {
                    "SelectionDeparture", "ParentChanged", 
                    "EvaluatorQuit"}]]]], BaseStyle -> Inherited, Evaluator -> 
                    Automatic, Method -> "Preemptive"], 
                    RGBColor[0.368417, 0.506779, 0.709798], Editable -> False,
                     Selectable -> False], ",", 
                   RowBox[{"AbsoluteThickness", "[", "1.6`", "]"}], ",", 
                   RowBox[{"FontSize", "\[Rule]", "12"}]}], "]"}], ",", 
               RowBox[{"Directive", "[", 
                 RowBox[{
                   RowBox[{"PointSize", "[", "0.009166666666666668`", "]"}], 
                   ",", 
                   InterpretationBox[
                    ButtonBox[
                    TooltipBox[
                    GraphicsBox[{{
                    GrayLevel[0], 
                    RectangleBox[{0, 0}]}, {
                    GrayLevel[0], 
                    RectangleBox[{1, -1}]}, {
                    RGBColor[0.880722, 0.611041, 0.142051], 
                    RectangleBox[{0, -1}, {2, 1}]}}, DefaultBaseStyle -> 
                    "ColorSwatchGraphics", AspectRatio -> 1, Frame -> True, 
                    FrameStyle -> 
                    RGBColor[
                    0.587148, 0.40736066666666665`, 0.09470066666666668], 
                    FrameTicks -> None, PlotRangePadding -> None, ImageSize -> 
                    Dynamic[{
                    Automatic, 1.35 CurrentValue["FontCapHeight"]/
                    AbsoluteCurrentValue[Magnification]}]], 
                    StyleBox[
                    RowBox[{"RGBColor", "[", 
                    RowBox[{"0.880722`", ",", "0.611041`", ",", "0.142051`"}],
                     "]"}], NumberMarks -> False]], Appearance -> None, 
                    BaseStyle -> {}, BaselinePosition -> Baseline, 
                    DefaultBaseStyle -> {}, ButtonFunction :> 
                    With[{Typeset`box$ = EvaluationBox[]}, 
                    If[
                    Not[
                    AbsoluteCurrentValue["Deployed"]], 
                    SelectionMove[Typeset`box$, All, Expression]; 
                    FrontEnd`Private`$ColorSelectorInitialAlpha = 1; 
                    FrontEnd`Private`$ColorSelectorInitialColor = 
                    RGBColor[0.880722, 0.611041, 0.142051]; 
                    FrontEnd`Private`$ColorSelectorUseMakeBoxes = True; 
                    MathLink`CallFrontEnd[
                    FrontEnd`AttachCell[Typeset`box$, 
                    FrontEndResource["RGBColorValueSelector"], {
                    0, {Left, Bottom}}, {Left, Top}, 
                    "ClosingActions" -> {
                    "SelectionDeparture", "ParentChanged", 
                    "EvaluatorQuit"}]]]], BaseStyle -> Inherited, Evaluator -> 
                    Automatic, Method -> "Preemptive"], 
                    RGBColor[0.880722, 0.611041, 0.142051], Editable -> False,
                     Selectable -> False], ",", 
                   RowBox[{"AbsoluteThickness", "[", "1.6`", "]"}], ",", 
                   RowBox[{"FontSize", "\[Rule]", "12"}]}], "]"}]}], "}"}], 
           ",", 
           RowBox[{"{", 
             RowBox[{#, ",", #2}], "}"}], ",", 
           RowBox[{"LegendMarkers", "\[Rule]", 
             RowBox[{"{", 
               RowBox[{
                 RowBox[{"{", 
                   RowBox[{"False", ",", "Automatic"}], "}"}], ",", 
                 RowBox[{"{", 
                   RowBox[{"False", ",", "Automatic"}], "}"}]}], "}"}]}], ",", 
           RowBox[{"Joined", "\[Rule]", 
             RowBox[{"{", 
               RowBox[{"True", ",", "True"}], "}"}]}], ",", 
           RowBox[{"LabelStyle", "\[Rule]", 
             RowBox[{"{", "}"}]}], ",", 
           RowBox[{"LegendLayout", "\[Rule]", 
             RowBox[{"{", 
               RowBox[{"\"Column\"", ",", 
                 RowBox[{"{", 
                   RowBox[{"Automatic", ",", "5"}], "}"}]}], "}"}]}]}], 
         "]"}]& )], Scaled[{0.7, 0.49}], ImageScaled[{0.5, 0.5}],
     BaseStyle->{FontSize -> Larger},
     FormatType->StandardForm]},
   AspectRatio->NCache[GoldenRatio^(-1), 0.6180339887498948],
   Axes->{False, False},
   AxesLabel->{None, None},
   AxesOrigin->{0, 0},
   BaseStyle->{FontSize -> 12},
   DisplayFunction->Identity,
   Frame->{{True, True}, {True, True}},
   FrameLabel->{{
      FormBox["\"fringe visibility\"", TraditionalForm], None}, {
      FormBox["\"\[CapitalDelta]z / mm\"", TraditionalForm], None}},
   FrameTicks->{{Automatic, Automatic}, {Automatic, Automatic}},
   GridLines->{Automatic, Automatic},
   GridLinesStyle->Directive[
     GrayLevel[0.5, 0.4]],
   ImageSize->450,
   Method->{
    "OptimizePlotMarkers" -> True, "OptimizePlotMarkers" -> True, 
     "CoordinatesToolOptions" -> {"DisplayFunction" -> ({
         Identity[
          Part[#, 1]], 
         Identity[
          Part[#, 2]]}& ), "CopiedValueFunction" -> ({
         Identity[
          Part[#, 1]], 
         Identity[
          Part[#, 2]]}& )}},
   PlotRange->{{-0.09999999999999999, 0.09999999999999999}, {0, 1}},
   PlotRangeClipping->True,
   PlotRangePadding->{{0, 0}, {0, 0}},
   Ticks->{Automatic, Automatic}],
  InterpretTemplate[Legended[
    Graphics[{{}, {{{}, {}, {
         Hue[0.67, 0.6, 0.6], 
         Directive[
          PointSize[0.009166666666666668], 
          RGBColor[0.368417, 0.506779, 0.709798], 
          AbsoluteThickness[1.6], FontSize -> 12], 
         Line[CompressedData["
1:eJw8WwdYje8blhGKQkZmFNnJSkYeUkkyygqZJWSlEkJCW9I4q733PI1TiZ5K
EkVp76W9FyLj/533O7//uVyX671Ovd87nud+7vt+vpZcvKV9aeyYMWOWTBoz
hv+/hzv/k4qLWbwne/64whKPayrZzFScopZWcWuMG0RG79kZ4pKKplJSuhXj
3GBzyRJbeJGKR6WbRB9NdIOMqcJSznapGHNwfPsZUTfQPNU/gfMsFZ8FWfeb
i7tBZWrD9hMWqVgkY7CsRMINLq0pz/h0LxU98oNtrkq6wTC3mDFqnIo1Pioz
ty90A0uNsuSG66nI9lD+rC7tBtO+1618ZJCKn9A30XW5G/gk9nQWnkvFh2K6
7yXXuoG8zdjRap1UDLG5K1y9gVqP4cJTPlqpqLFi8Halohs0rV3irayRiq83
61wc2OkGiz37dYaUU1F7YLP8GFXqefHPX8RtT8Vpp59XT9jvBv9MBreZb0rF
AWMd/bFa1PPql144vDYVfyp6f/x23A1Of5Mes1E2FWWiT4o16LrBlqTuOdJS
qXin4MW6zItusEnqadhCyVTs8N0q537FDQ5u/MpdNj0VrRadEbly0w0cBsQ3
bRNJRZX9I2/XmrrB15OT1p0el4orZEVPd953A93r+QF2v1NwfSyzwPuxG3xb
ofsy61sKnm9lL1G3doPol8nDk/pSMCFvulaHgxtY+dUVnW5PwTXnxp194uwG
D05/WZnWmIIf/K6rT2O5gXPGy5+y1Sno6HxgGsvTDbIL5ir7lqSgsVxI0gx/
N5hrf2vc0s8paGFupmgT4gaO3c5KSe9TMNY0ndMfSZ3Xr0f92pkpKLzQokyL
6wZFXIUFf16loKVJ0kA4zw2CJNIyEhJTcPE9/c6RNDdgSInWmcWkYPOq5xk7
M90gpFTWVC0sBQufrzR9kOMGJZvFnkkHpGCdB0yIzXMDBb07r8d5peCNyr3/
6grdoMpyWlETMwXLcl/3TCtzg7dO9W/xZQrOu+pTqFLtBr2OTS4e9imo+Ko7
1LzBDc48mLvD5FkKyr8ONYlvcQPxU1ZZ+x6l4NhbBRu7O91AeKXMskV3UzCu
SK99eb8b7Gz/ptdvlIJb2vRdLn1zgzT2b4sMwxTkRBXJBf+izm/LFjMn/RQs
kY7OaP3nBhbvg/edOpuCnfuG1VZNYMD7veo/ZXRSsHpJWOYtEQZopyyy7tJK
wdCIXPlkcQZIzV3ZE7c/BTWbjzHGzGKAvOHl9aaqKfjp86Hu/fMYYB1ZqbUZ
UlDWkKfoLsWARbWPDw4rpqAuz/5++1IGjP49uZy7IQWvJXyI2bqKAfOnX6m5
tiYFj14wq3BcxwALiYgbS2VTUDLj5ffGTQxYJry4ukoqBZMLZk3euo0BYh0f
lr6cm4LrnCdNcwUG7HgdqrFbIgWfCl0R7VFhQMzjVM2BKdR5yGwa3afBgAsb
/63yFU5B3vfr9WGHGKBbfq9FY0wKepjPSJl8jAEen0TefPuZjNndSsuvnWKA
7D33Qb+hZPRxmFSQd44Bf8uW2mj2JKP8UePY1ZcYIN0ZdXekNRmN9z3IdTBk
gDN3/fughmS8Yigzr+MWA/atTTDVqkrGGcmGQWp3GKB1Zr3l3+JkvLVO63Kg
OQMCdkd1RH5KxsfFZRf/PWbArioZ7sn3ybgncJR1ypoBq5ZzyiZmJuMrHxyX
5MCAcysmn+K9Ssbmd9LhYs4MaKw1234pMRmzJJfZXmYyIHpvo/nMmGQ8ws7x
Rg8G5FxSl8wOTUb27ok9s/2o+RSjJEz9k/HlnDbTG8EMqE6fcmOpZzJum2uw
+W0EA8p+Xl1aykhGjpqVnGQcdV8db7faOCVjhO/u89eTGBDnOC96i10y3lzq
8xFfMeBl8w2LjifJ2FrifmNGBgPS+t9Eez5IRgnupn367xiwgSuy/eCdZBxM
uXkm6SMDhpYdlRW6lYzPuvdGTChkgNAhj1uJV5Ixd3/GumOl1H2sqZ195SK1
n7LynsAq6vv0BQsW6FLPe+HUPFBP7YehoV54LBmVr205vrOFAc926+hbHUrG
xGvLrO06GbApW9VIcV8yZjrp3C7sY0DtAonr3crJeKOkcN7sbwx4uD/jhN+O
ZEze4fTk5C8GzDh8YONRhWT0fu8c7PGPAV6rXv2dKJ+M0ncqbCrHM2FBtfCr
tJXJuFv10rLZIkxgXth46ZZMMo5R3PLksDgTxqTDGJmFyXj6wEEPu5lM0O9f
/bxsNnX+1hFG6XOZ8GbkxwSHacnYUb9//OAiJoiWBxopiSTj/DMbjsksZcLh
5+vy+sclY9fvM3raK5ngOMtzVtAfHurgZ7nHckx4faf10IkfPLwQZJUcvpEJ
zZHTzUUGeDgp6vGfL4pMGJuygPGmk4cHynDMiBITZntM9DFq5qGcjGrm/D1M
kNIuYsvU8TDaVRyU1JmwqOHhk7JyHuYulTLXPcCEmSoTT9t/4eHTShPj+9rU
fixuL92Rx8OKuKkrGCeY0PgirbY3m4d5Ed0eUbpMSDVpsfFP56Hu+2l5WReY
YLOuT+poCg/thM1TygyYsPeXRrxwPA+3JMWXtV9jws8p1/amRvJw/2JV959G
TOBcPlR/LZiH2XvXj5lsxoSVIiP3F/nyMGD1XdE5D5gQPqw/5wuHhy15s9Nk
LJkwdzkr+ZkrDx1XTBNfZ80Ec//npxQceeixW2/iVgcm5Oqpjumw5qHonGlB
u18yYfLNt2Gej3nYGDa7RZ3BhK0ZE44evM/DRT/MPh50Z4LOqSljhUx4mC60
/ugRHyZc3lEen3CdWk+uytPjgUwwIB8ertOMP6oTxoTjFakL5p7n4b/n9/N0
opmw0fVLad5JHm6082g9EU+dPyPaxeIID/N3zQo5lsyEjNoDh9cfoM4rqWOy
9msmGN2Kn96sxkP5tjkzDmQyQWxfdSlrFw9HSnzT1XKY4GWY67VvGw9lHz8R
hzwmzCu5b/B7Iw9ftbwer1DIBHvrvg2xa3nInaTts7qUCa0WK8deXM5DsfZd
NVJV1HoylpfMXMLDz8/s02fUM8F4X2fY+3k8/FG9WnV8MxN85922NJ9J3W//
cqPhdib80lx4cq0YD09OOvq8sYcJmT8PrW+YyEN9Q5umD4NM6Fs8ebKbEA/9
ZuOd6B/U87PUG1RHk3Dq1L8qjr+Z4FInljwynIQxB/YcNhBiwZg7p19E9iah
ZYUTe7swC+qs5fTOtiehbXTDvCmiLJCZbqc4vSkJMV+xqlycBSWzr0zNrk7C
FQrsUp+ZLOhnfW40K03Cdx2jUy7MZcEdl7SklQVJ6NZmYLloEQsMhNfZ1+Qm
IWNdxbpyaRa8JQQhCXMzD81/vpwF9ufC5ZRfJ6GczyflbWtYkLYnbsy3pCTM
ydYKaZZnwfEApaLQ2CR03lyj6rCZBWcfaAWeCk9Cx/7rS1ZvY0Hh5y6TqYFJ
mPZt3Nb3O1kQ7TVFJcMrCReo+jue3cOC4eYECRNWEsbVqSwY2MuCkNDGpmXO
SWia1dtmoUmtp5nJrbBPwuv9Pn0TtViw36vw8fNnSci+cmyj4zEW7PjscmDn
oyQcXDUjQfQUCzzMK+cNmCXh0y2lN23OsuCif2hboFESqjj5GPy+yILlxnsS
jxsm4eFLfW9vXmbBwwXDlpP1kzB7UD2u7hoLzvulHnh9Jgk9FCJXaxqxoPSP
27xbJ5KwQn62QrIpC8o2PWtbopWE9xvtC6Tus+Cqqm1iiQb1PHXhEetHLHix
zu+JrUoS9l16HtvxhAVKQ58ObtuZhBlb537XsGHBY+dpC3q2JOHPt7F54Q4s
ODzxSofv+iRkjj8kL/ySBXEnSnjaq5OQNfpd5rwbC3yfHLOasCwJ/4aFhiSz
WUDYwaIkzJ9yIWWKFwvWXmRJXZNMwj+yMifP+bEgX/J4z8IZ1Hw/euxig1jw
M2xVWqFoErpYZO79E8aC5Bkz7Z9NoM4rzZupHs2C8cdnnFD4l4hpsU+NXbgs
aDBetqxjJBHbThrVlSex4MDVA0Oeg4lo/sqgcv4rFqhvdcg82J2IRl8u6Z1J
Z0FRU/VLodZE/ORz46FXFgt6LimfTaxPRCdpi6WVOSxgZr1Zc7kyEZN02acl
8qh4GDkwOrc4EZUPpC7ZX8ACzqShD/n5ibhp+KuZZTELVNP8OI9zEnFd1vRl
3HIWrKrSuLwhIxFrlit9r6pmwd5LA5tbUhNRYZlB5596FnjrMsZzEqj5XjkK
zWtmweqMjcUa0Yn4pzVu+7p2FvS9LPD/E5KIBpFFHKVuFvTmXTaK80vEJxMH
JVX7qfwx/b1TzyMRNUbFXqsOs8DV7sXU2YxEfGuz8imMsGDL5Pk1uS8SsTN8
97UNv1kw53tQxAPbRMzWP3F30Rg2rD20+r7ck0TUTDYMGTeeDQ9mxlAMIRGf
+T8YaZzIhrFqa2czTBPRUMbhRqooG7K+hjWr3UzEsUqsCQ7ibEjpWZzw83Ii
7u31zTgiwYZ2PeaTqAuJuHNLqM/sOWw4pCZ8+NzpRPw6J8q3aB4b+hgmi2Yc
S0RF55i3tovYkHOotjv7YCIq+cWIKEizodxsT9pd9UQc3BtlWruMDVIiIfar
lBPxuG2okMVKNvhNnqBTu51az1k/7py1bNC5c17WeXMirvnEsoqQZ4P6gZRh
5XWJ6FvsYK6wiQ23XaZQkJCIWbcfuqVtYYPaqXMuYdKJePXhwhXbt7Nhe0b8
udMLEvFyrpQLbycbDr4VlhObnYh47NnntcpseKJ3+neGeCLeWKre4KfKhlK/
uI8mkxPRbNPNHPF91HwPhN1lxyVimfU3S3NNNlQO6l6u/J2ALyXrxBsPscF+
YuJmx+8J6Ne93GTPETacShUdD/0JOHlscYT/cTZoTNIvGuhIwA869bzRk2w4
PfzaL+hrArb0a7K1zrDB4dHsWydqE1Dn43zNwPNsqODTg/IElG7ZX9qvRz3/
cp7om8IEVN1du2HbZTaUvJetuvUxATPrCvQfG1Lrf/c0TDo7AZlvZK5l3KDu
43y9WembBMyqrVD9Y0Ttn7ND1S45AdWgb3izKRv23vCQ2M6l5m8yuGd4lw0m
9SONPREJeDIHCj3M2ZDeeyLOLygBW7vu/855xIYVnskWR3wSMF971p9eSzYk
NM85IMxJwCmj04tmWLFBN+/e/FSXBAxovvVggy0blh6q6rj2PAFdxNf9PODA
hqlGOyjFkIAVDw7tv/SCDSJFPjZfLBJwgkG4iZkzGyTmCh2zupeAISKzTB+7
sUFWVU9mi3ECpl511bRksUH1+LuBjmsJuPvZkj/33NlwQ3N5htelBNx2Isv6
qhcVL8vtnQ6dS8CwFtNWLV821Ld16o49mYC2clulNgSwYfkLzdVJ2glYtV5c
XiSYiv85MT8va1L31fddsiqUDVU24rnz1Kj1Xe6v9I9gg3K1EesTJKCNx6jx
hWg28GYW6VtuTcBgW8lmyTg2bNrI/yTglnV71+bGs+GNAkOodU0C7nCxPXgr
iQ1aUt8KOLIJyIuu3CuWwob+7mM++xdTz7NSmhv8ig0evrzrf+cm4JjZCVkb
31DxuGXOdq5EAhZd2KbyCtkwJfHuZP2pCTjnSrG3YhYbymZVlM+emICFKywK
YrLZEKmrGPJhTAKOBm6rXPCeih87junDX/HIqZyU9vQDG0zdR5TXDcdjxId2
04Y8Nlx5qTO9qSce15lWCSt8psaGKfWMtniUraw1elZI5c8qSQoQ4tF5ZDA+
t4haf/3dh7+q4lE5PeSLcCkbvnDKNaJL4lFkts2XneXUfo5vmXv+czy2/3OO
N6pkA3cuu21Gbjw2PHhv6lXNhmmN35PeZcZjn/1Kyaxaahx93OpeWjzOWpXs
1VjPhthH/PIRj9q6RmNHGym80J69pC6GWu/iY/vEmtlQsMaszzksHufcvXR7
fisbDouWvdkTEI9e5/zNpdvZcKuXSjfPeNxaNemSTCcb5MuYp8KZ8djb6im/
qJsNTll8ghCPr6xP1c7oZYNzwrEfYvbx6MdTuSbUT/18OLW8p/Hocf9UVccA
G4wCZzFMH8ZjzGfPVflD1P4D7lxcbhaPlUmTdMO+saEouFS+6lY8Lljnf9Pi
BxuGojf/c7waj2bbLl08+JMNia+Yn0AvHjvKj26RHGXDzPxvnoO68Wgy0ain
+jcbZjcdMww+Ho8zP/Cs3P9S8fQ7SVHncDzmL1j55/AYDvyYP3uiqEY8+ox9
f3zsWA5UAJW+e+LRxtzZJXocB05eKaMQIR5trayjtSdw4J2rgrHMFmq/A8UL
BoQ5cOk1a1eZfDxOYYRr2U3iwPaW72L2q+Kx3lBYU1KEA6pTT9RuXxqPV8w6
Rf1FOWC1KTmyd2E8hvGOuUhP5cDIqTnm/nPi0Xe1eo2XGAcCLO+qH50ej/tL
M7vFp3HAIpgKP9F4jErIynownQOuH7a0pI6Px5wcjbMNM6j1drMTrv/lopvY
KVSayYHj4iNPpEa4OPd5f4vbLA4Ir9c5XDTARe0dYkVNsznAZwfWXVxUkU54
tkqS+t5YsmdLCxe7d9T/MpzLgWMu99I667i4z9F1S9A8DlTFVth7V3BRd9qn
rWXzOeD2iTq+Ii7KfnASElrIActOjuy4fC4G8cqdli7iQJDwz+Gkd1ysrght
3CXFgdElJ99eQS7mrPv389hiDtjtSHWZn8rFK2m15XpLOKBxnB/OXMx4sOeB
oTQH4BZVLqO4+NlIvvmqDAeu21b+3hjCRYZH0IyLSzmQ77M1r9WXi1N/+gof
WcaB80l8P5GLOx2lM3bIcsA/j4IXNy4KjTHauHg5ByY0nVT458jFTWPyj/6l
xs9HqNOz4WKJo8LS8hUc2CQ+r1jfkovNwbH+ESs5MEaWug5zLurt3/Lp3ioO
9O+g4N6Ei4cffQrZvZoDQke37Xx0g4tR243lJqzhwOZrHlPkL3Pxvs0y/bfU
2Onpr6qm81xMPNO29+FaDkzyoNLjFBfPZCZXrpPjQDD3FXXBXLzDZc2to8YG
H+apjR7g4u+1VhNt13GA2Ad7uTikYBm4Sp4DB35S0+3m4ol8h55camw2nYKr
7Vxc3RvYcmE9B7JWej7O2cTFm155z79RY3nl0QP35bi4pFyo4dkGDmSeOr1g
zQou7vJRa5qykfp9E+p6l3CxcMDd1ZkaH3Ckysd8avxltF9sE/X84Ae2KrO4
qLTz+h9baqyXXk0lMBclt3Qlj1LjoPLtSyMmcdHg9b3Fhpup8x2g0m0sF6U+
z9xSTI0dRKhy/jsO1a/jqIICBzYs5fuJcdjAuneTSY07lF6fudMXhxZ69VkD
1Nj9BLW8jjjktbmuObSFAyq3KfhrikNHGbfIaGrc4UDRq5o4/Du7AaYqcsA2
aAd7V1kcimbd77hBjRene10aKqB+f+n5sAJqHF9OhcuHOBzd6fZww1YO7Bqg
ytHbOKyZJmHAosY5Im8KRd/E4SmPev1Rarx36ULfdF4c3qkeuXdhG3WeSo9u
3I6Lw1UlZwNyqbECP30j4vCR1fRG+e3U/vn0IDAODbunbfagxlMdvKkEicPv
omd8xu/gwK3APyE72HE4/+u3BUbU+BN/u85xWHu7Oq6GGi/lw6lDHG5PmXpK
Q4kDpn0LZxyzikMFnqNkKjVOn2TRMNEiDvOv6XSv2MmB8dJ1Ma/uUvuvMCp1
p8Yq23fyF4j5f0qLRYEDD49S5e1aHCpW2bZZUOOYG3/nFuvHodJNm2lD1LjG
5my79Vnq/FO/HLyyiwPj/NJ5ijpxuOjN1YA6arw0la8Y4vDX3YOix3dzQLmI
ohv7qe+f224vosYXu+qWaKlS87EXtBxX5sBTil2NgzjU9po6qZkaB/OPTzEO
9TxOBd3fQ50vlW1XN8ThNZdxr+aocKDzEEX/1sThjSeT9qVTY/GruLJgWRwa
GF7VuqFK5c9TKQqw4vCkpmzxUjUOnOaH89w4VF0On5upsVUiVS5nUPcxmqAc
vZcDURTae0yJw4m5VvIW6hwoa/Vdf0A4DutecNkn9lH5Sz5xGKW57d5WDQ7o
bKDoylAsmo2XKpLZT8UHxSbyWmNRIelc8GxNDohR0SRfFYv9Z38PTD/AgWsf
xpiwPsWiv9C35FkHOfBxlArnjFjU9N73Y8khDsjJ8el3LA6u/xWrcJjCw/O7
970PjcWXKNx0RIvCc1eKjnjG4jK1Wy/ua1P4RFU7V6dYTHy3MT70CAdyf1Dw
/CQWt+08erjuKAcUVylTERKLr2MLLy88TsUXP1yvxOKmeeEj+ic4MPMlv6DG
Ysij2rFJOlT886c7FIsbLHrZc09R9WuIohvKsTiCuh98TnPgCoXGJxWosfIK
tsoZDpTrUPC7MhY3TtQSEj1HxfvzZxOWLaTmm1I+cfA8B1L44TgtFo8deRXx
8yIHllO32z8uFndV/+pYcokDTOlsCgBi8EIQ553hZSoeKbaY1hmDGTFuSiVX
OWBMoQVFIPD4ry6ts9c5UM+H1y8xuMLWf+zkWxzYT6mP7uwY3HQs8VDJbep5
RKDGoLn+0q0ZphxYpkXR48gY/J04kJ5/lzpP/vJ8Y5CntqDxpzkHfvPpgmsM
Rs4N8t1rwYGrVDS3W8dg1Vr7X0lPOFDCh8/7MajyLG9AxZrKdz47vh6DbXOv
WQ/bcSCcH07nY/DdwOWkbEfqPKnVWRyJwRqRrCdJzlR9pdRWs1oMyl2635nD
4EA7nw5si8G0MU59IxwOHObf7toYfFr7z3m/Nwde8eFxCTUe/fw53Z8DS2II
YuObU6Nh2iEU/lHZ2zAxBmUjm37NjOTA0AyK3o5GY4xXk69EHAd0+dvtjcYT
60bZB5MovOGX+6ZoXKy35uu7VxxYGzFpwKw0Gicrmj25n8EBBh/+cqNRIqbC
+GoOB/5Q7EL5dTQqvTuSzMyn+AcJv2i0fdR28G8RBwpMKPoaGI0DZW5bAys5
sCWEH9DR+OCLzl2rBg748cu5fTQuv6EwKaCNAyLUbnc+isbB8DXdo73UffLh
zSgaa223y7h+p/gFVf0m60djp7BetP5fCn+oaLl1IhrnLA90MBF2h6gSip5q
ROPF9tFX6WLuQI5vZzQWatzYqTbHHSz45Xp9NJ4++GOmyGJ3aL/GD0Bqf0Pu
O0VWuoMWH74ko7FM8Via2gZ3eE2hc6FoNGZLrXyO291hKT+c/0VhUeisGFNV
d3Di08/BKBzzZd5Sg0Pu8J2q9kKtUXjAU7HH7aQ7HxzkL1dG4WvhW5P/6rlD
PvlEoaZE+r2gm+7AZ48bMqIwZV2rWcB9d/Bbzw+YKMz6GAoS1u7AP70/IVFo
0Dy2+LuzOxiz+IAThSEPf8gf8HaHav51vIhCKzfrk7Mj3IEffRQk4O8V0Zra
ye4Qt1aM0vNROE3ppojQO3fgs5ufl6n5C3JdpYvdgZ+9505HoVjj6xZeozv0
8tPjYBR+N9IYl97vDjo/+Bcchfcf3+7aMsYDMim0dN4chV5TNvgsneYBK/nl
dEUUHpN0nG+12APc+NMtiMLYgMd6x9d7wB8+XIlHYWDkFDNPZQ+4PETJoXFR
SOmmI0eOekAhNZvj90g8t3Xo1yMDD9jKp4cdkSibrnlj/n0PCOJfb20k2mdC
xGpHDxDjl8vCSHTYk8+N8fWAu5Q6kM6OxKUqg8+CEjygYQlJYDzzlrt4aq4H
aFDR3BMRiXKZInbtNR5A0s0nEn2U/qQqDHrAQj79c4nEMEV73o+JnmBDCGkk
Ho6PebR6kSf088vhvUhczOyy6d7kCSf5y7sWiVF5b/Yd0/SELHKAkdh7bFnO
JX1PWJNEyRntSOzeKP174SNPYLXxEy4S/S8ldj1iecI/qhpabo1Eia5qhnWc
J1zlh8uaSNyazfmxKc8TivnlbnEkLhzolHBs9YQdfHYlEYmJt4s6HMZ6QcjX
YoqAR6Ko2qH766W8gH+7D39F4KybF7Ie7/ACkr49EVjbMendnVNeQOhbYwSe
S1V9InHfC0h2lEQgp2bODx2OF5BylhuB9kcey6qleAHZbloEblr0ULy6wgts
CJxGIHuHWPycX14wwJcjARGYFLNZ7Pd8bzgZztdbEehoOihjt9Mb3vLpmX0E
znNSGUq74A0k/B5G4MXR1Q/Z1t5AytutCNR/HZY+L8Ib/pKAjsCFX169Ui3w
BkocUf8ikLH1opHkN28o4ssNjQjM+OZT7zrfB3by4UApAkMm3J6UpOwDoXz6
JR+Bm/uEz/gY+gA/WiiChCcVXx666eYDfPbsPycCJRsnNyx94wPN/OMTjUDD
DjOxrDYfOMiH57/heEyrrEpVwheS+XJiIBzLJVeoxoEvUGBA6ZFw7IPrB4Ru
+AIfrbwrwtEnJ2BI0dMXhvnhnB+OzVF5W0589IUz/HKJ4Zg12DpX95cvvN/E
z7hwXKD5Kz9wlh9QYEARwnD0P/ir2lHODzjk/YNw/G45tLVjrx8I8eHFMRwl
vra0plzwg+t8+mQZjqOmX5pGH/hBuTyf/4djlAJvbTzLD3YSgAlHuRWM99Vc
PwjjX8epcDTfdy3u3ic/IHB/IBydPba323X4wWO+HNgdjrfmT7g1RdgfKHJA
VaRwXJz/XmWcjD8QerQiHD2inl29scsfUvjpMT8c614r1mqc9Yel/PIrFo6d
v1t9PR/6Ax/9dMeG44frTtxznv7wnfTrw9BoyroZ7Ff+cJ4/XUcYOjuPXDpQ
5Q/5fLiqCcOC6HlaTr/8YSOfDhWE4XZ9ZvHJ+QHgPcgnHGH4PuFKT+yOABBe
xid0YWjmxfBxPhsAt8n1hqHaorlto5YBQMqHdxju2fo9ZyAwAFQIvw3D8z2r
dxq/D4DoXn5Eh6Hftleaj7oCQHIJn7+GodAS/8EZ0wLhMT/droXhS7+GdRs3
B0Inv5yfDcOdqffG150KBCJPtcJw5rWrRhJPAoGvVrRUw1CEF29SHBoIZHmK
YbjM46jYooJAeEkOMAz15xzaNfQ9EPjq94lUGOauDZh8RCoILpCEC8ODtQcM
ldSD4CPhi2H4c5n2xfjbQaBAADoU8ybGDnA9g8CXX456QjH9qb7kjpwgIHS8
IRRLWcZlhweCwDjOL+hrcSjOUKlc3b8gGKqbCAFEUweO5Lx9wUDS91UojlyN
8/p8JxhoehCKAU2LU6YGBoMkSZBQHLfxuMvXwmDgs8l6RijGuL8+qPsvGAjd
tgvFkNlH++/KhQBBlweh2B6+wEzhbAggn67dCkWzI7Mb2E4hsNLs4nKzi6F4
SGK3nBeGgEsYn7CF4u0Or/N7BkKAhN++UGwoXXn3hUwoXOKXtx2h6FnRdtv8
eCh8JhUzFH0Hyg6LOITCFmMZ6l8o9i/+IaGUHgr+QXwADEVHA/W0GUOhQOBA
hJo/66Pa8xVhYEIXTIzYZMELORsG1Xx5OBCCsm8uilxihgGfXd1sDsG+0/eU
c/LDgMs/vvIQ/DkNz34cHw4EnvNC8FyNwrnbSuHwlE//0kNwUnr9njSzcOgm
dkcI/klKnRIWFw4nCGCF4Kbs7NQtXeGA/HDmhGBO+5j9hrIRQMqlYwh6ydzM
gIsRQOj44xB8bTplXopPBPzdyCdEIbikpvpEcXWEoN8Ygg0na+67zI0EAi8n
qflqtk/5eyISFPn05UAIZh9Z4bmUHQnBfHm3KwQp8ic7oTwSRGmAwb8Lw2J8
50QB3726uDwElW5v3zisEwUE7ueFoEvK6cSxnlGgyaeTYiE4ODRpQ15tFMTz
7QqhEDSX2RN1YEk0LKSyd2Q4GKftFZFxuBQNRL61B+Ors2dZlhHRMMgvv9XB
aGwIwuv7o+EUn94XBKO2YbSxp0IMEPstKxj3nQ2rxkcxsJY/XVIw7laT3+3z
LgZouArGi9KqgQpisUDokFcwWg+2CtmfiAX+bMucg7GYN+sM0z8Wiqnq+/xZ
MErf+pJ4ujsWlPjXaxaMn6e+GN87Pw5CjpMLQZG6H2tEleNAnE9PzwTjmRXh
R6yvxIE5SeBgjOv2u6f7Mg6+UtFsqxKMkqvrPZ15cXCQAH4wWn7Ve7OkLg74
7qT26mD8O2tdrbgwF6RJPysYH2btGj0lx4XnfPtsRjA+CL0yXuQEF77xlzch
GDWfmbXIWHLhDB/+RoJw4nFDn7BwLuTy6VV3ELKkVNZxirkgTxIuCMUaxnEG
/3DBK4GP+EF4ih1ekbwiHsYRgA5CF9XNA21H4uEWvxylBqFHZ0jj08fxUE4K
ehC+tPkbbhcZD8p8Ne4XhMfm7tD4WR4PEbH8Ckw9P/BcVsn4BJjNT1/bIHwu
c3XG/A0J8JD0f4JwjKfOtvxzCdBGEiQIlSfLbWt/kQCH+GzyQhDeutkx/dbr
BEjhb/dYEJp+dMg835UAxA5QD0KdhTP2vZmXCC9IAQ7CmZcfh1lpJMI3vhxc
F4SvQ4vqeeaJcJ6PztJBqFQv2nckMhFy+eE3Owg9p64uO12TCJv45W1yEBZt
kGd+npoEnnz6/DsQhw/OXxMFSTCBL/f7A7H/QrfH8O0kuMnf7ddA/HgtsDE0
KAkqSb8kEM2v7xqTU54Eyny68TEQRdcaXD0uygMiZ94Eoo5Z8svzwIOZxL4K
xCvqm0yaTXjwmBxfICoE1kg0hfGgjQ/PnEAssYm7fbKOB4T+PQ9EuaFYR42Z
yUDkpUUgHmiv0k/SSIZlBLACcbnB+l/uT5KBhPOlQCy+nqA5kpIMpFyeDESl
3+d1C/uTgdBxzUC8OnPbSumVKZDHl/sQiFpJOxN6LqQAaS9sDMQp9Td/bfBM
AQIvsoH41OXj34GSFJjIpy9zAzE9XytjlXgq3P5IEBC5zuOhdl8q8MHgw5hA
fFDbZD7ZOhX28K9jOADHJHSbxGakAoH7tgBUny69quB3Kszh08mqANw/8tT7
ytZXYMGXq58DUPqK+OcHZq+gncred5kBmHj+fdqkxFdA0iMpAEWaIgzEB1/B
G1J+A3B+d+rnl/JpQOi9J/W8x8ND9rfSBH58APp5nCr7E5MGZLqnAXj6tlvN
UG8a6PPhyiwAH2xWu2G67jV85NOhq9R8bcZ2j41ew0ZCOAJwsc1cuVnxr8GH
bx8dDkDOjG1nNw+/hsk0QUVTxxLJBoU3QMrHlgAsGmo/M8v8DdTw6emqAGSq
311b+uYNEPm7MADfOzy2lRqbDrF8O3R6AJ5/JXR9WC0dSLqND0Dz8j9VRxzT
wZJfzkf88VejSYlSUbrAv/bHjko9nXhJBG2+HVHnj1r4yYB7DoEsr8gfZ7ly
/20LRZDlw987fzytLS5zqA+B0KtUf/z72KT9+/wM+EXkmz+6HvCyer4rA4g9
5OuPhdPHGly6lAH5BKD9sSg/yNHKIQNIObLxx6cWViPtsRngN4cUdByU9Q93
Lc0AIqdv+OO0nF++T0YzwIRvZ573x/7TLtVJSzKBpO9Rf7Ro19ddp54JakQw
+GP+tTvSvTczgciP7f54vXGW8ndmJswlApOaT9W9YP+bTCDbXeKPoax/H3ub
M6GbD6ez/HFPmfqm+ilZoMOna5Oo9Y67I7pwcxYQOfjbDy9LWR0OO5MFq/l2
U58f9qwwG/fEJgvc+OHX5Ifmi/cvDY3Ngr/88lbmhyMTxiXMq8wCAxLQfvio
0ju2euxb+MKX52/8cMhj/rzONW9hG7Ej/fCWxsNB1RNvgYYDP/zahop9T94C
oRtsP9Q2ae1uiXoLd/jR4uCHb7v7xFZVvIVGvl1i4YeyR2t80sZlw34yoR/a
h0d6eazLhkRCyP2wvfvMpPens2EBn/7p+OG+RUONu+yywZYvL/f7oYfStZWT
krJhgG9fgR/2auTULWjKhlPEj/RDJbXxYx+Lv4MsUuD80GndMjc5pXcgR/xG
PywUXum6+to74BB/0Q8l8sX/3XF/B0LET/RDrceVlVNz30ExHSDYHPla6cf3
dxBB/EJfnFTbp6ogmwMWxB/0xcIZJoMfj+WAFl9uevrilgNqe5Ksc2AxIai+
SAGV4rekHBghfp8v1hbUfHFozYE84u/54kJJP3GzOe/Bm/h5vjiqnzDAU38P
N4l/54sWvNn3Dpi/B1Xi1/miy5SPAVuj3oMk8ed8cN/lT7cf1L2HLgKYPuiX
s7hlxvRcSCb+mw8GrMr+/W9PLrwg0/ngWrfkFOW7uUDohrUP6o8ZlayOyIVN
xE/zwTXGTgs/1OXCeFrQo0/77ZwpEh+gmhg+PhioFywRsvcDRBF/zAePfl0x
gfnwAzwlfpgPul7+7VHJ/QDaBAC88VG/VKlJ2wdYQQqEN448ckvQW/gRRoi/
5Y1Lpp1QCD/yUeBneWNFiOEZFYePAv/KG3cof16xOfMjmBK/yhvlmp5wHox8
BDXiT3mjvb5E9Tz5PJhP/ChvbA6ZJjX7Sh50Ef/JGy+E39e/4ZcHWcRv8sav
1w5GLq7MAwKfg174rNdpaN2MfLhC/CQvXLF+u5Ln/nzYQhMm7Np4xO6idT6I
EfrrhfHfy0qsMR9qiT/khR73c6Qn/MqHRCLIvdD69RLjhk2f4Bnxf7zQCduz
5hh9glPE7/FCn6fzZ0VGfhL4O16YP+HVFY+2T/CXJLAXCu/LftMi81ng33ji
Yc1tM1+c/wy+xK/xxCTxBdedvT8L/BlPXOB29V1f1WeBH+OJHmXSiyMlC4DA
n4snrqna+zDreAF0EwPCEyu8Kyo3Mwsgm/grnmizpFRxQkkBMImf4onB8T6a
nMmFAv/EE10T7f6cXlkI2whgeaIja0XsgX2FAn/EA210LC7cuFoITcQP8UDH
X/Yz0+wLIYkQYg/UH9rdsyWiEKyJYPLAylSvaS0fC4HQU6YH1h7wsMjqKhT4
GR74KHbblsIpX2CsCTHkMKXu0TYxuS/whfgVHuhcrWf38NAXgT/hgcPB3Yvn
3/4CD4gf4YEjSpLjO12/CPwHd2QEtq7vSPwCC4nf4I6fy05ESJZ/AWKX5bsj
q/zajXs/vwj8BHf8HSz9YNKCIqD/fsEdf+5+WJy7swgMiV/gjszIe2apF4pg
B/EH3DG7aY5+lVURzCR+gDvatZ30Wh1WJND/7tiWulMqOq8IeKQguWPLyZzu
s31F8IIQFnc0ft8/frdEsUDPc9BzbPrlI1uKYRPR7xw8Kyo3i3W6GMYTQczB
9MZdUydbFkMZSQ8Oxlt/PxQVVAwxRI9zUPHHwdrHH4rhKdHf1O8raCQ96y2G
w0Rvc1BqT3t5skQJrCD6moOzrHaZLNhaAr+Inubg8DnDJO7ZEigg+pmDiWWX
fO5alYA30ctsPNO+Qe5mRAncIvqYjc2ML/rMwhJQJ3qYjRo1u5V7vpfAAlIu
2chOf5ZzZ2EpEHlvx8b87ewBOZVSyCD6lo2VRx6+lbxWCgyiZ9n4RXjjjo2u
pXCFLigYcTTttEVqqUCvsvG60izpXw2lAn3KRpHMXS9DJpVBJdGjLHStVwp8
Jl8GMUR/svAnZ8pZF50ysCZ6k4U7eqKwwLIMdIicYeGVmkW5O8PLYDnRkyx8
aHDxbt2XMhi7iRjqqPf87qeYX2UCvcjCPfvPfoyVKYcgog9ZVPzNvtmoWQ6m
RA+ykOXpl7LHrBzUif5j4cw1v8PLfMthEdF7TDQ6sVLZ40O5QN8xMXHhiidO
Q+WQSfQcExssRgwSFlaAJ50gaFDg1DBRvUKg15g4oFdf5WBcATuJPmPiqR2d
x3Z4VwCB0zNMRJ1YrQW5FUDkiAoTxVLlPq8aqoBUQiiZqHrmSt7lRZUCfcVE
E1XdfcX7KoGE3wgDWbdF1G/cqYRNtGGBzEbj95v9K4HI6xwG+jCZ79d8qhTo
IwY+fWGsrv2zEojcYDBQ78NkjZBlVYL33xi4dt/p/BXaVXCQ6B0Gtk25XFBp
UQWLCEGinjdz7ZHUyCoYJnqGgSvOR594X1El0C8MjOtrqxknXC3QK2644m1N
082N1XCN6BM3ZFY9vzrpQjUQ+/OjG3Zv/mZU6FQNs4j+cMNVpZI/c15XQzsJ
Zzc8n/JdqLuzGlJIgXNDx3qn5zC3BpyInnBDD41GZubeGrhI9IMb+vzsWWxs
ViN4H8kNnbsT12gF18AEog/c8ETihs26JTVA2tFj3DC7UY/nPK4WYgn/d8UK
U/W43g218JTwfVf0vtEgbXaxVsDvXXFm/mqx5a61sILAvSuudl5lLJRVC6OE
v7vicGrNwQmDtVBA+LorGu5TDtogXSfg567osvO0sb12HdwmfNwVz7kvT538
rA7UCf92xeKTofcSEupgHuHbrjjyuCrOprkOOgm/dsEi0cwLz2bVC/i0Cx76
c+p5uFq9gD+74P2jYWt/3q2H84QOueDR6eHqxuH1oEj4sQt+2XimZmZ1PYgQ
PuyCY85eNDUSbhDwXxfsLulTuCbVANGE77pgwt+yJHPFBnhG+K0LqlfPGfDR
aoDjhM+6YLJhfHu5YQOQdmmfM/6JCvFaZtUAvwhfdcYFAcNT7LwbgJTzN84o
ouG19R+vQcBHnfFLkLf088IGuEv4pzN++/RTcWVnA6gRvumMQo3cnrJxjUDg
T8cZO2vf7WIsbIQ+wied8XX25g0XtjTCWzrh8DZTKEtJqxHcCF90RvHDK/tX
XmsU8MOXaD8c9XqZdSOYEz74ErueOi5f79sIRM48eYnrR9/La6Y2Qjrhey/x
zJlzFWbFjXCd8LuXaBiuvYjb0wjTCZ9zQt16/7GjE5uAtOtTnHDjP03ro9JN
oEP4mhMOTjoa8mZHE/zj8vmZE7r+5l1SONEEPoSPOaFk1Z236bebQJXwrxdo
6e+Mxx2bYJAAxAv8oD3x1N+QJmATfvUCR3oqXZMym0CB8KkXOM1kkuHDmiYB
f3qBQk2u9do/msCR8CVH/Lrt/pDijK+wgfAjRwx6lBYst/YrFBI+5IiaESe/
b1T/CvcI/3HEsowjLep6X2EZ4TuOuCsz3PiGxVfIJ/zmOaaEDo73cf8KNwif
eY4XjN6NLU/8ClIk/J6j3Hzp65KFXwEJX3mOCmGTdl/s+gqXCD95jlfm3H+S
KNwMwoSPOODnKyZrxaWbIZLwDwc86/VDxVipWcA3HHBe/ITcWp1mIHaAngNO
jvDmaZk2gy/hEw640gqnfX7ZDEcIf7DHW7uulWlHNsMgKQD22FPnN7Ehpxlo
emCP7HPng+40NcM2wgfs0TQrPEribzPUk/pvjw8mPlr8am4LOJF6b4+xclX/
rmxuEdR3O5ypmKmxWKsFikk9t8MomQ1CDddbwIbUbzu8MrBGJsyuBZaTgLXD
s/7cuHtBLfCZ1Gc7fLwxI1wrowVuknpsi0WhOmIba1pgJqm/tqj917xuwUgL
ZJF6a4t/FJbPE5/ZKqivtlildSZzsnwrTCT11BbbDy4smaLZCmmkftrgmdGN
3dOvtIIuqZc26Lr0ZuAMq1YYR+qjDZp8zPsp5tcK/qQe2qBoj2af8OtW2Evq
nw0ecRx49qu8Fb6RemeN+8NSkzuGWsGLXIg1juwKdigRbwNSvs2s8dTxxN+v
VrdBP6lf1ni5vXWq9942eEnqlTXK/9iRbq7XBptJfbLC8Ke8qUcft0EpqUdW
WO5w5PcKzzZB/bFCnvhMh5+8NpAhgGSFatNHeO+K2iCL1BcrdHr57+mL3ja4
RerJM3zisKr3sEg7zCH14xmuHnt/RFy2HV6TevEMbb93+n/c3Q5nSH14hp6X
LTstz7TDZFIPnqHOsa1FG+63C/D/KebjrJMNjHY4TvD+KQ6HzHpsH9cOPwi+
P8Uika0qcvntEEgA+Cnqdj0O+9zWDhoEv5+ip3pnpOG4DugneP0EnaTvHRwr
1SHA5yf4QsIrzXFbBygRPH6CdUm5i4SOd0Azwd8n6DL5791ztzvgOcHbJ+gr
tuN9qGOHAF8tUezd0ylVoR1QTvDUEovWFO39ntUBFgQ/LfGb6qr7v2s7YCnB
S0s0nfbcr3ukA7IJPlriUcfhNzkSndBI8PAx2qUafHGQ64S1BP8e43xOY5Xi
vk54QPDuMU5dcamqUK9TgG8WqHt1oEDbohMmEr1pgcK6NmnpnE6BfnyEk8cs
9Z6Z0AlRBK8e4eVjH02PfuqEboJPj3CF7n1li7ZOgV57iLtnrhd2FeoS6K+H
yHs0gC/nd0EWwZsH6Mh5devu5i5YRPDlAfL0HWftO9QFVwiePMBdTQbc8Ve7
BPrFHGWna+yJeNoF0whemKPBwOa8rV5dAn1xHyc9W7UvIalLoBfu49ic5W9m
F3QJ+P995Op16B9p74JlJN/v4a0Jqy10hLoF/bF7KB/ZPUl2XregX3UP/x2V
m/B6Q7egf3QXq8f2G8/b3w23Sb7exfTE9dq79bohluSnGXINhwLkH3QDoR8m
Zhi1dPOldtduIK+ziJkhr+k750pEN9iRfLuDeUGKO7mZ3QJ+eAdbDH8dzaro
hnUkn0xRfPOOWs++biByztwUlcf9LVMS7oE0ki+m+KwUlMMW9IAwyQ8T/BQp
JFW9oQfUSD6YoKzNnhtl6j0QTeLfGC31J6z1ONsDPSTejbFXbe9ZWdMe2Ebi
2xj1104WemDfA/dJPN/Gjjn7Z3F8eqCRxO9tNBKe6vkooQcWk3g1QtGfB11X
5/bATRKfRhjTN23Uv6YHYkg8GuG5Tu3Shv4eWEXi7xZKdMxc0j6+F8JJvN3E
yq7jdcmSvbCHxNcNjMwST926pheySDzdQDclhTMnoBdcSfxcR3vdjx+naffC
dBIv15AhlS9koN8LUSQ+DDHeZvvYE2a9sJrEw1VsdZHM/2rbC7/J/V/FZbv1
zk1x7wVzct9X8CFj/uvC8F4BPl/G1ue7m+Rf9YIbuU8DvLi89Muaj71wgdyf
AXYZlDlkV/ZCA7mvS+ikoTp1pL1XcD/6uKtoycn3P3rhJxHoejjp77WbG4T7
wI2c/0Vs+CRzYOvMPpAj530R83bv+1a9pA+iyflewPyTNQbz1vXBeXKe57Fq
Vq3/8PY++EHeXzuHf+/sDzFU74OV5LzO4Abz5aYPj/aBCzkfXbwnfVt01fk+
eEnO4xSW31xx3eRaH7wl+z+JKucOsHTMqPnu8/d7ArOH6u0rLftgMIe/v+Oo
s6ZB7btDH5wm+zmKvycd/BTDoOYj69dGi0kdQt3e1HxkvVroF270gRXSB8fI
/R5C/e5mmdiYPtAm69HEz4Wq0zfz+iCVPH8fVh53c1nxpg+kyXmqobXFpyD7
t32wkMyvjOV7hzV0PvRBK9kv4If4iVaMz32QTH5/K57DiYd3FveBHfn5Dci5
MRxzrLwPLhBDcSUavfnkV1XVB4nk5+diX4zbsk+1fYL3E8eMEVdWU1rb0AdB
9PdQYtbS9quxDyLIeCVsOXB7mcLXPrCk54dd7zq+1VHjcPr5lG4+ePIbNS6m
1wcKHn6H7lPjR/T6QfZHXYVhUx9I0PuDtG+Tv32gnhdC7x/6mUuCWHV9sIU+
H8gpX9ZaWN0HeWS+Q7A7bXbavYo+iKXPF87uGpZ2KumD+/T5w6LL6QunF/bB
bvp+wHLdnUihvD4QIc87DkJnu3Zef9cHJfT9wvzkIY0z2Afe9P1D/jangpKU
PrhMxwfM6XiVX8Ttgw10/MC/zPvKJyL64I8KiS94/O6j/MWAPsim4w/chqLZ
Q+59oE7HJ+zRlLkr6tIHMXT8glPBqoJwW2r/dHyD0aNs38+P/lv/Reg51t9+
36QPGuj8gHEnYyIir/QJ+nP6EGPzt1nvTN9/+QVDdQ3sAK0+UKPzD0ouHHt7
WbVP4CcYwEFx3csJin3/5S+cbxt+Zr26Dx7Q+Q1inVJz6xZS89H5D1pzamXf
iFPrp/EB1t9aEy0tRM1H4weEDUyNEhvshdk0vkCKzxOZJ0298IjGH7hoZith
XtQLrTQ+Qeg9qYc/M3vhAI1f8Cx435l/cb2QSOMbjPyekPzctxcW0PgHR6KS
ZqS86IVMGh+huSH1p/eDXvLXDxR+QpTHjOtKV3thJY2vEFKJV1nHe6GGxl8o
9c4cDNvTC840PsPWtjkT78j3Cvo7xlCUlBXya0GvoN9kDL6Ts75sndwr6H8Z
g3/TLLsN33oE/TgTqNiV/qG5oUfQHzSBPUvTWIfzewR63xS+Ok7pu5PcI+Bv
ppBqHl90NKBH0M81hayeqN09jj2C/vIdEGod3Q53e4BF1zcw1fPN1LjQI+i/
m8EiA3aR+P4e+EfXR/jV8/Wm06YeiKfrJ4iOWrFyFvaAAV1fQfuF+b4Uqt7N
p+svfArKttWj6iHNt+/Bg916Wrnl3QJ/7R6c1zse0ordoEDXdzAX8bFJD+2G
Trr+Q67CtsFDL7vBh+YHoNG+qsPDrBu0af4AnObD6xLOdMMEml+AxoCjXZRK
N6TS/APOitUP26zuhms0P4GS7XtNlWd0w2KavwD3/jvh+pEuKKH5DfS+Pxml
W98FNjT/ASfZ8ZfS3nXBNpofgSszW340sgt6af4EIzM9xRe4doEvza8gI8hW
aNG9LjhK8y/oUXEQpnL8P34GD78FLHq3p+s//ga3eF/2Ga7sghs0v4Ns29l2
/WJdAv37GB5dvV15YrgTimh+CO6nm5T8KjsF/RlLkDx7NelDeqeg32MJI0bC
u0oCOwXxaQlKjNRatOuEzzQ/heb3T50cb3TCCpq/Qp/oRe1t2p1gSfNb0D1/
YuUHhU6opvkvrHl3UWLr/E7YQPNjOL/NaprDvw5wpPkzfMe0xa+/dkALza+h
/9hklYL3HQA0/4YPT3UvF0R2AIfm5/AvP+hu7kuKj9P8HZw3NZm+MumAfTS/
h8epM88Fn+iAAJr/Q97pHQr22zvgN5voAzCdf/LXJYq/H6X1A9wbMYzcTvH7
GFpfQNXg7X0iFP+fROsP4IjcLPnysR0u0voEEuCcpmtMO7yi9QusclXl7ndt
h5m0voF/QkvG/b3TLuAHVrDi5cDu8JPt/+kj4G1NvnFAqR3kaP0EPkLGNp2L
2+ntzrCG1tYljpbj2wX80BrsOnIsxNv/r8/AbvKFs+y8NmDQ+g2a1fpXScZS
eo3Wd+Drb9rs4tom4J82kDi312G8Wdt/+hCWxeouMjrZJuCrNjB8IcOnZEcb
0K+X2MDiDXOnbFjcBnG0/oQwqcsGduPaBH6vLTiuiogub20FfVq/wsLLl4yW
f2yFdFrfQnDHfKXH0a1At2ttQTb+k0S9cyvcpvUxBGSYD6uZtkI+rZ9hziyZ
et6JVpCl9TXYxOYUy21vBQtaf0PXy0tFMYtaoZzW56DJ+1elMLYVNtD6HUKk
mT05LS0CP98efpYsEzn3oQVaaP0PKp+48v+iWoB+YdkeHES3Xgh1bhG8n2gP
uS/TPE+YtvznL8CYU1sbxHVaYD/tP4C8Ybxc4fYWCKH9CdDNkLXlSLUI3u90
AAtdVseVcS1wgvY3wGOn0PHdbc0QR/sfEGdwOX9JXjNMof0RyCjJ1RSJbQZ9
2j+BXLtl5b9cm+E17a9Q8f7o2pBZM8yk/Rd4m1U4efhUM9yi/RlIUZeK/72z
GXJp/wZCZl7VnyrTDEtofwccZWMWy05sBnPa/wGlyLBF+7u+QjHtD4FNwQyW
ZcFXWEP7R3DNrdsmJ+ErWNP+EnR93zywgPMVGmj/CYR/9ZY8e/gVttL+FLz2
mrNh9PxXcKH9K5hcHzvpmepX6KT9LRjMSNaZv+orqND+F5gpr5POFvv6nz8G
DL3Zlx4NNcEP2j+DA0tvLNlb0QRatL8G/lYbTyx50yT4+wUnsLW6KjwloAmm
0f4ciC8VXzfRtgkMaf8O1ust/TLjehNk0/4e9O4O75bTaoJFtP8HqhneT04r
UD9P+4MAdULOnPlNUEj7h5DtWTqndUwTsGh/EbpGJOeqtDYK8NEZor7lucXn
NUIv7U/CRNde2/XcRgFeOsOfT5bfMliNoEH7m+Ac/rTm/MPG//xPeLV0eMf0
i43gRfujYAOls4v2Nv7nn0JDa5lmyNpG+EP7q1A/MSLTWaJR8P6AMzwMOHjH
5WcDnKD9WUjgZV8Oq28QvJ/gAg4qU9xL3zUI3mdwgT/7l02eG/V//xemfhJP
MXZtgAm0PwxZ7/OCm+41/Ocfw4QdJ4uunGsQvI/hAr0rU5QmqDWAK+0/g4lL
e1vymob//GlgGncWWko0CN4PcYEIjwcDOFwPc2h/Gy7seZcekVUPKrT/Dcfr
uZOznOvhGu2Pg8vN3UUTztWDN+2fQ3e/iaTZ2nrIo/11cDbYVzPjd52Az7jC
zYLMhTUf62Ap7c+D1erami/udaBF+/dQZu45d/hKneB9Hle4+OZ3sbJiHUTQ
/j+sGhozJX1iHRTS/QHYsiAs81J5LYyn+wdgoDg4vDW0FuTp/gJU7a0P3na3
VuAvucF7+Xf/ru6tBQe6PwH6lT/XfpxTCzy6fwFxux/Jn26vgSa6vwGxVw9N
XJhaA2J0/wPOaBnFizvUwGa6PwIfRurXbzxdA1fo/gkUnPOxtl1TA0y6vwLO
NpHRU/5WQybdf4FxNyZGZBVUQx/dn4HlEvHm4f7VMI/u38DovUipTJNqUKf7
O/DUZ4gzWa36v/4PRD5zaH0qWQ1hdH8I3FYYTVrbVQUFdP8IFF8E/Z2YXgVj
6f4SmHGXf5BwqRLwPQYYMX9ePqxfBbp0fwoWbZ1X/WZLFTjQ/Ssw97KX1hWt
gmS6vwV2uHfn6vpKaKb7X6AWcFRudUIlzKD7Y8BTiRs8bVsJinT/DJpCTj1/
c7oSrtP9NQjLPTJySL4S3GnDGFZFeG6VmFAJOXR/Ds7s33BoYlUFDNH9Ozj8
8YTZ2tgKWEL392Cmqma3jVUFHKL7fxCRJs6VOFUBD+j+IEyVC8guXlchqIcs
OOA1bvn7CRVQSvcXKZ2wqaKnulzgr7JgwfWNFXvjy2Ed3Z+EzE9Cy0vtygV+
LAsUVvtmM8+VgwPd34SHVqJce4Vy4NH9T3CpVOuOm1oOX+n+KNxbpWUm2lL2
X/8UFO+uOuT+ugy20/1VSMAis1OMMjCk+68gMl6j5+D1MmDR/VnYoOIcb6ZS
Bm/p/i2ssAzO+bKgDPrp/i70JtuvPP+tFKTo/i/Ydu2oXvK5FDTo/jD0zsPq
2aGlYET3j0FebdpqsCyFQLq/DHI35D94nCyFQrr/DBOcpXgrN5bCX7o/Tem+
2oGuKaWwiu5fg+wHw4eNrSVwnO5vw836nGMimSXwjO5/w7L/9XTm8VDufRgO
LdKinJSkTUolOkRJy10SEkoUEUXRehIttJc2LZh9zIx9J2vWUdaERChpl0pa
tadTqNd7vvPUf30+FTNSv+d57uu6Ho8v8pQ0IYOej6M9LfbT571NaKLn5yi0
W/Ula2UTFOn5OgKrdcpjdJpgRM/fsU3lb7dr/ZvgQc/n4ThzfdXoZ7dl9/NF
WDFe2hNZdBuF9Hwfq54tkHMS3Wae/2ODf0fj4r23mX0A9j+t8na1uw1j2g8g
fmzdgxTd2zIeQYQbM3pUpivdlj1fEKGvspPaw/ZbzD4BVhWP3xRdvSU7L4gg
tg4+dyvqFsbTvgFfE7d+VztyC9a0f4Bzs7c+2+UW/GkfgZq7Ucbz5t5COO0n
YJvaPXjUqFu4TfsK1NmfSNf61ig7X4jhdtNw7KbbjZhO+wz8GDN87Z2sRqyh
/Qai5qt5+LMacZL2HXD428rYxrtRdv4QY/j3hIf2to14RPsQ3GfpWV/QbYQc
7Udg47Rox7fBjZhD+xJ0JM4bF/yuAR60P8GtoxM81tQ2IJj2Kfjy5P0c29QG
2XlFArvqhMi9FxrwhvYteGtsKard0SA7v0hQqn9by96mAYtpH4PblyxMB+o1
YAvtZzD9Svyn90MbIKF9DVwkDzwVW+tl5xsJ3tycP5gTU49vtM/BFxXf5gOe
9ZhK+x1s2nygonxqPVbTvgeutaubt767ieO0/8HNxX0H78q8iXTaB6Gw6pTn
nT038Yj2Qxjr9uCZaO5NyNG+CEr95E8W/aqDIe2PYHul23JRRR08aJ+EcSdr
9DXP1cn4uN6Pv277wo0r63CZ9k3QWvpkp8KoOhl/F451C6dclW+pxSjaR0HZ
ctE89/haGd8XjrkeunfH/VOLrbSvwusLHYJ5RrUIo/0VlmzzPZLdcwPXaZ+F
krA0dkDlDWa/BTutyIakkBvQon0XvvSxmDdl7Q1m/4UUg/jGn5o3cJT2Ydgj
lXKndNQw+zGs4p88npxfg0bal8Gusp/kREANsz+DpfWC1hybGhjQPg3u2jp2
C0bXYD3t1xDkWN+h8eI6LtC+DXWPpuXZZ12Xnd8iMCHfJOXp4et4Tvs4nGqX
q6m0ui573hqBPtuPqiqoXYcx7esQZpZ9QfCiWna+i8TM3eEzj2dXI5T2eWjr
XPCr/Hg1rtF+D2n1vH9dVlbjM+37ENgTPc56fLXs/BeJ/cc8d3HfV2E57QNx
0OlJh35xFfxpPwjOKWWhdnAVwmhfiOoBndv3uFWhkQ5E+NnC2aE2swrdv///
IxJWg9pD/+pTBT7tF9Fe5F3o3lgJHdo3ou/UTPGvmErZ/Z4oRC9LnPtmTyWc
aB+JMs3VQi2LStl5Mgru2dLstNGVOE77SrC6moJPvbsGddpfYkpXwtTUkmvI
on0mrC/NPD6Rew0WtN/EpwneoS+8rqGF9p1Qt/Dc+a/JNeyh/SfKtVQUnJWv
QYn2oeiQ7l2j1FYh4+ujcKE/a8tAaQWzL4VUyX2uY3AF6mh/Cp/KV9VfNlZg
C+1TIZyrPerJ3ArZeTUKlps0tEYPqwCP9q04YF79Ibr9KrN/hW7r9AP7i66i
nPax8NA3uxrJu8rsZ6FmMuLGiB1X8Z72tVjxU8y+t+QqAmh/i7987418O+Yq
NGifC9PoWmfrr+W4RPtd/Drj59pdW45ltO+FyZT747riy9FK+1+MOxQwyuxo
OfbRPhgNZ/uW3nIqxxDaD8NuxXq1RINyxNIFKyJqORPKBpdjNu2PUSEXeW/C
yzI00D4ZMe9PLKosK8Nm2i/DibvYKSusDD20b8bjD3fHP/MrA4/2z5jZ10Lo
ZF8GHdpHY2VDcPGImWUoo/00Fjhk8EcOKoMT7avxIyRJw+1lqWwfEt37fXXA
/u3VUpykfTbu6002KY4qxRjab+MXO6mh+XApLtG+Gx9T+44ycimV7U9ikHl0
7pD7xqVooX04oGSRXT6yFHtpP47ZImeVttclGET7cgQG3Rt7M6GE2Z/j3KcB
Z5dsKoEx7dMhf+2VvZlmCW7Sfh1TFQ8eaWgthift2/GqsFjxVWQxumn/DvPH
2Z/PrS8Gm/bxmO/tPF86vli2t4mB3jy3r1tbi1BC+3rsHbR9Gi+6SHa+j8GE
1mMP52ws6r0u+2+fD3lppNLqyUU4Tvt9LBNU5b19eYXZ9+OF379PulKuIJ32
/7jnanD61M4rWEp8ACZY7k0ONLiCB8QPoHh22bJ+3y/Dl/gCZE8bubnr8mXZ
9UEslCbukdt+/DLCiU+ASOOhmoPFZdkeKRbBGsvT8oZcRg3xDbg/oaKY01TI
8A/wm2Zu80pSyPAR2DG70Sl/YyGCiJ9AgYXn0986hZhEfAWcXOVfln2Vyq4v
YrHOL2lrT5EUdsRnQMx33HrpjBR0PIvF/ALl9lY7KQ4S3wH9Jw1PAjWkUCH+
A0eUJGtSXhYgifgQTDTZabU0uwALiR/B6J1Wl9ceLcAdGvDAK2Fm8svlBdhM
/AmSpve91a5WAHniU7DcNP2LbXs+hMSvwLdDd+iEnHzoEt8C1RknJjoH5OMa
8S8w+JWm27MyHy7Ex+D6xnSDgRPy8Yn4GTSvO/n3kQ95OEN8DTa8nqm9riRP
dn0Th10Ds0bGhuQhl/gctF4Z8HvVhjxYEb+DZgXD1u36eXhKfA8sWowKO+Tz
ZNc/cZhsPSToXlMuVIgPQqBNodOMxFzEET8E32fzx77enwsQX4RiJf6DoTa5
INw+DiGV5azwCbnYQnwS2lUrwf+ag1//3WCKQ/K/ES+/VedARHwTHu+0CSwJ
z2H4J/D9Gyd+9s1BJfFRqFLVyQmyzIET8VM4ZO4MzrgcfCG+CkKl9Vd/f83G
WeKvMNtj7qLmG9kYS3wWnG1e56rGZiOb+C0Yj8l1yDuQDRviuzBmzHPrzFXZ
suuveIy22R2hoJPN8GGYmuW5LFMhW7ZXjMcqi0KbvEeXkEQ3ALFP2eeiat4l
2b4xHnkDz3ncDLmEW8SnYfjsfrtbt15i+DX48J49Wm52CfL//YWOxz0tzahh
4y8hlPg3OL28ekXvZxb0iI/Dm4dVBgl3shh+Djx5PXm/rCysI74OC1w6p0cH
ZTH8HX6/mJCmtS2L4fPwKCYtUM4iC2OI30MxO6xojlYWconvQ9KljuVVclmw
Iv4PF/tFz8p8komnxAei5Fzens9FmbK9aALeLdZTDg7LxBDiCzFKR1HhxMFM
xBJ/iHXmZisbnTMxh/hEFHKfdfqbZKKO+EVM+Ot55371TIZvhPrZ81FJ3zJk
91cTcED3aYtcfgbYxEci5iPn+Cf/DEwmfhIJt6IC/eZlMHwlVt5W+sr9lY7V
xF+i+XPDVfPydLwiPhNG+l++h5xOxxHiN7E82IflvTwdI4nvxBgl66AXw9Jl
z8sScDUu4P2n5jSYER+K2W6qObzwNDQTP4pjs/u21G1K6/0+++8AjL26K3aE
z0hj+FMYLel0U/iWiijiU1Hr9yP3d1EqDIlfxbwbTj6cM6moIb4VGxeMYF+2
S2X4V1je1FE9qJGKLuJjoXAksqfh5UVwiJ9FoLW3VVH2RUwmvhbP5kq6cOwi
w9/i3dJJw9faXGT4XNzYNeC84piLeEX8LgIKLbbavk7BMeJ78UWz7eL0ghSo
E/8LzZRHq8LPpCCT+GBMWanvluCYIttLJyLTatxx46kpeEB8MQLqn+w0/5GM
vcQf41DLXu2GmmQMJj4Z5X6tKXfCkhl+Gask43+s8U6GEfHNGLFsloqDabLs
+jkJg46P6axVTYYX8dFYvuReXNnrJPQQP40bIVvHGRQngUV8Nfhe9R7juEmy
6+sknK4a6Ht6SxJKic9GxSU1620Lk2R+8iRYTe3+eH1EEsN3o9/UnA3xbxNx
kvhvfMlaJOkuT4Q68eGYURkdVS/ufd3EjyNm091d43YnMnw5NgU9HfR6eSIe
E38O20WlPjMnJ2I38ekIOLw75tOvBIZfx2+zrvCZ9xMQRnw7sgSOm15nJ8ie
xyUh1Dfw27iQBIaPR/W9ILuGbQnYSPw8jK9v9u8xT5D58JPwfsnIbQmTEsAi
/h5l77/4F/dJwGTi81Ho7fLduCUe+cTv416l9QvVK/GwIb4fQ75Wma4Wx+Ml
8f+914W1yt/943GY/AC41uBi3eUYL7sfkAy7Y3v+de/9dzORgF307T9qhM6o
eCwi/wDK3ZdErvkex/gJkMT9IWq7G4et5C9AlmRu3zsFcfj93w3M3q/7foUW
bXGc7P5BMvrpOWo/PhjH+BGwocCw9atrHCrJn4C7amGK3ovi4ER+BexZERS1
fFKc7P5CMiasU0w617/3/y3yM+DDwiHjZ7yJhTr5G/D8u6Tf3zdjkUV+B7w/
neMiuBQru/+QjOHv1kxcL4xFK/khsFr7xJpzh2Jl9yNSUGA8t2uUR+85h/wS
WDRhv7KiZSziyD+Be49Nuc56sTAhPwU4PoLTyqqxqCV/BdJEAV/Vu2OwifwW
sB8x8tWu5zHoIf8FTj9d6T78Rgy45MeAg9ysDd2XYqBD/gzk7r7Spt97Diwh
vwbSjTveZ52IkT1PSYHeymtHDu2IwXvyc8Cy0IzHXh2D4+TvwM9922d+WhiD
UeT3wLzTc1dKpsbI7n+kYMCr9M4QlRhYkh8EO8NuaNZ3RzP+ELjHhjQ5vYyG
P/lF8L775yDd3nP5IPKP4K/kIdeXF0UjjvwkKEusGpSbFM34S9D/x9SmLbxo
1JPfBG1h+pqbj0XL9rEXsZL79FvGjmj0Uf/PjwLrR8YrlqyNZvwpaPGbozfR
PJrxq0DB6zFn2axoFJN/BaUJ0w9fmRANZ/KzQNFkfMf+odGMvwXt4y8/O957
XXWS/C5wc/rl2vQmSsYfXYTBb8sur/tRyCU/DAz/7lozszoKy8kfg+1vR/jo
5kfhKfll0PS3YJl7QhTjn8HePkdba/hRjJ8G853rjbadimL8NZi38Mwy7I1i
/DbwTk0YY+UZhXry36AxTjf13OoobCE/DjZoa3T1MY+S8Vap0DL0VUybHQUB
+XWgcWNmU7B2lOz+Tios3zm4Jaj1XseSnwfhwqcJXwZGwZH8PbATX3Tp6IzE
O/L7oHn0xna3B5E4Sf4fpKS97phXHIkx5AfC29XwPRkTKbsflAqhyqbdxmci
YUF+IQieO35y3BGJB+QfguJ19XfP7CKxi/xEaC5P3Xh/TiTjL0KfxiFO88ZF
Ipz8Rgj/suC6Yr9I2f2jVPCnL8hf/C6C8SPh9d5Bmu23I+BJ/iScPC89/fxy
BH6QXwkOE508tOMicJ78S7Cd8zIn60IE42fCxjqvIwF7I1BI/iakPG8uFrlF
wJb8Thh7YM6+7xYReE3+J2SyAuMk+hGMHwo7tWuWnR4TARXyR8FtYbdnfr8I
xi+F7XfG/dD7GI5F5J/CxXf6Ch0PwtFMfioMO2l08tO1cHiTvwoCybRD87PC
MYj8VrCYNfRtXVi4bM+QhhnLnzfEB4ZjNvmxYPg8SbdiTzgayJ8F9y43uWnu
4dhMfi1c5vazbrIJx2/ybwGpYUMqTcIZPxc+mGmZ/9IOhx75u1DqGvbtkGo4
KsjvheLOvhqmCuFwJv8X3ii7SW0+heEr+cFglJxYF/kkDMHkD0NG+VMn45th
0CSBCNasG+wyqigMxeQfw/yHGgv1U8NgR34ycOMUdxyQhOEl+ctgU1Df9vlc
GI6T3wzbR/omiQ+EQZX8Z/hZ/CHPZ1sYUsiPhrdZlsP8ncNgRv40LP5wKCfN
Kgz3yK8Geb8LsSrzwvAP+degu8zvcYJOGH6Rnw2lngs8tmmEgU/+NuTVtui7
DgnDdPK7Qe2Ii/XRXxLZPiQdbfuzsxo+SLCS/HBQKW13t3sqkd2PS0fyym/r
5G5LGL8c0nWexLRWSDCA/HNQsYub9SFPAh756dBeaqasmyxh/HUYd7DUSCyR
4DL57VB4dFTi7GAJzMl/h8qbyzbKH5fgAfnxYLDFcVvPbgm2kT8PStaLrmhv
lqCT/HpYfqDv2uPOEpwj/x4+fY5dpGQrYfx8kM8bt7t8sQRJ5O9DyW/b3Agj
CeaS3w/7ByvXcqdJGP8fdB+55UePlcCD/IC4t3OhX/VwCX6QPxCHK9IGKfaX
gEV+QYx/nLpnw08xZpJ/EPkF8y41vhfjOvkJYe3oXOHyXIwt5C/EvQLFi7/u
ijGM/IZwfWzuVVgrRjr5D9FSMaIzuEyMteRHhIO3r/OhPDHjT0T1o/XcgIti
3CG/IoyHPI6KjhIz/kWI+rwJuM8XI4D8jOjJOz13+nkx42+E/d/ZFdxjYhiS
3xHxO7y1Ru4TYzD5H/F1+2WnrO1ivCU/JObqCd093cWoIn8k9mfLw8BRjBjy
SyK7q+fjKBsx45/Es/5n/UYuEWMD+Snx153YW7pzxVhE/koYe9nKu80UYxL5
LbG6MLB/4uTe10f+S9gPPbGkn4aY8WNCKfKfsXtVxIw/E0d3WPI6FcU4QH5N
5O/7K+nsbxGWkH8TSUU3nfQ6RZAnPydcFh9IaHsnYvydqJQbyU59LmL8nvj0
K1rt9AMRJpL/E4+Mxy3waRQxflAEZJz79U+1iPGH4qXHy3WHSkQYRH5RDLY3
dArLEzH+Ubw96vOxLk2EOeQnxZnXEZOHx4tQSv5SvAi58t0zTARz8puiz+4a
r1quiPGfoolT7Wt2XoSF5EfFjg95Y24GiBh/KooD+e5bD4gYvyqa3DaZjfQV
Mf5VxPhMqmjaKsIb8rNiRtmt1jh3EUzJ3wp/G1/x6bUiiMnvimMj5T/tt+v9
9eR/xVKNgLYjy0SMHxa1bp/38BeLcJ78sWjpr7ctf64IfckvC+cFwy606IsQ
Q/5ZzJEXPVCaLsIm8tPCb3X16vmaIsZfiwlzInp81UWM3xY6ieq30lVE8CP/
LQTxC25/UBIxflxsNxggN1tBBH3y5yLaxs/leFcoysiviwXfg541fvnj38WC
mcsF2u9CsYL8vIj8lr4voC1U5nPIwlYr6Ylnj/74fcHV3VZkceeP/xdakWWT
LtWFYgD5gaERWZI3sfKPPxi+upv2CYpDYUh+YRhYZXgMyw9FH/IPw/5b1MGQ
jD9+YtzVm1v2V1Iofk3+z1+Mik6/WeFRoTAgvzFUbFxv6YhCcY78xyjXfx1e
wg6FAvmR8ShujMDp3B9/MhwSvhZ2BoTCjfzKmD17z2DxwVDUkH8Z+wOn8k33
hGI7+Zmh3hi5/uOOUCwkfzMmDXuwPdYzFMvI74yzS+9KXdz++J9h7yNcNtox
FD/ID42jXPUxj1aEIpb80RicukEvzjIUR8gvje7CrSd8FoeCRf5p2JQaqZuZ
hOIe+anx+3LF5zGzQmFP/mqopo8c8kOn9/WR3xrnBTpbH2qFyu5fZ8Fjr8KA
q2P/+LEhtopozxjZ+/vJnw3jkd0DYpT/+LVheE9ju0gxFCHk3waf1WeYQC4U
h8nPDUckdgp/Chl/N/zbho2P/CLEd/J74/fRBWcvvhMy/m+0Ddc1KnohhDn5
waErfqLZ1CKECfnD8UBt9aqPd4XwIr842oKCrg5vFKKC/ONw+BG4z7hGCCfy
k0PLxWL7pqtC3Cd/OcqKatdzrggZvzkidcaqlOQKkUv+c+TFGQe8Sf/jR4fi
tPGZI5KEUCF/OsQFDZIF0X/86vCyt1nqKRbiE/nX4fuDl3qeK0Qj+dlRkJLY
mHlBCHvyt8N486mcplN//O74qae3+vsRIfTJ/47PcjHZav5CsMkPj+mtrfXG
Pn/88Yi6/ibZcZsQM8kvD9viksV7NwrxD/nnsaB4vZC9Tghb8tNj8/WalNTV
f/z1qHnS51ClrRDvyW+PXXLyg55YCJFO/nvY6t107Fz0x48PLy9Pj8EmQgwl
fz5Kk6umT5wlRCb59bHq36+ZhjN6/zzy70NrVcdX88m9H4/8/DDIz+x0HCfE
KvL3Y7828jaP6n395PdHn9jQWfuGCbGZ/P9Y2VyneHLgnz4A+uz8UM+WF8KX
+gFQ3tYTGNklYPoC8K/5PivtqwDJ1B/A4pCWhsIOAe5QnwCeBVnrq9sFTL8A
7Ut9Wu88EcCa+gaonDPW/vk9AYTUP4B8cG7+x0YBPlEfAWJLk6G/agRYQf0E
8DZfXDOoQsD0FfDijSJbrUgAA+ovQHRrVdHkPAFyqM+AxHFnHxpkCJh+A1Tq
L75FkgB3qe+Ax88LO6yjBThA/Qf0cc17ulYsYPoQOGkSUeXFFeAR9SOw5ZBv
5O4LAqYvgTjNWVuPnRJgB/UnYKrbqhV0pPfjUZ8CJmH7b4n8BEy/AiHev30S
dgkwjPoWWJLoo5C9VQBF6l/AYUnD6RKP3veL+hgoWTKm+4aLAJOon4EeuyOW
dx0EcKG+BnaPmmzXaiNABvU3oM1THvnSXIDJ1OeAWvUC4Vv0vl/U74BZdkZT
h7EAu6jvgUurPW926AuY/gfWZLidfDtdABPqg2BeqaSzfVLv14v6IVgXqDG5
VUOAAOqLQDrgqfJdVQEaqT8Ch4Wv824MFcCM+iSYMcNIvXhA7/tN/RIsaKyY
m95HwPRNcEE3VDXsBx/O1D/BmMUZaWc+87GM+ihoH6Qk7/OWDxfqp+BNUJKK
UxsfgdRXwd9V557Mf8xn+itIz8/cMr6ZDwvqs2DnevX03zf5aKJ+C7YUV2U8
ruLjJPVdEN5U8I+0lM/0XzA8puMlR8rHfOrDoHSK17htl/iwpH4MUj00h+Mi
H77Ul8G91Zqlw+P4WE79GZgapn99GsZn+jT4oT/UP4PPZ/o1+NfW1OpAMB8T
qW+D+eettpue4TP9G9S3T3k44Bgf1dTHQbL7XVGNPx+fqJ+D6i6XxHM+fKyk
vg5m5+YoWG7j4w31d/Aq6Gm6/EY+pNTnQfupZ0mFLnym34MZ4fmfvB346Ed9
H0hvbziracOX8SU54Exr8b61lA896gPhUsTM+KML+Uw/COqzVk+bPocPY+oL
oaHdtrtxJp/pD+G6VGOc31Q+0yeCcmpx8OiJfKZfhLAiQ1vp6N7XQ30j+Lw/
sm6NCh/TqX8EzsJw6UclPsKoj4SfaSGegQq97z/1k5A0f82Gsd08pq+EhDcf
kzO+8mBO/SW05683RQcPQuozYU9czLTaFzzUU78J/1716uPYwoOA+k4YM33t
5tZmHt5Q/wmvm/e7bannoZH6UFhdU/3ifRUPFtSPwta+5j27S3lYRn0paJ76
FPe9gIcn1J/CQesbj/Zn8dCH+lQ45Hw77mcyDznUr8KEjIE9+2N4+Jf6VvCy
2vniu5iHaupfwX6GnNseLg/TqI+FNodyrw/neUw/CyMrsn5vOclj+lp4t79+
6tNDPKRTfwvb9o155riXx/S5cFbK16n7h4dD1O/CyiUL+y324mE+9b1Q8Jeq
d7YbDxeo/4WK6epbtRx52EJ9MPgF2nzhruDhLvXDUDMjY4i8JQ9N1BdDxSgU
7FzEw3rqj2Hjsp7P9415TJ8MsWWvi5bo8zCF+mU4f6zv6NRpPLhT3wwjTtv0
/UuTBwn1z9Dmnmjpp87DAuqjISb2a/pdld73m/ppWLbcaI7hIB4qqK+Ge05b
n15Q4CGe+mtYU8tKe9rFRSf12XA5/qLE4CsXF6nfhiEvpBePvuOinvpuWH7u
8uPqNi7WU/8NO/mZ+kMfc+FIfTgE9BclrrjDxRXqx+HQ4z0IquPiPPXl4KFu
9qPyGlf2fC4Xs4v63+ku4mIz9enw4dqVW3p5XKZfh1BDr8/r0rn4QH07TB+o
YHgmgcv07xC3hCtMi+BCk/p4GNw2cmyDgItH1M+D65ugivfBXMhTXw+ha/4N
GniGCxb191A6dc3+CUe5uEB9PjRsSDw9y4/L9Ptw89fbXFNvLkqp74ccea0B
tpu56Kb+H07uWHFg9XouIqgPCNP5O5XXOnKZfiAedb1gOa/gwoj6grA10rju
YsFl+oMQvxpWsA5cnKM+IQpUK1xd53CZfiEyrhgVus7kMn3D3vfTs85Vmwtl
6h9Cw99B6DqeC2/qI0JwQU7NdRSX6SeiXf2fFeuUuVCgviIGThIucBnAZfqL
UIw/+mztbw7TZ8S9qCkLnb5z4En9RgSMvLByzYfen1PfEfL9M0c7vOQw/Uc4
eHNEdk84mEN9SASsmtVge5fD9CNxPINTtLyeg+vUl4Tz6Ux3yyoO/Kg/iUF3
L1wxK+FAnfqUCI7Wvrkon4NE6lfi3YtjgvkZHEylviXGxoWqGidymP4lJj3a
uXxWJAed1MeEQrCCsZ6Qg6XUz0SBdM3DqSEcpq+Jxeu3GE06w0Ee9Tfx03da
xJijHKbPCYPX5/4Z5sdB9+H/+p3oKLsQK+fNwTDqe2Jqj96iD14cjKX+J9rE
Pkvuu3GgQX1QTJE4pJWs4UCV+qF40XP3cIwtB3LUF4X21a6c4+a9H4/6o3j3
pmSV60IOiqhPCv29Wo5Gszk4S/1S/HCfVj5QjwNb6pvCNOsm98Fkjuz5aT4G
bRxRmziWw/RR4eD3c5uPKgce1E+F1vtju+YM4TB9VeyuSnz0oy8HXOqvYqmC
d0ZBN5vps0IY3fxq91c2wqnfii0xLYE679hM3xXl/c6EPHnOxmHqv0J0o747
5CEbrdSHxccvBQ3zb7NhRP1Y1B4xHdRew8ZJ6stiyo4dqefL2Ux/Fv2vzM7R
LWT3fn7/9WnhtTNaszaLDVfq1yJj/4aOLclsyFPfFg5N2kr9o9n4TP1b2Bz5
7h8bysYs6uMizK9+7mIWm+nnwqI0w/rJGTbY1NeFuVNo1uGjbKa/CwnObtHw
Y2M89XlhsS/A5/JONu5RvxdW3Sdqnb3YeER9XyQ2Bu3/6cqGDvV/4dQZ6S9e
zcZ16gNj/bbC6yY2bKYfjDLdxzsemrHxnPrC2LdI0ePQfDY2UH8Yp2LmJY81
ZGMG9Ynx1t7PtESHDTPqFyPW4bKu+yQ24qhvDGncgO0KY9hM/xiaZut+xquw
YUt9ZDwzkD60VGKDQ/1kdO8ap/xOjs30lbHt13leyA8W01/G3w/ldsz6xMJU
6jPDtvcwdfcVCxHUb0ZxQP/hh1pZTN8ZF2z4LRPusbCJ+s/om3TMpLKehSzq
Q+PALQ33HVUsLKR+NDprt676q4SF4dSXho9w89DLeSxoU38an/VH8jems3Cc
+tTYHba3fXACC2OpX42Pzafk88NZ6Ka+NfY9NX/tzmdhAvWv0XW5QDwkiIVz
1MfGca+HIwtPsjCL+tkY9DTddfMhFiZSXxsCnVneqntYTH8bE823LK/YzsJ1
6nMj7W/bz7s39n4+1O/G/LdtG7VcWDhGfW/U7p0RdWcVC0XU/4Z7g1biGSsW
FlEfHN9+1vmbmLJ6r8P/64fj7Ddt1fdze18/9cUxqdTgUIw+C+7UH8cV5/dp
jtNY+EB9cjhdc04ZMpGFCuqXo/O3n0+FGgst1DcHT8lc4dAwFoypf47ZLyrW
Gyqy0Ex9dGSNfz3k4e8QJFE/HWllg/ot+hACAfXVMcnVviCwJYTpr2Po5xLt
3LoQNFGfHR7H7OyvXQmBJvXboauoOE96MQRs6rvD8+zzFpY4BBrUf4d637aF
1mdDUEV9eMz3H+jy1i8EPOrHo+6F/aydXiE4RH15PLC+WtXkEIJA6s9jZZqj
2vglIUinPj0WDxg+2UY/hOnXI9r5Q4fb+BCsp749vBM/+zoMCUHbWsWZLgpS
FHao5+h2BePcJ2VDEyUpfHS3ZL15FQy7Wc+zJg+XItTrwbbzzcEwHB+QNFZN
ChORT6tyRTDm5L4bpTleipXXdFX8s4Kx7ptmn1lTpKh9M7RPRUQwIp5oua/U
leLqQNWUL+eDIbfns8kBQym0NBcNG7A/GMcvnQ/KnCdFX0OWwS/PYGhKPjp9
MZViFfoNv78qGG26E8NNraQYbBZ5UYhglG4b6xxhJ8VSUzd5kxnB0D8t3/XQ
SYrjwbm3dUcHIzKn403Dein+OazW0to/GMqdLdMOe0nRM/TMRPtvQQiwas5v
3SGFwRK5iJNtQfiSdZvX5SvFKPUz9nubguA5425pnb8UkVw108nXgvBA2jrP
8YgUdRm5W3l5QbB2/tgv9IQUKTvdasqTglA8pP94VqAUeg0qmzIlQTBqmngG
QVLYN92a7RoShJS0JQsT2FJMORhhev1EECaJt5tV8KUIr9h75qt/kIxvlKI8
06nfk51B+B+VGUTG
          "]]}, {
         Hue[0.9060679774997897, 0.6, 0.6], 
         Directive[
          PointSize[0.009166666666666668], 
          RGBColor[0.880722, 0.611041, 0.142051], 
          AbsoluteThickness[1.6], FontSize -> 12], 
         Line[CompressedData["
1:eJw8Wwc4le/7l0pp770IRUsoMroL+UqpVBKlYaQ9rDYqZO89zzmOvTlmcgtJ
KHufc1JpkKRNGv/3PO/5/V1dV9dzneN5n3Hfn/vz+dwvCbNL+y1FRUREJCaK
iAj+jwgX/BThppx/uiuy4kEi4px2ZXARDo3GJF9OjYfUdK2tCf5FKLGrY93p
hHjY1CJxH7yL8GlsaqsYMx7Kpoot93MrwrcjC5i7I+Nht8nQ+LB7RXjDeIXf
luB46CzqUTNyKELn0kesZz7xYLm2vezZtSIcJ/unY6JbPHzLbg4atS7CX2FN
Ch+c4sFJr62g53wRnpqmmWV7PR5m/ODL3j5VhLruuwzir8RDDOdjf8PxImSI
f5p7+0w8yLuKjnYfLsLLvmv/jp6g1nN2qUmMQRFyFo2bJHk4Hl6tk4jW1KPW
/7tfQ2pvPKyIHDr8VbMILZ0PxSjrUM/L8fTOUqPWl6uz5qhGPPyz+aJ6Q4la
v/uDXn8l6nkvpE7uW1eEu8TyajrWxMOR75IiijJF+FVWkSe/Mh6U8wbmSy4v
Qrtvm5ZELIoHpeV3k5YuKMIGy4f358yKhz2Kr7OlZxahqMPT5QzxePD4PF1J
dVIRztAw6VUfEw+vjSduODK2CL+xLrX2D7Ph6Pk6ltvvQszJFP+aPMSG76uP
+pZ/L0Q989UaN96zId234NvET4VY9LA290gPG5wZ/KYj7wtRFL8e2tPBhptH
GmUfvCxEKSuGzP4GNviV+Y7IdBfisvxGSatqNlTWL9SMbSnEz6n3d3mXsWGh
+6WxUs8LMUa3nFFZyAavAT+NvCeFuNLrjuTUbDas+HV7aP+jQrxr/7jhVDIb
mrI3L/lTXIiFE3xSG5lsYM9+UJbLKcRq6M7Rj2BD0PLJfPuMQsxalv62K4AN
Ca0ytjpJhWjNHvvfdU82tGyadk+SVYhTGvnNq53ZsNncrmRsVCHO4nh49txi
Q5fTjKZXwdTY9MD5UDs2VPi8qEDfQpxWp2Kvf5ENg16v/CPcC3HCGLVkUSs2
mN5cqG5zrxBHRo3HFxxnw3QT5/KdtwvxfUmwx9nDbBCTXSm97GohNmkNqiw1
YMPW99/Nhy5T6/czn1G/kw0PQn87lJ0txMi47zOcNKnzU1a297EoxOu32Kry
amxweBK/0+RYIe5ffNn7hSIbnvynO7LycCHKOB0W91nLhv2Fy1w+GBTijxTT
DDVpNixfKPsxa1chlkc63nq/lA3yZ6022u4oRI/9pTZB89jgktppsAkKUb9+
YRBMZ8MynuOebyrUecwK4PVNYMPoX+NV2QqF+GTRqn2BImxYPPM099zaQrzd
1/FBbSQOHGanXJCSKcQNDolZrz/HgbTYiu6u5YXI7QiI8eiPg2l9T6V8Fxai
y0hEnvzrOFAvSdTbPrsQ5Xrwe2t3HGQ4Fu3+PKUQa7zGHL/REgcnFf/JxYoV
4ql/xz8vfRYHR9uvvdETKUQRle60ssdxEPFs0sPvIwXYfdRQ3qI0DmSuhX9h
fC1A3aCsRZMK4uBvm5Tr7o8FqMUfOJeTGQeS/WlXh98W4HPVSVKmSXHgl73x
CbunAN8mT9SaxIyDnetybQ26CtBnzfvqovA4MDDd6PS3uQCrMCnvXEAcsLan
9aU+K0DPU3riKzzjYFvXymzjJwXYs/xZRdu9OJBbFdY24VEBVn6Qf+N7Kw6O
rxY3yS8uQOUauwu77OLgJc9ezZJTgFseRB4VvxgH6f+9vDEnowBrSlk5T0/F
QZWl7oLKxALsa/G45HWcmk8lbbYtswDD/xwINDgcB92lUy5IRRZgh8rfpQsN
4qBt5IxUa1ABsl3dp7/eGQfL+iq2uPoUoMi771aZmnGQ5bUoXdmtAPuNtVY5
qMWBb+8Fh747BWjx4or+XqU4eDD0MD3yZgFevHqnS3JdHChkT1LbY1eAYpLW
z4el4+Cr9EGZMZcKcO0LLdnGZXEwZm/EJc7pAnyV8aM/dT51H2t5806bFeBq
f4/Z7jOoz0uXLFlytAB/u/xjnRan9hOkp9tgWIBDB9qP6onGwb3thy2c9xZg
9KPAcetHWaBUueOyys4C/PNcKWL2Nxbwlsw+P6BZgLNvFS8dHWDBrV1lRgx1
6nyrpXx737Bg1j59xYObC9Asz2awns+CKLnivxPkCzBye6Law3YWLOkWK34g
W4CuF9A+rYEFwScVLS+tLEDZLSWx0U9ZIFIKIiuXFuAddnS+XzkLLIbWeLbN
K0DfTPMHLg9Y8HD453iPGQVoYDIt4xaHBZPb4y5rTCrAp+xoH7t0Fuzz3FA7
NLYAh31mml5OYIHX3Mi57D/52L3g7MILsSwosXu71+hnPtppJlacC2NBb+rM
G5M+52PF5KdHzvuzQLRwSdDD/nystq1/edGDBfMiJsRc7s3Hu7eLDW3usWD5
/qbQlfx8/CztUXD9FguW9dy609aej/Mubp1w144Fc7QnHHFvzMchw3Ztr4vU
fhyuSKnX5qMT7+DlMCsWvPR+wBuszMeqcQXuCSdYUGTzxpVZmo/ltX/88o1Z
4Lrh0/KDhflorSDrWr2fBf/90ssRy8nH9pZt+7i7WDAy5dx/Ran5+GnP7rbP
2iwIs9r74lx8Pj5g7FogvpUFspOGry+LzUe1mq3zJJVZkPzNYn5jWD5eqpVu
UJdnwcJVIQX3AvLxEFtEx1iWBTeYniabvaj9HKy/elWSBdXmO0T6XPJxK8/f
MnQxC8QvViRFOubjNg3d6UVzWLClbPzBPdfz8YftF1vuVBYcNpkiOsYmH02d
/ULGTGCBlXp7Tu75fLx+TtJ2tQgLTpGffNSVS5pqMMKEQx1FSxaeyMe6Mgnz
m1+YoBjQ2FprnI9jN/jaJn5ggmhQur/DgXz8aDu0vbWXCWU8/X0b9fPRM2BH
7Tg+Ey5fypnZq5OP3Ps+Mza3M2Hazu7WkG35+Opg7cwzDUyIOlsdtVM1HyNG
Rp9HP2XCopbrp34r5qOY/QrdlnImuLt8Ushcl48yNSq3p5Qw4a2DrKjZqnwc
+a59USePWk/ZqpY5EvnoOKK9+G4GE6x39ic9WZSPxS0qzpjIhNhFV5xuzMnH
pPsrkv8ymPBr91LjddPysTLzsSdEMOHRyN6NPRPy0aP/87q7gUz4tEJcPHAM
Nb9yvG+VF/X8ct2eHaN5OCPsRdYUVyb486cVDH/Lw6ZJTP+DjkwQsTvinTqY
hxp+fRtjrjGB77Le/Nj7PDywusi/7woTVs50U5n5Kg9nNk/P3nyOCS3zTk+t
7M7Da34ffV0smDAU8vylfWseup/Yv77NlAl2/g/yZOvzUFNrq9dqIyacEtvg
zq3OwwSV7ORb+5hQQQhCHuZsS3Vt2kmt73jyes2SPDx9ZO1KOS0mPNDKEvme
l4fVbkqO99Sp+2NpNCVm5mFDdUUEfxMTjt00iDNJzsN7i7vs1DYwoeH5B5up
cXnId7o6I2I1E9KjpmiXReVh73Dk2V8STPjWmzvbJiQPA+7953x0MRMSEl++
kvbLw/4VN0zL5lDr6Q3O7nDPww8Nij+kpzFhV1SDo+e9PAwJtN3jPYEJ6s/9
9bfezsO+0+qnfogwIeJG56LP9nn4fp+nxslfDDBjJr6Lu5yHPrtOtjz7yoBV
1lqcQ2fzUDEpKFftIwNuLfnmJG6Rh3L5o+YpbxlwglGkX2Kah7Z2IW8W9jCg
9U/goktG1P28tVDx6GRAm9K9dxIGeSgy0eroaBMDzuy4z2nRy8Pt3VEGF+oY
4L2Bcee+dh62HRdb0POYARpfn+1R3ZqHD4PjMg8gAxz9Ziz5qJyHP2/ZLqgu
ZMC+Caf7YjdS5zX3+n6NHAZkGbXk71+Th2bHs01zUxkQe8fQebx0HgaZLFWV
i2cAYQfL8nD+hIfvmDEMWGcWsvzcgjwctPA7tSiMAXULDn1cOisPF9iG5gf6
M2AkSe5Bw+Q8DFRqap/qyYCCWXPc742n5k/YVuPmzIBxh2YZbf7HQeenr7zH
OTCgx1paum+Yg8PRhZJ3rjJA/4z+18gvHMSV5W5/LzNAd4vHoz0DHOww+Ye3
zjKg6VW375i3HNTSulw9as6Aj5aaxzgvOCjKm8O6acqA4PKHa606OThr9cfd
vw8xoGFYf3RhMwevSo1U397HgLCJX5/W1XFwbZPKPBE9Bux4wAhzrOKguPxR
iXtaDJDr0rNSKOMgT312u5gGA/6z/LzpTREH04ZNlT03MyD6aNC4sFwO2pmr
a86QZ8CaMsVmvXQOqtzO+Bksy4BPvvXMPwkc/LyDY7RkJQMGa60uZzE4mPBQ
3yxuCQNW2v7eah7BwQO9N+avmceAADfvqfOCOPirSO1q7nQGKIsv5lZ7czBi
q98ddXEGzP/BTrl5n4NK1tc2V4lS5793zfX1dzjonfx+DXM4Fm7OyaAYAgfj
6yZsK/gQC6I66+YF2XIwU39P8nN+LJS/TurVucjB9LUlVu8aY6Hw44rcESsO
Rp0xuDnmcSy8Nw++k3aSg47jpvUuKYyFvTpi+44f4aDhn8/MLamx8CnIZtks
Qw4uOfiHYxQTC1V7eQOVe6j7mCi/9Kp/LLTbaz24qstBl8UeXaHOsbB8UoK7
nCYHpbwmfyy6GgsM8fGHeWocLDThHOSdjYXDdidk/DZxUP2+80zRY7Ggq1/4
TXMDBzkzb61cbRALV/ynUJDAwWW/Ijz2aseCjslx/yRJDpZ1JofZK8eCWlnO
8SNLONi280pspFws7KkQWz9tHgct9T7HlC6NhTvmR36XTefg2W7Z0BczYqGV
kVVjI87B978Xuf0dS813UyxcZiwH+RmVVxb/jIHOL0etOn/not5nmYOb+2PA
fQJnk9ePXFxfuX3DXl4MmBRNHgdDuei5au7YUw0xoDfRoulzXy5S2FF/oyIG
jnwrYbBf52Jy7Jsg7/wY8Lg975IRLxcvcF7tj0mOgQ4BPWjPRbZxmHh6VAzo
WNVOftiQi4a+YkVFvjHQ8kSm61JNLjoYrjtZeTcG7jy+myRZmYsSaVNEn9nF
wN4TL+xbH+aiaiA7svl0DKiFqe9wK8jF6knf13UciYH/LkTMVsvOxYZZfwu7
9sSAzYvhlx9TcnFfKqp3b4+B0kGjLAY7F3VathR1KsXA6sgChwMxucjxPr++
bVUM5PbO1xcLy8WIdqOohkUxcLT22uIi/1z8kT0q+nRqDEjt7eo755mLdUsO
m6FIDEy9rE4phlxcsOBCce7XaJjUFOPa6JCLjqL2++LfRsPshWMMna/lYoJq
xpnAzmiQ2WG+Utk6Fz3K5oo51EXDjkOPP/edy0X5oDRpS4yGC7tXlUVZ5mJA
nnW1bk40MFa5++w9nou5UqcHV8dHw4t3/UdFjXMx8KVX6PiwaFjlvXtN3v5c
VBjoqeB7RMPN+RkjVrtz0V/bwoZzOxq6XKdXL9LJxYz+eQmul6NBs/tyyDPI
RXf+8BFD82jIn9Nk4bQlF6VWTApecSgalBQFP7l4K1PP4L1uNDzcHDTm7dpc
DPYq9ktTiwaD5d/rw2Ry8XyB8YEL66NhaMAwZteKXBwjvzpcTiIaImLzz/9d
mIuHfkib9c6Ohj3K89WyZ+fimUkHMiLEomEK56q4xdRcVDufeVt/JAra5na0
z5tAneditYbfH6Ig9ahKwlORXFyy8Ed8Ej8KPNzCbG/9ysG1Fj1/9zVGgW34
sOaGbzk48nuk63tFFJz2PTzz1cccdH6tqRqaT43PFr4IepeDDfMfLNmUHAVX
5BZQgJCDHeFmd+sjo8DgxdVbv7pyUOGLyUILnyhoDGvXS2/JQfPkx75DTlEw
dEh54YnnOXgRWW9sbaIge2Hou1nVOXhY6cuiz5ZRMOPlj7zHj3Jw/kTOBsvD
1Dj9kPO1BznIUX2/slEvCjJvC8pHDq6r8/mppBEFn/bPk+Bn5KBjSWKK34Yo
qF9r/8kvKQczJitq9EpEwb7JbQ+1WDmYXySfuWFOFFwapNItMgfDqxgiNmJR
IN8WbJIcnINGCvc2ZgxHgk+5gCDk4ODv9u0v+yPBL9fw5zT3HDSTid04hRcJ
8snU8u7mYFZGh8iG+ki4HDc3yPZWDnYGO2fufBQJBiw7s1X2OcjvZmkczY2E
pvhW+a5LOfjQSTH1VHwkfE3f9M/rTA5ed948fDo0EjjFwc/APAenvEuVMneP
hDl13yO/HM3BW0mB8oY3I2HeK8Oz8YdysKr642K4EAn5v/NUDu/LwYH/it+u
OB4JPxfPmzBZjxpLj/j92hcJHUClr1YOVpulLKrTjATj020UIuTg7b/P7gUr
RcLjgM3WK5VzcKfpf+MMZSLBsiRkW5t8Dp58PdI8cUEkqL35Mc1djvp9vzdf
ssQjYcdUI56aFPX7lpNO6o9GgLNSQerg0hy8c/L0Mv5ABAybzL/BnJ+Dzc7/
5Mz5EcByuqp7cGYOXqmvd+XWR4BDPBV+k3Pw2PbOjXqPIiDgqfKbonE5GNW1
eG1aTgR0DITmnv+bjdKRoXai7Ag4NH34zvLhbPx3d/c0/eAIENt4eF/T52xc
GaD6w9M1AgTswOVDNoZWn1yHV6nPrRd8VH6TjUdkynPfno4AQ/9rD/r52Xgu
9Yi7qEkEdGV2uEd3ZGON0fqMWbsiIPAZdXxN2XhtjarkfPUIcOoPkxlbl402
Mo5vpq+LALbYyLe8x9lYovvn5++lETAqYVxxGrPRMIBjzJ8WAW7qRf6Li7JR
dWz8JM6/cNA7JAjnbLwY+XySw1A4wCWqXKZl42eTjSbqL8Ph/P3O34oJ2Vi+
/dnwYGM41MVsqX0bm409e1lvg8vD4USewE/MRn2XrJUbc8OBWUvBS2A2Gv8U
X18aFw7jXxlv/ueVjQcflN1TDQoHz2Hq9FyzUa2xRSrBORyUpi9qtnDKxtlb
dGaOsQsHERnqOm5kY+eXOTt3WYbDkDoF9zbZ6PN3W52zYTiMOai69faFbFQ6
WhORviMcNp2LmCJvlY2PJ2dzHm8KB5+7v7penchG3anfFz6TDoeJEVR6mGRj
wYmQmoq54RCfXUxdcDbOFwuuSh4fDqeeLtIZ1c9Gyz9DUx2/hwGxD/7Lxlid
FIbWmzDQH6Gm206d/8syh58tYWA/k4IrtWzsfa6UFFEZBuWykY5VStk4OFVs
6TpOGMhrjupfX5+Nb2KUeBlxYfDI5MiStauzsfZO2fvlgdTv21DXK5GNzPxk
cLpLze9FlY/F1PM1hl7WX6GeH3/zvvZcan3zguqnnQwD89JuKoGzsXBb8ESN
fWHAbleTSpmYjXoPv3qZQBiM/0ylm2g2VntmHrVaHwYek6hy/jsLN6VVXzVf
GgYKUgI/MQv9lgF/z5Qw6NMoMbX7lIW2qzsmrhoNhXAjanl91Hi68eW+vlDQ
vkLB36ssDGh+NCekIxT6PCh6xc3CBttZP9Y+CYX7bPXQbW1ZuOar3pyMvFBY
URpl+bU+C+P2nLu0kB0KOe1UuDzNQtX7NhMuBYTCts9UOarIwsEoc26GUyhU
TXrYMPlhFj7yVRvsuBgK/0ktjS3Nz8Ls46PqH4+GQrnG7QtXsrKwbEpc9Qe9
UNgsSN+ULPwYouDfohIKbAE9iMtCpb/JIYkyoTDVI5pKkCyM1hTvtJgTCpfi
/iSoh2ahhMW+w1NEQ+GZYLt+WRSeOM6J+RQCUgI49chCr60hUxfxQsD209JZ
hs5ZePZnkJZTTQiUTnTomeCQhae9b+Y3FITAOEl+RvHVLHQR0Ts1OT4EtNW2
ChaIZftEDsgHhMCtg1R5O5eFCxxiboFjCGRc+Luw2YKa303qtcr5EOC6Hnvv
ciwLJS8HuC4xDoGxjNJ8lcNZ2Kr0/lT/Dmo9RQLFkIXsNmlnlkIIaDZRdGNX
Fk5ak7JKe3kImH3gSxjsyELnCS0RzyeHwF2KXY2FLJxyPo63fTgY4gXHp5KF
8YcXDEX3BkMVlW1nFLJw9zOFplcNwdC/l6J/a7NwYs2XezMeBsP0MyhbL52F
TXsOj1+VHAyb7i6nACsL046YH5IJDoYjgnBemIVBQ7OvTrsTDM4cqlzOykL/
qWetXpwPhjQK7SOmZGFMjuWq8MPB0PY2dqO+WBYWvRArUNMOBhHyk4Wvg/Tn
PdkQDIcVKLryNRNXNG3ZobY4GHIoNlH7NhMvhNZqhYkFwzQqmuS7MvFZr+gs
/ucgOPdUxCbkWSZuKX6ROYUXBDWjVDiXZWL+fLOlUtVBsH69gH5nou4fdxOp
3CAIPLF955PETOw7a2Q1NSYIhgMoOhKZiSEnarReuAXBCaraBfhk4iH+q0/h
NkFQ/ZOC5zuZuKqXcU7jWBCoyGlSEZKJk63HFTzVDQK2IFxPZ+Kv+1ObtioG
wRxfQUGlxtIlJVFLg+C+YLq9mbg3/9KFNxOC4OdXim5oZqJy3P2uRV8C4TSF
xsabMzFzYOw4DW4gtB+m4Fc2E4sCevt2VQXCf573xksvzUSTYFmv/7ICoVAQ
jjMy0ftbU/+GiEBYRd3u0NhM3JfVM368cyAES1ZSAJCB8dX7eVUXAmEcxRYf
9Gegv4bsFTujQLCm0IIiEDhjusWjGdsD4YUAXhszcJnG2OdhcoGwi1IfA5UZ
WPpELHTqHOp5RKBm4LeMi0su/QkAaQOKHqdmYPEX1WMP3wZAoGB5sRk4P/Dc
0eH6APgtoAsBGTjWT2T+iqIAOENF83uXDHTpG/FWYgVAiwA+r2dgaKzRo02e
AbBNwI7PZ+DWnIXZK20DIFkQTicy0F5im+nfowEwh1qdw4EM1PpY8/jxjgBw
oNRWr04GMuYW919fHwDvBXRANQMDI6bWLZofAPsEt7suA+fdenwm6Z8/FAvg
USID1xe/rJB87w8SGQSxsfWgWZd7gz94UNnbMyEDu+qc/30o9Ievsyh6O5qO
wyxXFyOmPxwVbHcwHVXbrc7XuftDuaDcv0rHoDOrOXrW/rAuZeJn+9Z0nGlS
fbTJxB+CBPBXnY4pSf+dMtfyhz8Uu9AsSUdzw4SGP2v8wZKEXzqqnOiNZM7x
h3obir7GpeP6p2Oq9/zxA+UEQUCn4za/vwfHv/UDhqCcu6ejdV6X5uPnfjCJ
2u3W2+lYphLi71PgB9YCeLucjmsXbdx+kuEHHVT1E7dIx3zjVAMNdz/QpqLl
klE6mv0cVyFp7QdpLRQ91UtHua8awTOP+AE5vq3pOFv/ULW4th84CMr1xnSc
N37P0cnr/OD9OUEApuOWxdIG8+b5gYEAvhak449lBfqGf32hhELnhsnpWFzx
qtivwRekBOH8L43SF8/6+Cxf8BHQzy9p+HG7fRfY+cIPqtqPeZuGZov5Xrn/
+QrAQd6qMw0XZY8bo7rIF+rITxqOH9u/uXnABwTsUaEsDQ3Ybfw29AHGRkHA
pOHi1bOTowJ9QHB6fxLS8KRPbLDUaR+wDhEAThquaL/JvqjhA92C6/BOQ1PR
pNYbs31AEH0UJODCGVKyO/u9IWvdNErPp+EBkaGYzkfeIGA3I1bU85snK6+N
8AZB9h4/koab3K5+3mbjDYOC9NiThq+XKz6fr+8Nh38KLjgNp0VsfZa1yhse
UWjptykNOT/CByeP9QZZQTldnYYtm3YoyL7wgkDBdEvS0MZoW9jEEi/4I4Cr
6WkYcMRzRUq4F1h9peTQ2DSU1ZSpnXrNCxqo2bx+pOK2yTPDFI28YIuAHval
Yn3+rvuLlb2ALbheXiq+1G4LezzfC6YJymVDKp7Ny6rbOOIJVyl1IFmZirYT
uyVPdHtCjwRJYPypYRi5r9QT9Kho/piSiiOGyzePZXkCSbcY6vv7tny96uoJ
SwX0zz8VrdfFNWWc8wRXQkhT8d3A0ZZEA08YEpTDa6k4o2rJsdlbPMFYsLxz
qbhoKKyVKekJ5eQAU3HKuUbVA9M8YW0eJWf2p+KLzVXeq357QMg7QcKlYsSB
q8+XDXjAP6oaOm1JReVHvb9V+B5wRhAua1OxyHHaQvsmD2gWlLsVqbjC95tk
W7UHqAvY1exUPPcpZJHxIw9IeN1MEfBUjGR8//f3gQcIbvfWrxTMYM1oflLo
ASR9P6Zg4vd3gbkFHkDo28sUdA6/qVlOfU6yoyUFtX1q+V+p3yflrDoF+5vb
T+tS85PtPkhB27OMHqSe70rgNAVfG0jrmFDr+yyQI6wU3OxxKnw+tX7jZIHe
SsGLsy26fn7wgAoBPXNPQY+PS8VHRz2AhN+tFPRcECQtQZ0PKW+XUvByUNWG
s9T5/SUBnYIqJ/NWtal4AiWOqH8p+M7hxFRL6vybBHJDLwWvfXzSM++8J2wV
wIFGCg6lfWB+cPOERAH9kk/Bhc1jNv6X5AmCaKEIEqLdtoveNZ4gYM/M+Sn4
JijRuPSTJ/QKjm8ytT555a+dVDztEcDz32RM0/2k2qPpBQUCOfE5Gffw6uUb
L3sBBQaUHknG84MdLWlMLxCgVXRHMorfmrTKptULvgnCuS4ZV7tarJKa4g2m
gnKJyVgx5V0r7vCGJ0qCjEtG3vQABZ273kCBAUUIk9HO11KjgMrHMPL+QTKG
ep78MWucD4wRwItXMq4d52pqvNMHzgvok1Mybh9psvbw94F2eQH/T8aas7qb
E7g+sJUATDK+Pfw2MU3OF5IE12GSjNcq0p5E3/QFAvf6yeiaEhl8vd4XHAVy
YHsyjr/fOXHFbD+gyAFVkZJx5tWR6GHwA0KPVifjofh1HjoX/aBQkB6Lk7Fr
pv0z8Rg/kBKU32nJGFbSZKVZ7wcC9DsqmoyseC3joTH+8IP065PwTV01c/Zm
fzghmK4vCecaF2cFnfOHOgFccZOw8/Ll70dY/qAooEP1SfjfnA+XznT5Q/QX
AeGgxlpyKx7ODgAxaQGhS8LeP+vEjPYEwBVyvUk4W/uHhLJHAJDyEZ2EH+fe
szF9EgDahN8m4RGbll9PxwdC+qAgopPQ8mh/wa0dgbBAQsBfk/BfQ2WKnWsg
OArS7VwS6jSaN3OqA6FfUM6PJaGk6ZONqlOCgMhTgyRk2H56PN4gCARqxWBH
EubM5/rODw0CsjyVJDyq4+17iR8EvuQAkzBOZOzjqauCQaB+7yxPQhcdDfkv
l4PhJEm4JBRdoN64pCQYaghfTMKFdv8SvSeGwGYC0In43PQ+R/tQCMQKytHH
RFzS1PxjO8W3CR3vScRxTb0XXb6HgHUWg/26ORHdTYuXTP8vFLpfEQKIKbYH
RV6EU/pFkL7FiWgxP3fh94+hQNODRCze0XbaQCsMFpAEScRjLWvgbXgYCNjk
i6BEHB8mMRj/OQwI3XZLxHS/Ajs/vXAg6HIzEY1LP7bGs8MBBXTtUiKKSVRO
e0vpZ1l7s1X2ZomYX6i6wuBoBPgnCQhbIlq6GEx6VxQBJPx2JuLC+xOfJS6I
BEtBeVOn9vvw+OnAa5HwnFTMRHSRNeImd0aCsvVK6l8ibq0ZXP1BLQqYbAEA
JuLvWJk9RrFRQOBgUiIWpfzdNTg2Gmzogon3++0ls85EQ7dAHn5OQN3jvo1R
DdEgYFcXexNwmriuMUclBrIFx9eegJXvGEU/mDFA4Lk2AaNGw7+YT4mFuwL6
V5qAp7QVx/2+GgsDxO5IQKXy84OlvbFgRAArAa+rxh0+JMsAFIRzWAKeWX8i
4dUJBpBy6ZWATeoXTowLZwCh444JWGpZ4/qgkQF/FQWEKAElk68unDiZKew3
JuDcCXYL+rWZQODFOAE/Xt/RYu7IBBUBfdFPwMW/z0VfLWZCvEDebUvAEO/3
NtI/mDCZBhi0X//A6IICCwTuldmqBGTzX+vuvcQCAveLEnB1jNl/tWks2C2g
k9MS8Nd55QMv+1mQI7ArxiTgxl1m5/1l42Aplb3D3+IxT+V1QPfpOCDy7X08
+mwqrsKkOPgiKL/d8Zi//d2ErX1xYCKg9/XxqGV69tAhOTYQ+608Hle5aeVM
PM+GdYLp8uJxT7n1YsMMNtBwFY+8ycP+ap/ZQOhQVDxmWjTPLVGKB8Fs0n7x
2Fc3LrHtWjw0U9XX8148Wml77fB8GA8aguu1j0f92jOfO0UTIOEQuRC0Oxmd
Uq6bANMF9NQ0HsUmrLqywzcBbpAEjseOB2I7zNoS4DUVzfe143Guk7rMwmWJ
sIcAfjwGHaiec/ZUIgjcyf1r4vHm5pQZhpmJIEn6WfHIXv1qYddwIngK7LNZ
8XgkyGL3P80k+C5Y3vh4jHotXVnjnQSmAvgbZqP/PJk76p1JUC2gVwNsnL7O
8t5B6WSQJwnHRs1Vr2tmWSdDVK4A8dn4bxzD6Comw1gC0Gy8WBUpe3dqClwS
lKMiNlqda9umeDQF2klBZ+Pcb3ujPVJTQFOgxhls3H1iIriNpkBKpqACs3FT
1j/ptbtTYZ4gfe+zMeX1pv320alwi/R/2Mj9lVJx6lMqvCMJwkaf78du/Nme
BnsFbPIkG780G9irBqdBoWC7hmwcCL5XsLQvDYgdoMtGZ7VvGoka6eBNCjAb
MyvjxNsD0uG7QA5uYKPfxoBF6e/T4YQAnSXZKHYXL8tCBlQLwm8eG+fnr5my
OyQDlATlTZyNJc/aBuYMZkCkgD7/jsMFT8tmOetkwniB3B+KwwlJfbfDYzPh
omC3r+Mw6KzBesORTOgk/ZI4NJn4279bNgs0BXSjJg4jvHbZWBhlAZEzD+Nw
75hvf3e6ZMEcYl/FocOp70peuVngSI4vDiVK9s5d8yoL3gngOSwO9UTHMmRm
ZgOhf55x+F5leqvDtmwg8tIhDv8dt+UoXs4GaQJYcehxVWHrDkY2kHC2jMNI
x53WuQ3ZQMqlMTX/taJ9DmNygNDx3dT45N3OeIUcqBXIfaD2o8qeImeRA6S9
oBiHvuOW908KyQECLzJx+Kf0yxXd6hyYIKAvC+Pw7Znl7Fe/cuBKDUFA3DY+
3qlzXS4IwOCpSBxK+d+bsO5kLmgJruMbC29OfaDCC8oFAvfvWLjrxq45/dW5
MF9AJ7tY6NOuFHHgTy44COTqcxaaSF+tWajAgfdU9j5+xMJw81nx6lYcIOmR
x8L9AWJyJVEceEjKLwsdsg8YhzVxgND7SBYqPhpRaJyYJ/TjqfkeDeefgjwg
091lYfX46V1H7PPAQgBX9iyEV7/8ctPzoEZAh86wsP1QSfeFN3mgSAgHC6+Z
Hyj2WJoPMQL7aB8L108sWzvpUD6I0wQVP2qLKg745AMpH8osrFu46Jl8dT5w
BfRUjoX5rhNG28cUAJG/S1mY7VlT8lKtADIFduhM6vPV5rP22BcASbdxLOSZ
No4uyS4AJ0E5H2bilDVzr+8ZKBD610zc57fe49WqQtgvsCP4TEzzXrqh07wQ
yPKamCi+8pWVAqMQZATw95iJHvtuKQ1yC4HQqyImTpo3EDRlURH8IvKNiZk2
G929jYqA2EOxTNx/ZvfMK8FFUEcAmomLfqqvK2guAlKOXJn4aslY3vFZxcCY
Two6PuuKWXHOoBiInL7AxCL5GcMdfsVgI7AzTzDxyTIj8+SGYiDpe5CJbWwb
M+6MB6BDBAMTJ1ZYfr9i8ACI/FBj4leuQt+FgAewkAhMJtof6pnU0vwAyHYl
mHhmw0UT9twSGBDA6VwmfrPitvONSuCwgK5NZOLQP7l79yJKgMjB3wx0/ml8
NIBXAmsEdtMnBt7fc8Z8ssRDCBSE3ysGrhxvHDZo8RD+CspbGwPlF8uOqiU/
hFMkoBnY4tfp+fXjQ2gUyPOHDOy3PKs3V7EUVIkdycCwiO7NzGulQMMBA0vX
rzMILS0FQjdCGXhW8nj4z3EIdoJo8WAg2+7K9PJdCC8FdokDA/ettsj9EYCw
i0zIQA9VZZfgLgQOIeTU+g7Zae6dWQZLBPTvMAOrt0Kn26YyuC+Ql7sYuMpo
xPWncRl8FthXwMDdsXG7Ih3KwIT4kQxUmL91lW1cGZSTAsfAntLqhXery2A9
8RsZqBuitfLxxzIII/4iA+2iM7Q0Zj+CMcRPZKBFi/jNfpVH0EwHCMqcX36g
7tgjSCF+YSzmBxcZvnJ+BA7EH4xFKYOOu2tTH4GBQG5GxuLpmJtdKY2PYAUh
qLHofjvuqOnwIxgmfl8s3hjcK669vBxqib8Xi/99duo5plMO0cTPi8UBl82v
0i+Uw0Xi38XipbTL0zYGl8MO4tfFIlpssHxfUg4LiD8XgwMZ1m+be8vhAwHM
GPzsoRrwdUoFFBD/LQa7hl1P/7epArzJdDHoOWx0pt60AgjdcInBZR7pQZ6u
FaBE/LQYdEi/338zswLG0YIeH5m9PcvoqIBuYvjEYFPy07kjYyohjfhjMVh1
d+MHlzWVcJf4YTHo+nHpBx3DSthPACAaZft95qo7VsJqUiCiMeKa81nL5EoY
Jv5WNA6G/e0rb64U+lnROH3Xn8CDfyuF/lU0zvF1Or1I9jHYEr8qGnst3Kzm
HHwMOsSfisYXditCtjs+hsXEj4rGjecOjjBSHsMH4j9F45C2lL9C22MoJ35T
NE4e62f6Y0wVEPj8EoWB8aHHBtZVwWniJ0Wh7Vq1oDkmVaBMEyasDL3x96Jr
FUwj9DcKz78zjB7NqQIe8Yei8O7iZ5eLX1QBhwjyKPyi2HMtdcoTuEf8nyh8
Lu+b93zLEzAhfk8Ujp/VJSNl9UTo70RhantZXWrQE/hLEjgKs+5oJVqWPxH6
N5E4b4ZZvsHQE4glfk0kvr275NelZdVCfyYSp3dZW5ftrhb6MZHImGu5XOtm
NRD484/E4E1fRYaTq2GAGBCR+G3L0vkvOqqhkvgrkZgm+frk8ISnEEz8lEis
+aT9Ukv5qdA/icQ9TM3gR6eegioBrEjUUObevhLyVOiPROCd7JmRB6qewivi
h0Sg/IzXA1Y/nkIeIcQRqALv85NlasCFCKYIDJUrUp9jVAOEngZH4JYmQ4fE
+zVCPyMCN2wuvWleWAOiNsSQw2uHvijp9tVAI/ErInCe4pdkw0W1Qn8iAr/X
Puzy3FULN4kfEYHrJAyf9N+qFfoP4chRKLxknVELS4nfEI5+Iu+aJXtqgdhl
deGY5fHy6+jMOqGfEI6rGxPr/2jVAf33C+E40LzFarV9HZwlfkE4TgoMLb6Z
VAfqxB8Ix4vTHj392VUHc4gfEI4rdPKDoqY+E+r/cFypenXx2W3PIJ8UpHB0
6h977ITNM/AmhCUclxkdPeqY8Eyo58NwlpPTvCedz0CJ6PcwNLK87KU89TmM
I4I4DL+IrS1t2PYc2kh6hGGbRW5qgO1zyCB6PAzHOYoZ3k56DneJ/g5DN0Pp
Yj/uc9hH9HYYmr2f3l03ox5WE31NjfVWJsrtqIdfRE+HoZNPydS46/VQT/Rz
GOZwuqdtzqiHaKKXQ3HMQ6eU16/q4RLRx6GY3Ww41Dq5AXSJHg7Fvi0Zh/+T
aYAlpFyG4gb/ndOqtjUAkfduoXivc9XM/UcaoIzo21Dkztp58oNdAwQRPRuK
2hrpf/39GuA0XVAw//DBvh2pDUK9GooqllslJlQ1CPVpKJaZnUto7WmATqJH
Q9DIoPta9mgDZBD9GYI/5X3CIuY1ggvRmyEYPcZ5vP/GRjhM5EwIHqgowaDd
jbCK6MkQnG+v8iTeqhFElYihjt0Lfy6uvNso1IshWJwx/PBTdCOwiT4MwVAl
jfTVRY1gS/RgCLqlVvZdbGkEXaL/QtBptq9N+adGWEb0XjA6nY/SWzm5Sajv
gtEnf+Civ0wTPCJ6LhhTPzv2TNFsgkg6QfBy4Y06X9MmoV4Lxsj4MSfmXG+C
rUSfBePsojmREUFNQODUNBj7v+TelsxqAiJHtINx/oEXE9Jqm6CIEMpgDOsM
2aL8rkmor4LR3rVrVqVoM5DwGw7CTOOUwP3LmkGJNixw8wGxkldbmoHI66og
lLIZ9LQ1bBbqoyA8XmQ2duKVZiByIygIf0mbS0Z7NQvffwvC/sJP7xWTmmEP
0TtBqGA90aiuohmWEYIUhK0G6edPvWiGb0TPBGGtEV9WdLRZqF+CcIlzpE/s
vBahXgnEqrbeiK0KLXCO6JNArN1bvOeFfgsQ+7MmEGU+LU65c6YF5hL9EYgt
HPF0aZcWeE/CORB7GPeMahktUEgKXCDq5LonW5e0gA/RE4H498PiuMUdLWBG
9EMgztqlql31tUX4PlIgOjT0ellPb4XxRB8EYr/yO5cFa1qBtKNFAvGT+lSV
LJ1WyCT8PwADXhyK22LWCncJ3w/AluWVTzi3W4X8PgAL/xyMlwhvhdUE7gNw
03VxdSdOK4wS/h5A8f+Xng31rVBP+HoATt/JC5r1oVXIzwPwQvTvQzpibXCF
8PEAtPKFpnMSbaBL+HcA/l6WIHZPvQ0WEb4dgBt3y3/zNGqDfsKv/XHSfH6E
q3WbkE/7403HzF/W3m1C/uyPPi7s2QZJbXCC0CF/3C778M2KijZQIfzYH73O
jlx+xWuDSYQP++O1ncZ5wcNtQv7rj2OruDmqs9shnfBdf5TvuXemcV073CP8
1h+/he7pNNZth0OEz/qjyUd10RazdiDt0k9+eKxnTy/cbodfhK/64fgrzo7R
oe1AyvlDP9SM5TUPZLcL+agfSp4zebmurh2uEv7ph+GOr+SM3raDDuGbfsi+
b6p4XKQDCPwd9sMt92p/7VjUAZ8In/RDM+u1dyYrdUAFnXC4xNCpKlO/AwIJ
X/TDM2ue1ChYdQj5oS9u/y7iE+TUATcIH/TF9Jx1M1rDO4DImTu+mGyub/At
pwNKCd/zReWJJwy+1HbAecLvfPEAw3JGfW8HzCR8zgdF1h7z8fjTAaRdX+iD
W1N31krN64TDhK/54Ixlq59Er++Ef9kCfuaDV5xH7nzX6YQYwsd80IL/cHTN
8U7YQfiXN/ausVPafrUTvhCA8Mav55ev3eTbCaGEX3ljMLPk1YTETthM+JQ3
1jzdfbiotFPIn7zR7U291862TvAifMkL+d92OBV+7AQFwo+8sPJnhoLY+C5o
IHzIC1UHJ7EVlnTBNcJ/vHB7h3GLhmIXSBO+44UteZEVq/S6oI7wG0+039Wp
8OZEF1wgfMYTY00Xvz57tQuWk/DzRM2Bky2F3l2AhK94ou3PNLH6uC6wJPzE
E1c5/r6eXtQFYoSPeKDZvX3rD9Z3QSrhHx64fFzyyoreLiHf8MBjY8RMfo10
AbEDzD1Q+qZV48i0boglfMIDra88c3+0shsOEP7gjhq9yvcMVLrhCykA7hjU
nPAweXc30PTAHS/Coi01J7pBlfABd3y+KuB7jm03vCD13x0zvaZ9NXfrBh9S
791xzkXfjbzIbmF9d0ORujnZyzK7oZnUcze0SYi5srq8G1xJ/XZDsz9rbX61
dMMqErBu2NOAeUHvuuE5qc9uyF9htOXnSDdcJPX4Plp8/PJHYgoX5pD6ex/P
bw4cO3cZF8pJvb2PP0aV9Ro2cIX19T5O3Pqy8cB2Lkwg9fQ+Mn77RMTu58ID
Uj9dMe6bolyqOReOknrpijNfl4tdtOXCWFIfXbH7iZr8e2cuMEk9dMUJcTEJ
C4O58B+pf67ob/vhjGg8F76TeueCjuqSN1gcLkSRC3HBul+a7SMVXCDl294F
b2Tq35nYzIUhUr9c8L6J5rXnL7ngS+qVC46MrijZNcSFTaQ+OePTwL7dTn+5
0ErqkTOOSkTJnZ/CE9YfZ/RJUDGcvogHKwkgOeMdCaw7s4oH5aS+OGN7wAb/
m0o8uETqyT10/+XO0t7Og/mkftxDxuHnIo/1eVBC6sU9nJv+O/W3MQ9MSX24
h4M/57A/WPJAnNSDeyi1ZX6f/xWeEP/vYsnlsTc/3eLBIYL3dzE/ptN4nBsP
fhJ8v4uzKsJdGgJ4EEcA+C7W8rT+HojmgR7B77v4drC9wieRB0MEr++g+Q/D
NqdsnhCf72A1179f6gEPNAge30E/j+N5dpU86CX4ewer/pVutnnGA0+Ct3fQ
Qj3r4tI2nhBfnfDCNkVTWz4P2gmeOiF/sq7otbc8cCD46YSFMYOmqwd5IEXw
0gl/D8tcdvnOg0qCj06Yvuiziu9vHrwkeOiIlWP1C3eM5cM6gn+OqM1RHUwS
58NNgneOuGFtcVfhdL4Q3xzQ5Vztbbu5fJhA9KYDaltfbOcv4gv14208uy3u
3bflfEgjeHUbR1vPZBRI8WGA4NNt/KlQvmaVLF+o126hiVHaca11fKH+uoWr
tVbrTdnIh3KCNzfx5I9NH+4o8WEZwZebKHqlVZOtzIfTBE9u4qRcMQMbVb5Q
v9xAx5Kncz+p82EGwYsbeMx7mf984Av1xXVkS4+vGNjGF+qF63jI5XbqRU2+
kP9fR5US5X+JWnyQJvl+Ded0vbaO0+YL+2PX8B3/jtjJHXxhv+oa5tbMLO6h
xnT/6Creig70ltThwxWSr1dRxWjCHRlqnEny0x6Hfp4PGqC+T+iHjT2yHCuf
2FJj8jrLNHvUH5y6GKnnuZF8s8MhrZ0+tdR6aH5oh15O9hIR1Ho3kHyyRQl2
cIvcdj4QOXfDFjMzEhJvU/t9QPLFFjczkiMCNPggRvLDBvOuxaSfUeODDskH
G1yv4tIjuoUP6ST+rZHBN1U8tpkPH0m8W+Pk86sTbiryQZXEtzVe6ulVOSLP
h+sknq9gnVrgh99r+fCSxO8VlHRQLD1B3e8KEq+X8Uri4yxXaT5cJPF5GQsL
dlZclOBDBonHy/grA78vWMoHORJ/l3Cz9ypdlwV8SCbxdhFP7b9TnDubD1ok
vi7gkM2zB8XTqPgg8XQBN1pNeZBFxWsAiZ/zKLt2a2HwOD7MJPFyDlvKzXLP
/ONBGomPs7h5zY20tb94sIbEwxk0sHSO43/jwW9y/2dQ4sqdMMdPPLhB7vs0
xu+54jm9nyfEZyt8+efALZ9eHgSS+zyFTQ6y535T+XiS3N8pvNX42ci4kwc9
5L4ssfN7mmZ8M094PxY48MFkTQ+V3yNEoJtjfu7ozEnV1Hzk/M1QWd/3h2Q5
D9aT8zbDC4VzO+VKeJBOzvckGn/3KZLI58EJcp4n8M/Y0dAJWRQ+kffXjuOh
XmNbbjIPZMl5meKpkNQ9jDgKf8j5HEW5RUMyArzyJedhggmXVv35FsKDCrJ/
Y+wIMWh08aPmuy7YrxGW+V6MG+/Bgy9Vgv0dwqMmDja293hwhOznIGb9cNre
ROGlL1n/fozOuOIO9tR8ZL0G+K921xPuJR4Ykvvdi117po8mn+HBfrKe3bhG
uUQq0ZwHReT5O/GH837tFlMeSJLz1EFllSbjjYd5sJTMr4mf9qlZlu7nwVuy
X8CV9d6nblJ4X0B+fwvW5Tw1Pa3LAzfyfQUcHB3Uc9Gi7ocYirLomvJnXdNW
HnDI9xdiSOl3sb2qPOH7iSIiK1TaW0c38YBNfw4r5rMiOjbyIIWMZSH8yCHD
N+t44ETPD27jv42XlONBMv18GJpzM81HhgfN9PrgufsH3TUreXCbXj/IWOzo
/rmcB7Pp/cFwnJv5tyU8SKD3D1t35r1cQdU/Zfp84NeBWsPb83lQS+bbCwqV
NSg+l6pX9PnCy/Dc5VWzeHCdPn+Y2OpilzODB9vp+4F4u+2Pnk/jwSTyvENQ
8+lzzZSpPGih7xfuFrBMjk3mQTR9/1Bfd+ByhTgPrOj4gKwN46eoT+SBAh0/
sLonf121GA/+aJP4AgX+6Var8VR9oeMP6mUXj108jge6dHzCuIpn+S9FeZBB
xy/UJTsNPRhD7Z+Ob1jNV8xKFvnf+s1g4Yl331P+caGHzg+I2RD5CCm+QPfn
LKBw997Z7/9w/5dfcKpg7IeV1FiHzj9IulSoa/ObK/QTToGT3YW1baP/41dW
MFAtGbKbGt+k8xsGznS4tP2i5qPzH5wO+4zaUGNdGh8gJUj7pxQ1zqDxA6yW
jV7rG+HCPBpfoOh7ttMjanybxh9gLDozLZ0av6XxCRZ7r5BMo8b6NH7BWv2O
B6XUmEPjGzw38evupcZLaPyDb3cu6o6jnveIxkdw9Ql7KkqN7Wn8BHenacd7
qO/L0vgKP40aJkZTYy6Nv9A8h1+lQo39aHyG5QXK4bnDXGF/xxrat/Icp1Jj
ut9kDX9Tn9/Q+ckV9r+sIfDvZI9jP7jCfpwNhGwOTjf8zhX2B21A7ODZN2u+
cYV63xbeHvLc+PILV8jfbGEjDPvbfeYK+7m2MDAlW6zvE1fYX7aDuWV5vmqD
XAih6xukHhZbd2GAK+y/20NWG4t/u58L/+j6CJKqnuwL77mQQ9dPEL2HDupv
uXCKrq+wPxsu9L/mwmK6/sLUx5MvX6X4J823r8Hm0pX3X/O5Qn/tGtRH3c9Z
z+XCZrq+Q9sJ5S+HO7nQT9d/0JukqGPWxoUYmh/A2vAbGXoUv91P8wcYNhW/
NbaBC+NpfgFrkrv+3a7jQhHNP6DqxuCW4mounKP5CVQ1acsVVnJhBc1fYGM2
r+FqGRdaaH4DIvOK1o084IIrzX9AeUz7NvUCLqjS/AjarJUnbc/hwiDNn6D7
bJf7hHQuxNL8Cnb0IfomcuEgzb9g0eC71E4m93/8DA5c37/nTST3f/wNvnv8
S8ih+P4Fmt/BH8lPedt9uUL96wjnt0vcDHDjQhPND0HrbfAP9h2usD/jBHdm
6q++foMr7Pc4gXSFzozpNv+LTyeQH72bceocdf40PwV20ZixTpQeWU3zV7j1
t3zqkSNccKL5LZQ+rXr+k9Iv3TT/BavFU3UO6XFBgebHYPs12Mae0jteNH+G
foOTRodVuPCG5tdQvfnS59H1XACaf4P09McfTkhzIYzm57BC9/SQ62JKn9D8
HXJfHv53YSYXdtL8Hl53hyyYN4ELLJr/Q9ZmSXXH393wO5ToA1j45deZ5M/d
cJDWD7BomgQr6G03ZND6Aoo8gnq3dXfDRFp/wBcrw40Z9d1gRusTqI43d+NW
dEMxrV9AWRv7agu6YQ6tb0BL67ThrdRuIT9whnesY7UfY7r/p49Azpy1a0VA
N6yn9RNMdFZsm+3STW93lgs4jZ91rvpqt5AfukDwO41JW892/0+fgbZcQa7t
0W4IovUb+D67bXV+TzcM0foOrjX6S0tv6xbyT1f4tenrx5iN3f/ThzBvlFnW
Kdkt5Kuu0LAiJrp1djfQr5e4gkziO+eAcd2QRetPmOvjYD/je5fQ770PjFYz
671vusCC1q8g0hFzxrC1C0ppfQsXP6nrr37cBXS79j70L9ZYWs3pgiu0PgZb
09hOJXYX1NH6GaZxzO9eDOwCGVpfQ95yj/l2d7vAgdbfcJoxK1z3She00/oc
5Db/Ees73gUKtH6H3z07Tx7a0yX0892hmzGc6KfeBW9o/Q/VduLdoXJdQL+w
7A6Vx2/9OregS/h+ojvUHTMQmyrW9T9/AXqt3f7e+NoJu2j/AcSjJF7n9XRC
Au1PgEbXEs7DZ53C9zs9wGHdjSsBxZ1gRPsb8Cx4y2KlxE7Iov0PWDP7SDYr
sBOm0P4IhMfzFfmOnWBB+ycwS7+S9fZcJ5TQ/gqEiU/5+8CoE+bQ/gus787b
cUyrEy7R/gy0PHp0/dn6Tqim/RtwfbghQnxRJ0jQ/g6lA/4lzBrfCTdo/wes
+rZKffnUAc20PwTK434FZ3d1wFraP4L8ZRt/73vcAS60vwRvVXoPNWR2QA/t
P8HT/bMTNkR0wBbanwLj86V9F507wJ/2ryDM5Y2Ez8UO6Kf9LfCIcdvjfbgD
tGn/C9YWJF46r9nxP38MbtdruqxZ2wE/af8MnN4Z+9bM7QAD2l8DhX8D3jv/
tQv/fsEHfOb9dkp63w4zaH8OmOvun37X2A5naf8OLLR9tMUetEMl7e9Bh8nM
uePZ7bCM9v/g1+UZXa+9qO/T/iC0uHoGsuzaoYH2D2F/1N3t24+1QwjtL8L9
7O+vUaddiI9+cLaq98ayDe0wSPuT8K9rr5jp/HYhXvqB9qfNrjf/tYEe7W+C
6tiIX9fftf3P/4SeedfND9e3QRTtj4KqXEvZvIK2//mnwLD8qfYwpg3+0P4q
uH9e//eAa5vw/QE/GHp2Y0L3hTYwov1ZaPzVZbTfsE34foI/bLi291ORepvw
fQZ/mKTT8Wym1P/7v2BmYffVeHIbjKf9YdBoljkR8KX1f/4xuAUMzH7Q2Sp8
H8MfDFlV01rKWiGA9p+BIZq3j5fY+j9/GqxyCzrbfFqF74f4QyrneXKZXSvM
p/1tOCP2qyziaCto0/43JCZtWW6p1QrnaH8crCK9K5fLtUI07Z9DCP97Vs2M
Vqil/XXQtbbutfzZIuQzAXD90Njjn3ktIEX78yDtmbTiQmULGND+PejPMJPt
TGkRvs8TAF/ebLi+yb8FUmj/H+ZMmTXj7tUWaKD7A1B0d+JgqWkLjKP7B/B8
5+zZA1otIE/3F8DipIKjuFyL0F8KBN3HR2WXz2gBD7o/AXDFfeKmH82QT/cv
YK9l4ZJd3GZ4Rfc3wJ7ZZ3myvBmm0f0PyJVe2ns1qRk20f0RmP5lf6iPTzOc
pvsnYCfm6Rhv2wzBdH8Fhs0eR5WYNMMjuv8CgRNEPzVva4ZPdH8GdnzbZv9B
phkW0f0bmCJ7V2Hs1GbQpfs7MBj/eOXir03/6/8A7+xkPcXOJkii+0Pw4eqB
+F3YBPV0/wjmP4veZBHfBKJ0fwn0z/b/uuXZJOR7QcDYu+V78JUmOEr3p2Dy
bQ+pTKMm8KD7V+D9hedWrdEEBXR/C2SyFCVfrWyCXrr/BW15nkOj4k0wi+6P
QfTYt1/nDjWCCt0/g3vhmmvl2xrhPN1fA+urzHC9kkYIpw1jcIgWVbdkNUIV
3Z8D1uRTs53cGuEr3b8D3qOULYyLjSBB9/dAqSyzuuZgI+yl+38QL2ZX9k+1
EW7S/UHYEPxrBUg0CuthCHSe29bvNqERWun+IgR46CzhfWwQ+qshcPbzlAK1
lgbYQPcn4SgjsJhd3CD0Y0PgdGiXzAJmA3jQ/U3wbXs5Gny/AfLp/ifUmyZv
WXaxAV7T/VGQW7exJ+vg//dPIV77+id9tQZQo/ursJZ9x+q7RAOcpfuv0LpL
TzdxYgOE0P1ZkL+asPIJvx4q6P4tvH+r4nYwrR6G6P4utL3dVfrjej0sp/u/
MGz/4nH6f/WgR/eHYXfo15jrc+vhMt0/ht7/6+m8w6nu/z8uLZUUza+SrFIU
FZHKsyFKpbRIkwhJJO2Nyt7zOIezZMsue4QiDYW2UCnSoBIl/fzu1znn/q/r
qrvDfV+X9+fzfj4eDyPPdRZvH4BH98sI8WRVbsp4gEd0/4wrOxdNsLj4AAN0
P42k/HULT298gLl0f41hKc2KqdMeYAfdbyNwXu+7n+334U7332hr6Lq+69Z9
3KD7cYQs1Yhou3of9XR/jvi96Tnh2+9Dgu7X0a9/XPyw8n1o0/07cl+dP3/w
ey2s6H4eNTo1s66W1wre50dBb7PFQE1QLfLpfh/is+YP07asFd7/QzlvjW6F
pmgfAO4oDuOUWC10aT8Atykr1LY8uifgEaLAb1Xs2My+J7hfiMI8h3VPXZ3v
CfcJkM7I6i5acU9wXojChmzLZerS9yBP+wa0um7NLmmpwQbaP+Bxt6fFqcwa
nKJ9BKbNF9fY4V4DFu0nUDOrZMHObTV4QvsKFL4qsbqsUiM4XzAwYfOw8gc9
1ZhL+wyUXfLdtPJuNXbQfgO1R8zHPI+qhgftO6Apa/czzKFacP5g4LNbwdhT
y6vxivYhGJa4ZdvFcdUYQvsRWC4JK7zRchc6tC9BSXPHkrHZd2FF+xOsjN1a
G3H1Lvxpn4LXrg+Pbdp5V3BeiUao5V5NLfW76KB9Cw7YiIkb/rsjOL9Ew/hS
zkePx3ewkvYxWJ95/t23uDuwo/0MXP6Y//Q6fQfRtK8BY5fRtM0b7wjON9H4
8HjtjtUKd/CT9jkwsdxz/cDPKqjSfgflI66Myaiuwnba98DidskVtZgqXKb9
DyQjxk564lKFNNoH4dnlI3nxRlV4RfshFLq3uiROr8IQ2hehkmm/8llXJbRo
f4S62qEqWncqYUX7JIhPzJArYlYK+DgmNrgcVTvmUokC2jch7YOByY61lQL+
joW5rmpXD86oxBTaR6FsisoT3o8KAd/HgvPjBdpS9ypgT/sqrOKbpsRxKsCk
/RVWLpFfd/hUBappn4Xs5drTrTeJ9lsIywhR8ZtVAWXad+F1qJ7Nh7+3hfsv
BH2Y89Kl4TYu0j4MqYmW1zRSbwv3Y9B+2WIvd+U26mhfhoXnktyW7RHtz+Dh
W1Dnq30bC2mfhg2Sk8ykpG5jH+3XcP5PrkxZWzl8ad+G/1lwhsWVlAvObzGY
qVqvnh9Zjre0j0OAzSYfMZdywX1rDBxkJsw8tb4curSvQ/58+U8zVcoF57tY
7Ms/1vl7oAyRtM/DmZzxyiOel6GS9nsYkO8JWpVVhm7a9+Fzn9LidL8ywfkv
FoarGeM32ZVhPe0DMbrfXEF+dRlO0X5w8OfQfruZM8rApH0hnhfceL+lrxR1
dCDCk3KjqNz6UvT/+/9/YoElqu7r00sRRvtFXClufiLtWwo12jdifLdY4Si7
UsH7HjZannguXWRQCnPaR6L3wKkt/jNLBedJNhIMYocs/l2Cy7SvhPgMOb/M
rBLI0v4SZVsPGQU7liCD9pmY0XZVs2F2CYxov4mRDS5rz7YWo4n2nTg/c36A
B6sYrrT/xLm7t4Z1mRdjNO1DMea+TGLpxGIBX8+GzPxl574/KhLuS5H7SeuC
l18R7tP+FL3D/6a5GRfBjvap4J8LlXozskhwXmWjc9MfZkxlIUJp34ryiwss
ytxF+1coSuoYGq0qRDntYyH1c4yl5hDRfhbX9NKTzpUW4Avta+HzSklJ/VIB
3Gh/i3kvD9boryjAdNrnQnfxaXa2WAEyab+L5s8WcX5l+VhH+15MEJd8Xu2W
j2ba/0IrfnbsQYN8nKB9MBKk1+2yHJGPsbQfxpGVzmPz7+aBRw+scF/MynH2
ycNi2h+j79vDrVdM8vCI9sngOEt8/CWdB1vaLyMxx9DlbsMt/KV9M8RLvbt7
om4hlPbPSAmot3PfewtqtI9GorJyg6PSLZTRfho9F07r5H68CXPaVyM0pj5g
d9pNwT6Eg2B37ab9rjfhQftslM1jKt7Wu4lptN/GVpbEHvchN5FJ+27oPD7j
x7mbK9ifcGFX250lF5iLJtqHo9PH+dEvs1wcp/04bo//0aoxMxdjaF+Ojxbn
P1V+zBHuz+F0SLIjLyMHurRPhyo4TWPO5uAB7dex6vnS6gKDHNjQvh2puq8S
q6Vy0E/7d9jtcbuk/TwbQbSPh6vR/I3/eNmCvQ0XURoxx5SdslFC+3qEmgSa
cfWyBed7Lk7xh/WdGpGNT7TPx/QFf8wSHmfhMu33kfjjmKtmrGjfj3Ffj5hI
H85CGu3/sXlm53vjJVlYQ3wADnl+0ns9IgsviB/A/tmOG+/WZ8KF+AIs/Oss
J8nLFDwf8PBx1K+khKOZYBGfgH0b//1krcgU7JF4KLnjNfBpXCZqiG9A36nw
iuA3GUL+AWMtVdYG3xDxEfhzcbFXx8UM+BE/gYqG6mvRmzOgRHwFbK3erI5T
yBA8X/DQpXKyaOT3dJgSn4HlM4N+lFekg45nPDibzmtvDE/HWeI7cC5vffRq
+3TIEP8Ba/PO0aOWpSOB+BCozB+nO3tcOvSJH4Hbcbs1yypvoIEGPHDqzw17
efgGbIk/QU14/0ilSTcgTnwKutvVVo8qTkME8StQ7TEw8rdNwzziW7CrwGhi
pnQaKol/wbUlWkmuhanYRXwMUp1Hj2q0TUUX8TO4t79Gs3FCKq4RX4N3o1wV
jpemCJ5v+JA8PPJlpmMKcojPwdBrHnsCpqXAmPgdjNr1KWF0TTJaiO/B6I9L
i5RPJwuef/j4Mu8E47VqMmSID0KrOmOF9vMk8Ikfwvt38TfUvJMA4otwc3vs
h9KlSSDcno+oi5c+/vicCDvik+BltT7zDjsRA/+9YOJj78A/gyXbEhFFfBOm
bo1hr5MQ8U9o2T+rsrcwAVXER4E/OzLT0CUB5sRP4Vj8d7tFqgn4TnwVJjfr
fixuiocX8VeoqrPVbA+LhxzxWXA/d2ll5sZ4ZBG/hQNGH9omjYjHRuK7wIsS
6xxXcl3w/BUH+2O1m9mnRHwYOPXGk+4svC7YK8Zhf9HZJR6f45BALwBxeN6+
oqcJcYJ9Yxz+Kv9kl1nH4THxaZjEX/5upYKIX4Nvku418yY+xP/7HzoONrpt
XsOZfEQS/4ayjYaday34mE98HII7zNMU/yfi59AmNeNR8DMedhNfB5/8MNOo
SBF/h+zPJQsX7xTxebBMYB6zl+VhGvF7cO5Qm7joFRc5xPehJctxYkgMF8bE
/6F+mJWrlyUXLcQHYvlrCa3JKlzBXvQ6Zi+32rqknYOxxBfCWvnI4+5UDnjE
H0IlRD1j1TEOdIhPhJ0X66vqEg7uE78IqZFlfnH/2EK+EVMkI3xuVbEF71ev
Y8bPFSv3+rMRRHwkAmY0jwjZwYYK8ZM47en6aoe8iK/EHpt+9611sdhO/CVu
6f0+MsUmFh+Jz8TwoNbTfX0xuED8Jkba5fD7AmIwmfhOlJS4fJ0yO0ZwX3Yd
hyJlLbaVsGBAfCjaulLepZmz0Ej8KExr5wTM/s6EM/GlsJgdtLPYX8SfQnvo
29XH1JhgE5+KgX3yJobV0dAifhW3lhue0rGLRg3xrZjNNCs3lBDxr9h6dqu6
ayIDf4iPxaGXS3JL1jMQTPwsdhSO3j/naxRUiK+F2oyqORkhIv4WcWKHJ5gt
EfG5kLDunz6tORIfid+F+dqThn+vReIS8b2wTn0V8FczErLE/0ItRL1v2ssI
pBMfjKa+g27mVyMEe+l4hIlN2VS5MAIviC8Go+qOm2tzOI4Tf4zE9aflDgaE
Q5L4ZIwIVJNnQMQvIz2k6dr4rjBoE9+MszuCzap5YYLn5wQ4PDP0rzALw0Hi
o8H/X7+a+Ngw/CV+GpNlMzXdbocikPhqPH5uxzQ4Gyp4vk5AjPlMp3VaoSgl
Phu54c8SAr+ECPzkg38+NGidbJKI7wZz83rTtoMh8CD+G0a1w0t/KIdAlvhw
LBtZFrbmXTDSiR+H7ZDzj5/xRXw5XuQvOZF2MBiviT+HzaJfl6rmBOMY8elY
7JDTPfNLkJBfh4mV672irCAwiW+H31StMawzQYL7uAT0+P3IKF4l4uPBL88p
UZQMwgHi5+Gde1KrujFQ4MNPQLa93vhMbiACib+H8e7NHd1OgVAhPh9lUpIW
HP1A3CR+H7KXHfcVSQViI/H9OHmw/YdfaQA+EP+PDcard5w7GIDz5AdAa+rH
1jXjAgTvAxKhFPSc0ZHvj3gCdqH4Y9KFQ/b+WEH+AXAbWb6VsiI/AZp1j1b9
eeAHe/IX4JlsoNrYq374998LzETYn/td0Ac/wfuDRATvST9Z1u8r9CPgVHHG
XutCX1SRPwHDYwecWy/4wpz8CjD5F5621MBX8H4hETPfnJniLOkLT/IzIFk/
KfniUx/Ikr8Bn+VUHA7F+SCD/A6oPfdpu+YJH8H7h8Hv366/DnXrfNBMfgic
ybNI3TjTR/A+IglmEUNl4/q8MZr8Evj441fG0wZv8Mk/AanHOsffZ3tDj/wU
+DD/9oEH4d6oJX8Fxko7yS866w1r8ltg3IXxxtmW3vhL/gt0Ho9/a2rsjRDy
YyCjd1HnGG1vqJE/A7tH5B5oVfBGCfk10BEzz7hhvLfgPiUJW8oZse+GeOML
+TnAdf57YPxPL1wmfwcaE7dHmHd4YQr5PdDuyFtS1OIleP+RhNeFbcb6L72w
lvwgyAmXv/ey0UvoD4HTn435YfVeOEV+EUh+Ojr18OCvx5B/BN42Pu/3Dv5+
PvlJ0HmIoXDkhZfQXwLNPzG1Uc1eeEh+E2ydHNXW8tFLsI9Nxq5CTyfD714Q
k/3Pj4J1nx1t7/zzEvpTMDlx7QNrKW+hXwUVX6fyZ8h7o5j8KzApa/r4Y4E3
LMjPgrtyDOYHQ2+hvwVyw9eX9Ozxhgf5XWBysmuz4klvAX+UjPyxtg9vBXkj
h/wwuGV55ZZEqjfWkz8GOsc2SMpUe6OF/DLQX1VYU//eW+ifwd0H9d83D/UR
+mnQMTX82lUFH6G/Br4zxa4eX+Ej9Nsg/b3MV7n9PnhI/hsctHtQfvGSD+zI
j4PUhIVDojk+At4qBa7XkeR02wfh5NdBleXPor/vfQTvd1IQ+mLrsjWjfFFO
fh6ISe9SMZznCzPy9+DTsDGnxbb4opP8PjDLPaDjetIXHuT/wR4Vm/0cli+m
kR8I70zH/bhW4St4H5SCj0utumd3+sKI/ELwfbtn1+WJfnhB/iFw14prhC73
gzP5iWDisMlxv62f0F8En/VrJrcF+YFFfiPot7+do1LkJ3h/lAIPA7UEuXY/
oR8Je/dMC3o4yR825E/CCCPTiPer/NFHfiUkTTzkONrZHz7kX4J1lc0EfZa/
0M8Eo90GXpdq/JFP/iYsbBz+sO6XP0zI74RZWknvFqgEoJ38T1hzYkENe0uA
0A+FQ8zoizMuBUCG/FGIvP5xWHJqgNAvhe7QqRaGLwOwgvxT4GeF4dSwQDSS
nwpN/uPzt00LhBP5qzDn1Tmm7sJAjCG/Fc5Fv2hTWhco2DOk4mHtnKjJ+wOx
mPxY0HQ+lDX+ZCAekT8L3CtMbRn/QNiSXwtTx5bKT4sLxD/ybyFiRMNRtcJA
oZ8Lsi4v1VY/CcR88ncha9OTjVYdgaggvxc2xRY+9RwSBAvyf+Hr/ojq3KlB
+EF+MFwPPaDUqREEf/KHYb+ewntVoyAokkAEM7Y8knLcG4Ri8o9h+pPyzqTj
QTAlPxkOZRvfq/cNwgfyl0GuxzapgxeEy+Q3w8JIWe/O/CBMIv8ZohhWh17U
BSGJ/Gg48Bfrsz8GwYD8aQgqzVQ/8y9o8OfIf341THqXL6U+ORiO5F9Dr615
V7V6MAbIz4YFG3zqt64ORhj529AQuPVW9c5gzCW/Gx5qZzDVnIMF+5A0zFzK
v3z6ajA2kx8Or9jqtlnMYMH7uDR8OWi88XlmsNAvB3O/v4s+3Q3GSPLPQW2i
4bT2pmCEkp8Om/4oDX3yI1jor8OzVRGDD2AhKCC/Hco7YusPzQyBIfnvMNC9
vHjq4hC8ID8e+LuOJmSuD8Eh8ueBq6wXomsZgh7y66FnY+SFpBMh8Cb/HrKf
+hyS8A0R+vlwu2yi2RZOCBLI3weXNdyqq7khWEJ+P7RE85by74UI/X+YWDk1
N6k5BFbkB4Rs2ZDFjJ8h6CN/IN4F7C1wGT14/iK/IJwXaBhqyYdCg/yDeBB3
rLFpUSiqyU+IT51qh13WhsKO/IVoGGE+8uvuUIwnvyH8v/+K33Y0FGnkP4R4
1hgT3pVQ7CQ/IozXhPS9iAoV+hOxI8k/6U9qKBrIrwiV1r/7h5eHCv2LqOxs
nt7bEAo38jNCpUan6Ul7qNDfCLMz4nGRf0OhRX5HGP9dcdRQOgyS5H+E+Nbv
q14rh+ET+SHhf/Z/snt0w3CH/JF4eSKrp3J9GLjkl0SHQdmzKfvChP5JPHi/
qnSLSxj2k58STjt1U09cCcMK8leiKZYT6x4ZBiXyW0I270LE6eQwiJH/ErKc
xU/Mi8OEfkwMbNUMUqgLE/ozkV7nUPfkbRjOkF8TOrLtIU49YVhN/k3Ezkt4
9kMiHOLk58TjMYmxB6aJ/J1oy/70sWCeyO+J+6rO2X8Hz+cK5P+Eh+1i8Tlb
woV+UMw4qv94uXW40B8KzzWeystOhGMM+UVR9W5Cn5JnuNA/ilaTlk0/o8Kh
Q35SNLp/U01PDkcp+UsR6b7SY1tROAzJb4rFJvWWrQ/Chf5TpL5NKNs5+Dyh
T35U/FxdwsvvChf6UyHrNEVi+FCRXxXjbTK+6E4U+VfxRsXPbIdKBDrIzwqv
jKRVexZHYBX5WyEmMTp9o1EEGOR3hcWc5NjZ5oO/n/yv8JjkL/3JLkLoh4Vb
bebwyNMR8CF/LHoT7g8s8I7AMPLLwnl4yMVCRgS45J/FrxZxT53kCFiTnxY+
+nJTeQURQn8tlKa1avy7FyH026L6pOnD9a8icJL8tzi7zaHHszNC6MeFZoZG
XG5/BBaQPxd9fjEv6yUjUUZ+XZR13Ix6O13k3wXjztk3reqR2ER+XlxW7kh5
vCxS4HPIgP2QoeJZGyKFfl9Y761qct8dKfT/wnqp1uo1hyMxkvzAOBy5QePX
2UihPxhXjo/jRflEQov8wuA8PhejHh0JMfIPo+ZGqEJ6UqTQTwzxsWbqyvmR
GFD5z1+M5R23iz2rI7GQ/MbwMHr57PWzSHiT/xivlFlnlD5GYij5kaHtNoq/
81ek0J8M9r6Z2y+NiMJe8itDsqjFL2JSFGrIv4zCsKEZbOUoOJCfGS3vliqw
FkVBn/zNcEnybvJdFYV15HfG+bavH51Mo4T+Z/yKdFhhuD8KfeSHRlPZ33fj
nKLAI380YHm9sfZ8FC6QXxqSJ20mnfeNQiD5p7Fp6FLOzOgoPCM/NUaNmH3m
ZmIUtpK/GvMuzmGvvBWFoeS3RtWRVRNKqqIE768z8LT+6BONhiihHxsWGTeb
Q94O/nnyZ2PtsIlLP3VFCf3auHH/aqu2GAMB5N+G29jxT49JMXCe/NyouX1j
atx0kb8b3t9s4qvnMvCL/N7IDlno3qIr8n/DLHVSSqchA4bkB4fD8nGKn7Yx
oEf+cHSuln//yoqBg+QXR1vpmp9lzgxUkH8cJtluWxgXGDAnPzlUZzT22/gy
8Jz85fheeq5/NoMh9JtDdl/WzrfxDOSQ/xzxvacnRuYwhH50MPweqRveZkCG
/Olol7vJ/fyIIfSrg58474R/EwNd5F9HnqZWvGonA3XkZ4d2Vo12YR8DW8nf
jikLuhTWjRT53Qd/nsQ7PJwYjQXkf8e/GV9kNilGI4j88JAIqJhyV0Pkj4fT
77ln9JZHQ4P88lhhqaB33TgajuSfh+PteLMx5tEwIT89xBWKH9vbRAv99eg/
bZ1c5hKNL+S3x/YHjBaZS9FII/89ZGZYHt/jFy3042Ox/c2DHEY0pMifj5wb
rJym+Gikk18fsV0TrCblDP77yL+Ptvmyh9eUD/595OdHiG36kyMPo7GF/P24
Ht0YGfRq8Osnvz8m3vMtSG2Phi35/yH7cpFjRU+0sA+AF+nqbxqHMuFC/QDs
2HBS+v14UV8AIakThn2VYyKR+gPwrB9y88dcJhqoT4DlZSvn9ugwhf0CZB97
sue7ARMbqG+AN59yTTtNmYig/gHuzekc3rKXiS7qI+DsvGNn6hyY2ET9BLzp
WX+j6BRT2FeAxNUT/LgrTCyk/gLaXnTv9ApmIpv6DLj6s/ShXSxT2G9AW0Pz
cIMUJp5S3wEDZ7f0y+YxcYb6D3j2YVLW50qmsA8Bx/+pzS18zMQr6kegcHyw
5dU3TGFfAg/vG+/c0MnEYepPIHLzdmmpvsG/j/oUUIzK8Lo3XNSvwJH4feUe
MiyMp74FHM/uK1giz4IE9S+gOSnDtUONBUnqYyDTdduXcF0WlKifgYuvFr5a
sYaFXdTXgEaAdne7KQs3qL+BfN/dmsF7WVChPgfmNsSHL3FgoYj6HbhgN0Wl
+SQLztT3QLJh8ssrHixh/wMlTgfy5waxoEd9EGS8RdkDFgsbqB+Ci9wV344m
seBGfREsTrExmniThTrqj6BC7EZVzm0WDKhPAh329CM7HrHwlPolCPBOW97z
iiXsm6CqxFo7rJ0FC+qf4CmwfVEPC+uoj4La0fqsR+Ix2EX9FMTNtBzrOC4G
ntRXgfnlhDiJ6aL+Cr6pTzzIU42BEfVZYKfEN1muHYN66reg2Np8X+PKGHhQ
3wW93zQjj5jECPsvkLw7r2/4rhgsoz4MJDpM3Ji2MVhL/Ri07AhdtNA1Bi7U
l0Gk1IDknUsxWE/9Gexs3SKz2y9G2KfBUt5Oo+6oGGG/BsamMile12OgQH0b
uHWeW6GYFSPs36DZNWpYYUkM7lIfB3Ydtr07amPQRf0cTN34cdr3ZzHYTH0d
fGLKOgW+j0EH9Xfw7flA1/zuGORRnwcThoXxHwzECPs9ODDt9VWnMbEYTn0f
vJF/Gik9NVbAl2TjjLT7i2zlWMynPhAMvzWv37kgVtgPwuLCb50Dy2OhS30h
mBzPLIozjhX2hxA0bVbxRrNYYZ8IPWnrv/QciBX2i+CpoWTCcY5FF/WNYMBK
eb3hfCzmUv8Iyr0fmH1esWBSHwnzVzT4xIfHYi31k2B13DVpBy9W2FdCfkRl
74j0WBhSfwkr4u+euFUYiwjqM6GNd17ZoToWD6nfhIrq5kD5xliEU98JTdu+
GDe2xqKD+k9YsOb6loCvsaijPhQqGBIJxv2xMKJ+FO4keat4DGNjHfWlUK3X
JvduNBtvqD+Fw38nL18jzYYY9amQ1D3dPX4KG9nUr8JV2d6vo2ewB8+R//Wt
MOx4gruTMht3qX8FWfH5+g1z2ZhDfSzUlXnKL1sg6mdBNfvWbL6OqK+Fac+L
dozVZyON+ltI0oxMOWkg6nPhRb7RnLfGbJyjfhf4J2trN5mysYz6XpCynRVR
ZMaGL/W/MMVru6f6XjbsqA+Ggtc72UxrNp5SPwxiNovejHVgo576YmiZ0Wpw
6Sgb+6g/hn1jDtZ9Pynqk+HC3BIPuwtszKJ+GXTOfd7b5MGGJfXN4C/WtW+7
DxvR1D+D24iTXfeD2FhOfTSMeK1+fm3k4Peb+mmQ95AZWhnDRgX11XD/z2z3
1XFsxFF/DZIGjn9vJ7PRQ302vN3detQwk41k6rdhreG15ppbbDykvhsMxHav
My0Z/PzUf0Oj9/6U55VsmFEfDr3vQ0dZ17JRSP04ZEj37f/2mA0f6suhf6xf
5oXnbMH9XA6ev9g8INXMhi316bDxlIEBp40t7NdhS5uth/ZnNr5S3w6flQuK
731nC/t3mK6l//3AbzYUqY+HVxO6FAbEOHhF/TwsrHhizBjJgTj19TBjTZuj
rhQHgdTfQ1S4qs+ziRz4Up8PybcY3DPTRP0+bEpelj1DkYNS6vvB84hUaYUq
B/3U/8MO8fFVhzU4iKE+ILIPrqyavFjUD8TOlTlZ5cs40Ka+IL7pXLjsvFrU
H8QZY6bGTGMOvKlPiN+nxhXXbRb1C2F/+6n6FTNR3xD35/w8q7eXg3HUP8Ts
FNvkLmsOnKiPiKPGGgVJDqJ+ItKGbUi2ceFgKPUV0fqi6KziaVF/ESPue6i3
XBT1GaHwkl3EucqBDfUboTZcRsPab/DX1HeE2vpnl1RDOcL+I+RTv2d+YXCg
Q31IDFWzrszlcIT9SDRVzLl1KYGDaupLIvmMgc+GGxycpP4kDm3I1pfNHfx6
qU8Jeb3Tj9sLOYinfiUqV4cYFtzmQJX6lthnLx7tX8MR9i/xJanq4YE6Dnqo
j4nDEs3v9J5xsIb6mWi9bPJiwhuOsK8J4yky6V/ec5BL/U0ovl4Ve6+TI+xz
4tOH3uak74P/fc//1+8EU0fruO9vDsZT3xP6tT92OQ/hQo76n3gUpxe2Q4KL
6dQHxcaK4QoYx8Uk6ocif/aOf3MmczGE+qKY+EhNc4ocFy3UH4VF0dWsEcpc
FFGfFCFfD3r1zuXCi/qlyDpYm9G5gAsT6puiUvGm+ltdruD+9CbuKM3+/RKi
Pipy7afLPjXkwor6qQj8Ee5bv1HUV4VFRbhp/TYuQqi/Cpnn0+wbd4n6rMhd
OOvJCysuWNRvxfq6nIAWe1HfFbXZNTEdzlycp/4rlr62Fus5yUUz9WHBMPbI
HnqRC23qx6K1X7VgwlUuPKgvixk/tkyc5ccV9mexSlO8VC/0/z/ff31amGcs
LjaN5mIP9WtxRipexYHLhTj1bVHRNGrstUQuuql/C13Ffa5x6Vwsoj4uXjy7
vqvqJlfYzwVXvKW8vZiLIOrrDp6bxyaNq+IK+7vIuqEurXufC3nq86J/oX6v
VT0Xz6jfC+c5q/YFvuTiFfV9IRmia1jayoUa9X9R56SQ2t3ORTX1gVFR0h8y
u4sr7Aejya3m995eLt5SXxjKed4tkf+42E/9YQRbLV/bMIIHdeoTQ/1i6/yJ
UjwYUL8YXVJnwrZP4oFPfWM0SQ87FzVd1D/Gz2uXWt8o8WBCfWQsPfr1rqoa
D8HUTwb//mYN14WivjL0WPxJ5UtE/WX8ftNxVmYlD6rUZ8aHMCUrm7U8xFC/
GQPFJnfzN4n6zli663CajBkP1tR/xvCne6Mc9vKQQX1oFMdISFXY8KBP/Wjs
y7SXnO7IgzT1pdEl7RZ6zJWH2dSfxuEi0+s1Z3m4TH1q1Gc/W6ngzoMc9asx
t3ey7UlvHvqpbw37a5KT7wfxMJP61wizyjNRjOLBm/rYyPCSkz7J5mER9bOR
3a+75148DwrU10Z8wZhF8jd4wv42PKrCgl1yeaimPjdM5Z6erSwa/DzU78bI
0odfplTycIn63khLu/jJvpaHIup/Y2l729GCJzysoD44cp2Gu0m+5EGC+uGY
uerltD2tg18/9cVxbL8dUtt5sKT+OHJrUjr7v/HwlfrkaL6UoLShl4cK6pfj
t9uud4x/PDRR3xzD6irnt4/gQ5f65+g+9EFcR4qPRuqjo25z6X6PSXwkUD8d
h8Y8XfFiOh/h1FeHp1Jm9EplUX8dmlGmR/PV+KinPjssD+eUGSziQ5H67ZjK
eu3brMdHEPXdYaFW89hvFR/Tqf+OGVPOhmww5uMO9eHhsP/bg+lb+AilfjzW
jJx7ZWAnH+eoLw/2GNXcLks+PKk/D0/HDsseez7SqE+P7+pHPSVdRP16fFhX
OEfrDB/7qG8P24p7axzd+Hi3U0Jj19A8HGLGvrrpzYd31zgtvdF5+Fmn82VC
CB+mi95mqEjnQdIm9MzlaD605N0S5Kbmgb8957IYnw+dnM4pivJ5qOIxhgal
8LH7p6LYoll5cNlkILYoh4+YN8qWm+fl4bp55sm2Ij6GuHbrndHKg1XJO/vk
Kj4uZ/r4pS/NA9f9ZePlh4Pfr+hv5t9X5eFwXHix/bPBzzdPgbXKOA+lypMV
DrTwUXpIziLGNA8RQywGHDv4WHBV/M9L8zy4fr3Zvu07H7HZnzse7Rv8PJwr
J1r/8DGup2nO+YN5CJl6mz95WBzcjBtvNh/Ow+utzq5dY+LwPeNJ6B+XPMRs
9XvvMiEONupPS++fysOLKbK9DNk4vMhrXmp2IQ9B7Mkp9gpx2GDxbXikex5K
PrsNeTM7DsVjR8gHeubB9t/e3t/z4qBdr3ANfnnwaUgKLFoUh6TU1frXg/Iw
1/lgzawlcVBiOBhUhOXB4GFQ3GL9OAHfmIf6bnXFz6vi8H84V05g
          "]]}}, {{
         Directive[
          PointSize[0.009166666666666668], 
          RGBColor[0.368417, 0.506779, 0.709798], 
          AbsoluteThickness[1.6], FontSize -> 12]}, {
         Directive[
          PointSize[0.009166666666666668], 
          RGBColor[0.880722, 0.611041, 0.142051], 
          AbsoluteThickness[1.6], FontSize -> 12]}}, {{
         Directive[
          PointSize[0.009166666666666668], 
          RGBColor[0.368417, 0.506779, 0.709798], 
          AbsoluteThickness[1.6], FontSize -> 12]}, {
         Directive[
          PointSize[0.009166666666666668], 
          RGBColor[0.880722, 0.611041, 0.142051], 
          AbsoluteThickness[1.6], FontSize -> 12]}, {}, {}, {}}, {{
         Directive[
          PointSize[0.009166666666666668], 
          RGBColor[0.368417, 0.506779, 0.709798], 
          AbsoluteThickness[1.6], FontSize -> 12]}, {
         Directive[
          PointSize[0.009166666666666668], 
          RGBColor[0.880722, 0.611041, 0.142051], 
          AbsoluteThickness[1.6], FontSize -> 12]}, {}, {}, {}}}, {{}, {}}}, {
     DisplayFunction -> Identity, DisplayFunction -> Identity, AspectRatio -> 
      GoldenRatio^(-1), Axes -> {False, False}, AxesLabel -> {None, None}, 
      AxesOrigin -> {0, 0}, BaseStyle -> {FontSize -> 12}, DisplayFunction :> 
      Identity, Frame -> {{True, True}, {True, True}}, 
      FrameLabel -> {{"fringe visibility", None}, {
        "\[CapitalDelta]z / mm", None}}, 
      FrameTicks -> {{Automatic, Automatic}, {Automatic, Automatic}}, 
      GridLines -> {Automatic, Automatic}, GridLinesStyle -> Directive[
        GrayLevel[0.5, 0.4]], ImageSize -> 450, 
      Method -> {
       "OptimizePlotMarkers" -> True, "OptimizePlotMarkers" -> True, 
        "CoordinatesToolOptions" -> {"DisplayFunction" -> ({
            Identity[
             Part[#, 1]], 
            Identity[
             Part[#, 2]]}& ), "CopiedValueFunction" -> ({
            Identity[
             Part[#, 1]], 
            Identity[
             Part[#, 2]]}& )}}, 
      PlotRange -> {{-0.09999999999999999, 0.09999999999999999}, {0, 1}}, 
      PlotRangeClipping -> True, PlotRangePadding -> {{0, 0}, {0, 0}}, 
      Ticks -> {Automatic, Automatic}}], 
    Placed[
     Unevaluated[
      PointLegend[{
        Directive[
         PointSize[0.009166666666666668], 
         RGBColor[0.368417, 0.506779, 0.709798], 
         AbsoluteThickness[1.6], FontSize -> 12], 
        Directive[
         PointSize[0.009166666666666668], 
         RGBColor[0.880722, 0.611041, 0.142051], 
         AbsoluteThickness[1.6], FontSize -> 12]}, {"O", "H"}, 
       LegendMarkers -> {{False, Automatic}, {False, Automatic}}, 
       Joined -> {True, True}, LabelStyle -> {}, 
       LegendLayout -> {"Column", {Automatic, 5}}]], {0.7, 0.49}, 
     Identity]]& ],
  AutoDelete->True,
  Editable->True,
  SelectWithContents->False,
  Selectable->True]], "Output",
 CellChangeTimes->{{3.8268601114674735`*^9, 3.826860131215652*^9}, {
   3.826860244339305*^9, 3.826860285565693*^9}, 3.826860716863392*^9, 
   3.826860809877513*^9},ExpressionUUID->"bf46afe0-07b5-4e9e-b8de-\
b9c4d73fb788"],

Cell[BoxData[
 TagBox[
  GraphicsBox[{{{}, {{{}, {}, 
       {RGBColor[0.368417, 0.506779, 0.709798], PointSize[
        0.009166666666666668], AbsoluteThickness[1.6], 
        StyleBox[LineBox[CompressedData["
1:eJwsWwVUlGsQBSxsRQU7QbFRUewxEDtQxEJFDMQWAQNFRJGQlJDu7oWlhUu3
iHTDLvZTERMV9P37/7vnnfMOZ9d/v5i5c++d2Wk6l/eelpKQkMgZICEh+v/W
mJt18uuTsYR9deD29qwDfquTcTNukO39RR2Q2bNzicayZKjG9gyYu7ADXnPS
/g5QSoaB1qqYqnkdmNjUPy19djKkUwru3pnTAZcTS05fnpGMPjk+txUVOyCR
SRIzJiXjxK3coGqFDpz6PPdRrWwy5AXK3fdmdCCj+2c/6xHJ2PHji5HStA4M
rgu8smZQMhpTe6e2T+7AnkcLSz/3SUbZ3P0/HCZ2wGaM55ig3iTI7/j1Y8P4
Djw1fL37wM8ktI1/P/2HXAdeRo68NagrCZJus25FjOmAVMpE54z3SbDI5fUc
H9UBWY8BPldeJkHf2zJCdmQHpuytfDKjNQk5ClH3y4d1YHL77Xu1dUkw0ppo
aTGkA6NVBxyxepEEh/UNyesHMfsxuSq/ujQJw2uEMr0DOiCwTW/5lJeEr7Ir
3FP7dSD12quH/plJWD2gedv1Ph14uLBzikZKEt4Gl85aJtmBzb+3xfePZ9Zv
oND5/a8Qv4ac35wamQTZr/21k3qEcNPd3XY+OAkZ06/cuv5biNmDum9O9k3C
xD4n1q7oFiL82ym5F25JUHJuiPzzXYhxs1yT7z9Owu+ahpzMr0Lc8n90eJlN
Eu4Unbhv1iVE0clNEu/Mk5Bw/upHtU4hBl7KDfO8mwQ/SEsO+SjEiqx+Grtu
JmFT3qzMF++FOHh4iJTktST43iyXd3srhO7quviEC0mIbetRPv5aiDPsizmf
H/GfZr4UQrM+deI47SR8y/is3ikQYsnjFzWlh5Iwa1nSsZQ2IaScox1N9iVh
xPE+Y8xahMhq2bln0c4k8JbXG+xoEuLK5fiRL9WSIJ2rbCLXIMSwrU01ruuS
MPrv2EUdtUJ4nSvy2royCfXvHtjGVgsxvvrmmZ4lSVB/eMPpdqUQVuadi2Pn
J+Fe1dcN2yqEeG0yW0pnVhJ0X/zwHFvOrCdrVvXoaUmQMr3n86ZUCP2t78MK
xydBs81pW3KxEL7jr5reGp2E453z/SwKhfi9Y9Kh+cOS0HQ40OlgvhDZv3Yv
ah/AxE/Z5nFzcoXonDpwoJNkEnRUJyzqyWK+P2dL+6Y/ibiYM6mpPFMIx9Zh
yd3fEhGutlsu4KkQEoZHbCM/JWLUi9hXhmlCtJovOHnsbSJiT5DathQhZoy0
XD5SmIib3b3LpyQJUS17dmheUyIMXP7L+JYgxGfXcoFRTSJ8lkvXlPCEMHRM
T5z9PBHdgn0m/rHMffRfaNVclAgzx/LUG9FC5H5X1LLPScTqzTcs9kQy6zse
vmDD00Qo9FF/oxguRPrGOInviYmg/IMNkqHM/QWsqQyNTYSFrf3RpiAhjhmr
Bx4OT4SE1vdriQFCVJT/d21oYCLClKwnOvgJEe01RDXLKxH3Bu86cN5HiG8v
E0Zdc02E1Yd18pu9hAgJFQgVHBKRXaVzf4YHs56XLrx6q0QoZicYSLgJsd2r
4u6j+8z7/CXdLS5CrC533Ln2DvP9McKhT52E8LjVML7LKBF3Y7ISPRyF0PEP
fRN4JREh/GedN+2FmKW/ka95jjlPj2HrD9kKcXviN9OBpxLRpGK5YPkjIbT9
Unc+PZqIv7YrU2SthKjpdRp/+QDzPC+F1m8PhahVvv9mmnoiDp/c6lf5QAi9
TRb86m2JcBQG/401E8J2od89C9VEyI9f9cvGVIg1X5/tWrk2ETKDBjromQhx
12HExI8qidCKH5676bYQewacfee7KBGSo3Y/nnZLiLgD1Ul75yaiz7zC3p7r
THzd2/+gn0IitHuv96s3FGKy+X/qKZMTMdbiRHj8NSHm67hOOT82EfOL77+z
uSpE2VjNj5NkEuGV25p/5jKDD2Fz0isGJ0LXSH/tuotCJMuMtrrfLxF2grX7
xp0Xoq+mzIFl//iQ6afa98tZIdr1FRTedfPxuf2eeskZIXbq7fzq+YWPuYbd
KwNOCbFlhXX2rg98ZGWHZt3UEaJS2GQv+ZqP+AJ74R5tIT6e3nCM38bHv/tx
frOOCeGSkzFPt4GP0F8D//QeYeKhe+efcVV8RM3y6qo6xOCV9NfisjI+hgzT
fRB+QIhN6X5udwv46GqsjjLZL8Scxm26i7P4ePB096l9+4TYfLpr6atUPvLi
6yJmqQvhreXc1y2BD37GBdM/u4SYm7Wkals0H+otw16V72Dyzf65f28IHx4j
M+v9twnxqVT3SpwfH86Hbx0x2MLkj0HP2pMefKxM2XhRTU2Ix5a2Q2Wd+bCf
M37YWFUhVAZOaC6y5cOR17vm3Xoh5H4ERRhb8LF+56eeVGLOf/fcmwvu8eHf
+9826zVCGI+O2Sy4xewv58esw6sY/FKbL+tswIeu1zDn2SuEyOkIe6l2iY8K
6yX23cuESPk4NeGXLh+vbE+PK1QW4u1Jl3tRJ/gIDw5a7LJYiN1q/fccP8LH
hMrPjTpKzH6cr02W2c/H6lHbZJQWCFGwu+VD3i4+BunF1ffMFaLOaGP69S18
PKyasaB4thBTBoVYzdnAR+zeIBmXWUL4Dex3sGUVH5avFz3UVmDw2lB7psNS
Pobal1nOncHc786UbxsWMvvbYTD+x1QhrjoOYSCBj+mTZ6/KmiyE2uHjjmHT
+Sia83OT1UQhVmXFHz8ykY+Nbu9d9owXYldu/wXDZPlwO9NnruxYIe6dPNKT
NZyPHJf1/RrHMPnkF1dybSAf+QrB8l6jmOcZ93ef2YcPX9kFVlojhWj4oqXb
0JMA9bPNiycMZ/BnAH+pzY8ENI6Pm1Y/RIjDqYP70ucErFoQvt9pkBDbpE9V
dr1LwLWAwvId0kIc+fbUL6gjAfevD7bt218I6zuylw+0JOBCtIFDWh8h6kX0
oC4Bc1T7NFySZL5ft3RwRkUCslYln5n2T4DqwpmNl0sSsNDZYUVljwD38s3C
puclwHCnvfq93wLs1m4zqslIgJNuQsyCbgFWua3eZJmcAEthz57G7wJsvugx
ahUvARqZ55c/+CrAtbZuwceIBPz6/e/UvC4BMj8diPMLSoCBW2pt5ScBFD2T
Tfb5JKDI1c32+gcBEl7K7ezvloCv372sxr8XQKv0xoRUxwR8SywoSX8jgPzu
xnfnHyWgvHaM+pFXAgy9sjplsnkCTA9aT/wlFGBQpc/DFyYJkLNN+OPcLsCo
cZL7H9xIQEDB1IwFrQLM3HRyhop+Aqb2q9QuaBJgk2Z+17vzzH62FL4+0iDA
xR2zsrxOJ6DbQWJ3Z60AfrOs7HYfT8De1jvuptUCtL15ryV1KAF+SlQwvFKA
WbY75ibuTYDAQrXG67kAxnIxv3R3JGDMS9uCWc8EaHw4vGi8WgLWbprgEVci
wIamK67PKAGHIz/sVikSIGl05SnTFQk4Jyv1Nj1fAGWWRzL39fCIztpcATKW
OUu+npeAU3+6MzOzBFCf8v2528wE7DZs7F2dKcDnD/t9tk9NwPxv/yanpgvg
4Zt04e+4BEjc0Ju+JFWAXSpyq3ijElAgIScdmSTAEP71gaeGMudlJ10xlS9A
7Zj6OtkBzL+ftvaWM0+ASK3lIcUSzPmmJPfvHyuAtaWbwe3f8Ti539DQMEoA
A/fuDQu/xeO/H0YFwnABztofHCn8GI+z3k9/7Qxl/j6X0ub8Jh71W9SGJwcJ
cHXOWAYQ4rHy16gBkwOY9bddv/27MR7/6vqMNPMV4IVb3bbo6nhYD/umJfRi
9qOpMk67PB7tXi/fr/UQgDfuyRuZonhI3a9Je/JEgBGCH4n52fH4kFVQ9sGZ
+Tta88GN9Hj4aaZMXftYgNg7ovIRj8mqEUmP7AXo3Cs7rTUmHrpWXnY1NgI8
n2fU6RAWj1sz7cMmWAuwZ3BtxsaAeGhOMOt7zEKAy5+YdPOMR4+uYYDXAwGU
al0Oh7vE4+IQPbO6ewLY5YgIQjxCpI8GDbsrgEPC/p/DrOKZc1OX3nCb+Xw4
szyzeNyUVou5elOAK4FjnA1ux2PkkFWu3kbM/gMMdWYZxeOarlJW/jUBKoNr
lBovM+sfP3Pe+ysCfI1e+s9GLx5PFCY2DrokAD/N5RmdZNZnKVMy67wAo8u+
e37RYs5nw8CedWcFkBXuPxesGY+l+yWuaJ5m4qkncfnBPfHYi58KZ3UE+DlB
dsDgbfFYda9zktFxAeqJSd+N8fjo8eaAqZYAh87WMojA3N+Q9qqHhwTIf7xM
f4YK835oXK+lpgCnn7quq1WKB58WrX+4j8n3Vz+GWc2JR07VCR+TPUz+DD3Q
sko+HqNObRijv1OAB8rJkZ8mxSP8c2Ww9jYBug/L3fKXi4f5zVF7tm0WIMD0
+haNkfEI+ttn9EJVAUyCmfAbHA9p06CuYesFeFys8iq1bzx4vd/evlvDrPfD
k4QLf3nwvf79F1YKoDm8+96Ubh4qPwbLO6oI0H/RwT2VXTxs0e6vd1RZABE7
MP+Ph77PZQvlFzHv64/9qPKKh34r69a+mS/Afscb6e9bedjmv7kiaA6Tn7H1
Vt71PFT3PWt8dJYATs+Y46vkIfDU8nUj5QUwfe82s08ZD0lZKZOzpgoQ1P/X
t8R8HoaOeyd7bpIAf6Ydyj0LHiIuFisOHy+A5epUxwmpPDzKPKQRKyvANk1R
OPMQP9jDfdsoAegyUy6jeJi437q7fbgAFywaepaE8FDmMeeq/hABynxWlL72
5SGr+Vaff9ICaCe6My8euscbxz7sJ4B/KQMvTjwM6/XXkpYSoJ/w0LJ/Njx4
zDnzxexvOx51M6f3kAf3wMIrP363Q3n4+KpTpjyMOFtQp/OzHRIzmeu4xcPv
6zqzir624/NqBu6v8aBV5Xl85ud2SGqsXHvnIg+Lbumb3vnQjqXnPYYo6fJg
fOG11bO37bAz+90o1OZhdcRPY9lX7ZD2YNLjMA/6S0I0DwraEcxLYy6Yh0nS
X8Y5tbTjTPF4tT87eVij2JRf0NAOhhwwDIG5P6cTh7/WtGPnL+Zx63lo3mZe
N7ayHUYjGbhaxcPRnWprVMrbkTPb826BMg97PYMe7Spph9KGPztvLuAhU9kv
51hBO7IPH5k4T5EHn3ErhLo5zL+/xlzvNB6+br38Xi+Teb4NUz4mMJ/P39B0
Ko35/mBjC9UxPPy1SeAfTGrHycwmJoF5SPDNNtoU346gulXyEdI8tPZemDY3
ph39uph0k+LBJDSRPzCiHdaDmHLeEwcnL08lQXA7FsszcuF7HCa3THbh+bfj
3ZqnRw074+BuSbjp3Q73A8zy3sXBNLP30XL3dqheZeBPGIcqk0N/Pjozn7dm
6FVzHFyK9w71cGiHRdDqJ+tq45Dt8y57tU07pmZ6nf76PA6H/k4aV2vRjvg6
JlyK43DsbafMmfvtWNfFlKPcODzXOh77waQdBYMyKgZnxCHqyIVPereY/cpP
8s1MisP3l7IVLYbMea65c/FqXBwiu49pbLnajmWi9I2IQ7mrqnH4BWb/InoQ
GIfDKFSVPNuOodbeTILEYb/+27jdJ9txObA3ZPWTODyNDYHzsXY8E23XIQ72
16WuVhxqh7wITq2Z5xX/yZPa3w6Dzkky+x/E4WbI4/S5e9qRKW3SPsAkDg5D
CzW2b29H3+mtMWnX4zDmn5vDCTXmfFatFS0Q/YylL19a347bGkx5Ox8HnXtj
Pl9d3Y6Yi3/HVZ2Kw2yZrFEXVNrR/PDYW/NjzHnMl27UWtyOPn6ZScsPxkGi
6uMG1fnMelJFiiEOQ/tc3TVdsR0bKhm6sT0ON97rWn2f3g6d/1qnqW+Kg0pS
mOnTSe0wY9hVH4rDpjNLlK+PZeJZdHzL4xDye0CQwijmfJls01sch4PXZlYU
Dm3H+90M/ZsXB60Ku5Sj0u0YrofZzxXiwBu5/ugbKSZ/zKYwgBWHmEu3bhf/
bsMRUTiPi4OPWf/kyM42POAz5VImDouPzzxn+LINUQzaewyJw9m+jS4zG9pQ
+9p30c7+cVinP20lnrVBgn3FIS2sR5Ny2nBwMUNXvsaiIfT8h5CkNsQzbKL0
dSy8Ll/6/T2iDcOYaFJqjIWkRL9783zbcL5Y4prrs1gMOLTQdJtTG0r+MOGc
FYv4Wx9/7rZow4IFIvodC6nT9Ha1cRuctNdvLQyNxRc5BfWRl9vQ/ZihI56x
MHfyWfxMpw3aTLV7bBeLtLpImyuabSj6ycDzvVg4v9xx/M/WNiyfs4GJkFiM
SrsXcXFNG4JE4Xo2FgsPbrtUqNSG0faigso8PzMkQlq+DRaix+2OxZWlC7sW
yLXh51eGbmyIRZbU7SqVQW04y6DxoWWxEMy0VZ/R24q6gwz8zo5Flb/O+a7O
Vmx+dL+fwqRYuF/rmRogbEWKKBxHxELZ67D+0ppWzGJu93OfWPhMuHM8srAV
LtPzGACIQUPXybd90lrRl2GL6e9j8G7y8KEU1Qp9Bi0YAoHSAJNnWj6taBPB
64sY3L0TP/uoQyu2M+rjQ14MJGMjpq0zY76PFagxOKyim9jPoBUK6gw9jozB
fdm3L6NPt8JJtDzfGJjtmB+3/EArekR04XEMdjUskwvZ0go9Jprfmsfg89O+
43+saEW1CD5vxkDnp2uK4txWrBOx4wsxCLP8+GXNxFaEi8JJOwZZV6SLlw5t
xWhmdSb7YhAR+2bliL8tMGHU1ku1GJzZ9GjLs08teCuiAytj8H3R164LbS3Y
I7rd+THQMJyi0vm8BWkieJwWA8vhI8ZqZLVgWgyL2LCRyHf2jGuBNZO97QOY
9evJx+b5teCrDENv/0Tj3vnReuUOLdASbfdTNOz6u+SkmLYgR1TuhdEIXBmS
fv9KC+ZHSHcZ1USjeMAWjYXaLXAWwV9RNH5evGWTvrsFvQy72PA0GsoX15xS
pBacZsMvGrf6OTYZLmjB82sMfQ2MxvNlhl8CJ7VAJUQU0NGYL/k+LH5IC/xE
5dwqGu6nOv/6/2nGIGa3a+9EY/gJ829X3zdDXwRvV6Lh8CPSanpDM+qZ6jfw
VDQmKZzMTChshioTLZcPRCPtQ8RjhaRmRFUz9HRbNE7svN//RlAz2ONbG43R
mz+Mi3zcDBNRuV4UjYqGV2WZps14e14UgNHw7HdlSsKlZqiL4GtsNPRLrEda
ajXjKYPOFYOjoam4LHDNtmbIi8L5XxQ2TNGvrlJphp2Ifn6JwurYtcHbFJrx
g6n2kq+jsL7ec0yATDNOispxQxQ0PawUGv81oYx9RUH/+4CaLx+aIGKPi7Oi
MGKAEzobmuC3SBQwUQj+EGJaXdAE0en1hkRhYcjGsf4JTdB3FQFOFKKW6D3c
79eEJtF12EZhqotcaZdNE0TRx0ACrEt2vTa82YS4+cMYPR+F/6qG1QtON0HE
bn7pRmEN74Df0r1NEGXv8SNReKgzm66ubcInUXrsikL+m/t85zlNOPhTdMFR
+LNOV8JPtgnZDFo6LI2CwqWq6U5STZgtKqeKzHlcLppw6VMjnESPm8jsV1Xt
P6XGRvSK4Gp4FE583OHYlN8I3a+MHOoTBe1zzUMv8RpRwTzN5kck9qd/037r
1YgVInr4LhJr212st1k2Ikh0vS2RmNoAa+drjRgmKpcVkfgarH+i4FgjrjPq
YHpeJKAWM6x9ayPap7EJDJN0/ccC5UZsY6L5Y0QkFvfN+lAypRFsuvlEonmq
6ySvQY2YJKJ/jpG4PfK7/P7vDXjIEtJIjKxtlvrR1oDPonJ4IxKB49w9H5Y0
4JBoeecjscjCsGpYYgNy2AOMRNZk/Qg73wbMS2TkzN5IqLfbTe1v3QDXN6KE
i4SgtHSpoUED/jHV0HRFJC4JFN83HWuAnihc5kXi39SQNSu3NjA8gyl3UyNh
a71RyWFJA1aL2NWoSEyaLJnTMqkBIR1VDAGPRGRT65fp0g0Q3e7t3xFYlduc
c/xLPdj0/RiB4urfi5yb68HSN0EE9o9YsS6roB5sdlRH4JXhk48dcfVgy1lR
BK71k135z6Me7HbTIyAJvoKMeT0esnAaAbuAa3ETL9ejSyRHAiIwKW5v4+RD
9TgULtJbEYh6ox44dmM9ckX0zCoCy7deHTxofj3Y8LsdgcLqOJmvsvVgy9vl
CGhYj0itkqjHXzagIyDQc/gb+b4OjDhi/ovAlWtKHcbVdagUyY1tEegN+Xxm
Y2Yd1orgYE0EHvV9YSUVVodQEf1SikBaxZ/iXMc6iKKFIUiYs8cz2NG4DiL2
7C8XgRaz2IkXTtfhpej4Bkeg8uzyhft212GXCJ7/hmOg1LIWtRV1SBbJia5w
PNgVNnPzjDowYMDokXDQLvvBGkPrIEIr7/pwrJb879HFn7X4JgrnsnDc0U0P
dRLU4qioXCIcEvckjheU1qJQWZRx4cjbmcbrl1QLBgwYQhiOsmdvfdX9auEm
kgvu4RglaTM7wroWkiJ4sQmH75vAXcMNa3FBRJ9Mw3HxntLwe8drUack4v/h
MC1fdP7f1lqsZQEmHM/LQ3WslWsRJrqOw+E4Zfb4+7QptWDhfmc4Vr7rmlEw
sBZ3RXJgfTgO9in4aPStBgw5YCpSOGIrhu1TbqsBS48Uw7FLvWzf3+IapIjS
Y0I45pv/7azm10BeVH6HhWPvheBZKb41EKGfllQ4+P2zf4da1+CHyI7/HoYj
Gup6QYY10BY97l0YTq+rTEvQrkGZCK6aw/AzEcuat9dgiYgOPQ+DdOK4lkkq
NfD+IiIcYfBf0x59Y3oN+iuICF0Ynu4eFf5haA2ustcbhhP/xZff/FUNtnx4
h8F8BCZPfVUNVZbfhmEhVNzbKqoR/UkU0WHQ/jlxbcrTaoydJuKvYZBLvTQ0
Iqwad0Xpdj4MO/rOH5DoXI33onJ+LAyDGg7MbTCtBitP1cOwTaXzpuzFaojU
ivqmMMhM+frlwqFqsMtbHoajDiddmzdVw549wDDMf7Tu1OnF1RCp33tTwnB/
uLXWgCnVOMEmXBi0Jq27mzO4GiUsXwxDGl+nzLW7CstYgA6FT03XxgevquAr
KkcfQ9Hf9OMr68oqsHS8PRRdCfvjI1AF/Ti/oI6qUJy8Oie8I6oKTUKWAOJg
yvmSpR5VYNM3LRRVluNk/S2qwNGDUFQKl9goGFZhLJsgoXgdu/Zjnk4VRGyy
zTkU3g0Zv0z3VIGl25ah+Hmcxzu0tgosuhiH4seGcWN2z6sCRHTtcig8zL7P
ODG+CrONdGYZ6YSibbJaq710FRzDRIQtFEVyg1WbflSCDb+todC8qLp/46tK
nBaVt9WhsJzyZWRRVSXKRXRaKRRHF4y+pZdTCRX9Gcx/oah1j7CdxauEf5AI
AEPx9UTiDim/SrBwMCgUCQ+Vk3/ZVeIaVzAhK634bKhJJZpE8rArBJNe29ut
vVgJEbu69DIEJVMv/HmkVQme6PjqQjAh5emoH9srwcJzaQiGRt2ru72qEmYi
+pcZgqCeNLWpcyvxgbU7QtAefvZE+/hKHGABKwRZCdazMgZVAqJwdgvBuvHT
3JN+vwBbLm1CoNsyN6ns/QuwdPxuCBb1Rpj8a3yBv0tEhCgEATd9vuwqfSHu
N4Ygbm9/mfT0F2Dh5VAI1KbOXLYh6gWWi+jLTub5t9anCL1eIFgk79aFwFf7
oJuX7QsM5gAGR6vO1V42eQGRe6UzKwT3K2/oa11+ARbux4dg8DGzCzraL7BD
RCeHhaDH0CLvnvoLxIvsCskQbB1veSttwwtMYrK3+1sw/m57YDdE+QVY+fY2
GHLStyVuKLzAF1H5bQqGi/rlih7ZFzgsovfPg2Ew69hfD+kXYO23nGAkWW2x
3vu7AvNFj0sMhvaNBQYzPlSAg6tgnPs6/OnQ1gqwdMgrGM2/P5wYWVGBs+wJ
BiPGLv/0gpwKVDHV99H9YLyJcS88xa/AGtH1GgXD7IieBT+kAiGa7IXgvrNy
8CT3CgwX0dOjwXh16M9Uv0cVuMUmMPO8yIzfq0wq0MFEs4VqMIMjxou7rlRg
Fwv4wTj7TbkIJysgcif3zg3G4f/epYdqVmA6288KRvwlj6HhWyvwSGSfyQTD
+A+vPGt1Bb6LltcvGCXDvEZ8WFiBoyL46w6Ce9jBqjkzKlAkolcfgvCx6I3s
HdkKKLEJF4Scy1ubhAMr4JUgQvwgrFz5Z13K7+fowwI083l/6WcvBM9xWVSO
UoMQI5t+WKb4OerYgh6EK24y72/GPccGkRr3C8KqWcONpd2eM7pCVIGDIJ0b
NzTz7nPIitLXIgjt53/6e+g+x222/xME/rQOFZ/dz/GGTRBmvS+vPS9SeY7d
IjZ5Igi3+eFnx099jhTRdvcHQdfxQR8n6edg7YAtQThs3NdvcVc5bNkCHARN
/dlrfzWU47tIDi4Mwh6jry2vc8qhLULn6cz7Fjp3/0SWo0gUfrJBOBZsNF3F
pRzKovI2kNlPxcJCd5NyeIroc08gzKTtLs44W45+Irn/ORA+Ox3HVKuX45Jo
tx2ByPRdgchV5Whg+yWBePv34bkIhXJsENGNkkCoKAeplQ4vBytnMgJRI/3U
bODvZxjN2leByL1dPvn0y2e4yx5fICQdmsa3lj/DGxE8uwXCakOHkUHqM7D0
71EgdJxfLVYMegZWXpow75sLd/2yewYFFrACISXbWPLm5jOw4Xyaef6mspCv
p56BLZeHAlE7OlU4cc8zsHR8RyCW3fczObnqGUpFcp8C8c7B7FbhzGfiOZVA
dKw5XrtF5hkHLzMDoWS97PGb3jIMENGXcYEoNZSOCXxXhqslLAIiUaJm9p2a
MojAoFgiEO/nePUzyC7DRtF1fAvAlW9H11tGl4GF+zcBUD06viXVvQxyIjrZ
GICzp1/USz8sg4lIrpYHoHbIfWVD/TK8ZbI3PzsArvsWfv57rAxseiQGIGhF
7eCQ7WXIYMtvAKRw3eLc8jKw9N4zABEdo07uUCgT+/EBCAyN8NkuUwb2cWYB
4C0r/anzrxSnRHBlFADvp33n2X4oRYmIDukFQHvFgVUlDaVYwhKOAEhG5yiM
LyyFj8g+2hMAU7nN/93ml2IgR1DRfOPloy/+pWDLh0oAhr3wGGBsX4pmET2d
E4ApU88dk71TClb+TgrAkDN7HfLOlSJWZIeODEBNwD5v84OlYNOtbwBu1F40
P6RWClNROe/2R7eE/5Z1yqVi/9of+6d/fL1iein2iuyIVn9YrdyrrTaiFOzy
Kv3hv7WCf/pvCWaK4C/fH7a7dV8++VACll6l+uPwDrnO5sYS/Gblmz+k1rVX
KxeXgLWHfP1hPifHxTe5BGUsQPujY3DGokkhJWDL0UN/TH1ZERbtXAI/Obag
Qzmh9/ee+yVg5fRFf8y5uVFxgH4JronsTG1/fF8aoFShXQI2fTX8EfBu3Oio
3SVQYwWDP2Y6R1R6rC0BKz9W+cPdO/Km+/wSjGMFpj8kLhnIBk8sAbvdaf44
1a9feMbgEnwQwekYf2ScPLqo43cxDoromrQ/RlndiR3zvhisHOzxwzHD0zP2
NxRjrshu6vRDsOIYW/+iYjiJwk/oB0GAzYffycX4KypvtX6Y8LJ0/YnQYpxh
A9oPWz9U2lS7FuOFSJ5n+MEw3f+ZxsNirGTtSD84qy/vKzQsBgcHfoiNcVW6
fboYLN144oecyqd7Z+wvhqEoWqz98Cwj4lydajEEIrvExA/Vl7VvuCkXYzv7
QObvty3GZ+SLwWcJuR+KFWcYrh9djIki+nfQD8kLlU7N7lsMC5G83O6HgN6+
Wyd/K0KXyL4iPzx47D9j6ssiHGb9SD8c/9Tv24LqIuSwBc4PSiMXp23LK8IC
1m/0g8QfBaNr/CK4sf6iH/IjBbPCg4ogyfqJfjCbcfr5f85FqOICBP/89jap
mBchgvULfSF9ckealWERTFh/0BdP9PZeEJwugrpIbnr6IpZ/qmutZhGmsgTV
F9tV728NUCtCN+v3+cJwbIzBYJUilLL+ni8UFr3SvzWrCN6sn+cLLTtF1U65
Ilxi/TtfjFe68VZPugibWL/OF6dkq4+/7y7EWNaf88HS9asjrrwrxH8sYPrA
Ni6usKehEMms/+aDC6cWpdiVFMKWfZwParQyjWemF4KlG+Y+yHc/IJMXWQhl
1k/zwboJvca6XoXoywl6rBPEpIywLUQTa/j44Nl/F4pwpxBRrD/mg9aVKpEG
lwphxvphPrhZPvTEwuOF2MsCgDc8Qj6/69xdCEW2QHhDLbdtU9K6QnSz/pY3
bsg3GZgtKhT7Wd5QLhEaaUwvFPtX3jDi/9g+b1QhDFi/yhsbO2S/DexbCDXW
n/LGmU2rPP77VoAJrB/ljeTiI3rPXxXgP9Z/8sbCKzdOJNYWIIf1m7xRv9zR
zLuwACx8fvFC8IyQMouUApxl/SQvBCglk0F4AVQ4woT843lNOh4FGMbSXy/I
8Z757XtUgBbWH/KCvXyVndrtAvBZQe6F5WnVwasuFuA+6/94oa9+5avFxwpw
mPV7vCC1o2zXvN0FYn/HC/JbctpnrSvAXzaBvWB0hu+psKhA7N944nNIwF2F
6QXwZf0aTzweaGsza1SB2J/xxBm7azlz+xaI/RhPnFiqOW3x93yw8OfoCfO/
yuErX+fjA2tAeKL63fDDm+rykcf6K57Y+/P1kr1F+XBh/RRP/JyZtuxEar7Y
P/FE0Q0rHf2IfKxkAcsTOR80ks0988X+iAfem01c6mmTDyHrh3hg5ar2pvg7
+UhkCbEHviSrbyq5lA9zVjB5YI/n9MFtx/PB0lMXD2i+2ju/a0++2M/wwD8X
YaTEhnxIXWMNOeyJfvFw6JJ8vGD9Cg9smDs1U04+X+xPeKBteLn6lDH5MGb9
CA9MPdK0Xr5/vth/cMeAoVvsZv7MwyTWb3CHo8JolZlv88DaZWXuyAui1TMa
8sR+gju8rEu8J5XkwYP1D9wxto5/ZEx6Hs6xfoE7Vlr/NRwUlYfVrD/gDsmg
0A89XnkYzfoB7rgmH4cPtnli/e+Oh4PHdjaY5CGJLUjuWHuo7Vbe5TzYsoTF
Hb5D+5+M0s4T63k3BCnahDqq50GZ1e9u2BVxdYvBhjz0ZQWxG7wfJ23SWJKH
WjY93OAkOOy7SD4PMawed8OiJ8f2DxmTBzNWf7tBPyFb92W/POxh9bYbDix7
UJv6IxeKrL5m3p+iNv/Rm1z8ZvW0GzZfCv2pWZ+L56x+dkPj9LClk4pz4c3q
5SdQWLPlTUtqLi6z+vgJFmdYDHGPyMUWVg8/QW/AmeBdnrmYyJbLJ7j/6SXv
76NcsPLe8gnyfKUWh9/ORRarb5+gIAkKuy7mwpnVs8znl0y0/Xg0F2e5goKe
MWPPWuzKFevVJ1h0LCFpAuWK9ekTyA/5dCNiYS4aWD3qisopRTFLpuYihtWf
rljnvv5g8ohcmLN60xUXbhw2XCqZi4OsnHGFRoZM/5iuHMxi9aQrvuueGzRN
mAMpZdZQx5EbJ8zsKnPEetEVhp9+XvyRk4MgVh+6Qr1k/rODCTkwYPWgK94O
7uOXGJiDLaz+c8XqhOuvhzjnYDKr91ywJ+uR37EHOWJ954LJS6g8wiAH2aye
c0HY4MeXu07lwJNLEGj5T69X2p8j1msusN9uf0R3Uw7WsvrMBXsH1f9yXpoD
Fk6PusCzpSc+VSEHrBxRdcGV/N6HNWNykMoSShdUZDcavu2XI9ZXLkipdLr7
5Xs22PDrdsbMbsWgr6+yocwZFlBY7NHxX002WHld4Ixg0zdrmvKzxfrIGQkd
IxKyE7PByg1nZ2w5IrvRNzhbPP/mjLNvfn685pKNXazecYaMZWICmWdjMkuQ
nLFhzW5nKcNsfGP1jDMkB+TbPz2VLdYvztj8Sjbkoka2WK84QbZetW6MajbO
s/rECRfads1IXJIN1v4sccKeP8rW22dkYwyrP5yQMffn4AaZbLxlw9kJ8Vdc
wo5KZSOFLXBOWFAyXLuhKwt2rJ5wworlZxbvEGRBh9UPTihJc5uSVJElnkdy
wkv10FlyWVnox+oDJ+xNNuy6GJsFth0t4YSOoDczUn2yEMvy/8dwH9+b2W2b
BTOW7z/GhbFJOfPuZIn5/WMc85FZuP9CFhRZuH8MoyiZvvpHsvCH5e+PEbUh
af39bVl4zvL1x+h3oveN5YosMT9/DOMBb3+YKWbhKsvHH0N2mdGlq3JZ2MLy
78eo/hC6S6N/FsazfPsxtA/8XnDgPfCe5deOOPDqP8dPhRDzaUc435cvuBQM
MX92xJjFQaV1ZoA2S4ccUfH5XMBsbWA5y48d0Ygb206tAQaxfNgR03yf5VqM
h5j/OiLCTm+Y889MRLN81xFX7HbMsarOxH2W3zrino+RnC4vE5osn2Wen/mm
Zr5dJth2aacDdDp9T7ecy8Rvlq86YLGSb4Hh5kyw5TzDATvvver+MSNTzEcd
ECTU79GWyMR1ln864KTkqBBecwbUWL7pgFBrx5LXKRlg4e+gA+6afNKTcMlA
J8snHdDcPPvB3ysZyOUSDnnBG8cJdmTAieWLzPc3rJodppgh5of2WHxdhr+v
bwZusXzQHql3C1M72p6ClTP37FH05fDKg+lPkcnyPXscrShbynN9igssv7OH
5dhJUZ+uPsVIls/ZQaV0u/eInU/BtutT7HD17cGBcopPcZDla3YMn1H9LNnn
Kf7xRPzMDrd1hu190ZIOH5aP2WE3khaYp6RjE8u/bBH/cM3DSU7p+MIChC0C
UgIOelxMxxOWX9li3P7XwX82p2MZy6dsMVpL+tL66eli/mSL8GfSvPM9abBh
+ZIN0sLfXLpVm4bFLD+yweHPQaEX49JQwfIhG5j4rzuyyToNN1j+Y8PUhzQr
yVNpUGD5jg0MNo5aErAmDWUsv3mE3qVd2xXk0nCR5TOPYOn6p8jycyqmsOH3
CIqnF0eUFaeCa6g9Qra/S+fngFScZvnJI5zdoeD+3TgV/Vk+Yo1RpwUhjRqp
iGT5hzWK/ise6zc/Vcw3rGHX3vppU/9UsHbASWtobJw6u6w1Bb4sn7DGlNF2
hYuTU7CP5Q9WkNinWHLTPgVf2AJghYZ/n5T8dVPA0QMrZI8X/gmjFKxk+YAV
IgIl5zrKpaCNrf9W8PfYmXmoMxl2bL23Qsi//ESpwmRxfbdEdOW5kTY+yahi
67klkkatfvHdMBkP2fptibqcFd9pZzJmsQFriS9tJ++ck09GOVufLTH2fJqe
4Z8kXGLrsQU2nFqTpl2ZhNFs/bXAjdIPl+aFJyGHrbcWyPQrsqi/mySurxbo
+7Ki72nNJAxg66kFdrj0e/1iXhLS2fr5EOe/bno/uU8StNh6+RC/Vl+t2N6Q
iD5sfXyIwfoWbgdjE+HP1sOHePLYcsMm80RsZuvfQ0T4GJSPPJKI72y9M8dG
1+2rM5US4cVeiDk0bw612dY/EWz5NjJHx+a0jKQmPj6z9cscklJ7X0jx+LBn
65U57EOrCxY85GMpW58ewH/5Bp+VR/ioYevRAyxI9DgwU4kvrj8PsG5S65eu
vnzMYAHpASqvDLni3ZCAHLa+PEB7rMJzxZgEXGbryX3cbJw9wtksAXJs/biP
R5/HLmnTTMBTtl7cx+QvX1QGzU3AUbY+3MfctuTJY/7FYyBbD+4jN1n3zb/K
eDH+m6HWWOpxSUg8NFm8N8PZuZaTDW/F4yeL72YwKui2+bczHoEsAJth2E6N
Fr1p8djG4rcZpsJjOP8bD59ZvL6HhIllM1oLeWJ8voeBGfZGbz14WMPi8T3c
+WlzquoiDy9Z/L2HP6W5H33W8fCIxdt7sF2pLLN9FE+Mr6aYvbH1Rd2rONSx
eGqKV6+y521KiYMJi5+miJjeNt3JOg7yLF6awuzXUn62VhzyWHw0xZlzBe0V
C+IgYPHwLvQMHcKyJOIwn8W/u3ivrCg3PTgWxize3cXchIBRD7bEivHNBKan
HdRC/4vBAFZvmkB6R1fsI7sYsX68g7gz+bsXLYpBFItXd2CVOGSmW1U0PrD4
dAeXlxcuzjKMFuu12zDr/GYYLhct1l+3kdbo0rkvNQo5LN4YY+DvcF8cjsJk
Fl+M4bpz0cMPfyIZHBHhiTGW18wNbPSKFOuXW/jn4P7Dak0kRrB4cQs/TG+Z
/m6JEOuLm/gZVL5unkmEWC/chGKvi8qUyRFi/n8TF1aPKWjKCIcCm+83EDzG
cee5o+Hi/tgNdFsOLC/pCRP3q25gnavJ5l7PMHH/6DoerfmcKrkqDFfZfL2O
DpNjCvUNoYhl89MIMw4XW5neCAVLP64ZQf+50pvfsqFgx1mGGSGn1XnN5sQQ
WLL5Zoj+lt9tTu8LEfNDQ5wp3VuzvysYC9l8MkB6WJTsWPtgsHLulgFGTO2j
HjUvGOlsvhjgyCLNBzIlQejP5sc1JDQHx23TDYIamw/XIDn9S41G3yBEs/Gv
j+uSq74p+QfiIxvv+ii8ZTq4bU0gVrLxrY+ZdjkTjjcG4CYbz1dxc5WkAs8o
AAI2fq/ih9nqWTUyAZjKxusV7DhlML00xh+X2Pi8Al5bmKzTNn/EsPF4BYO/
N/SZ/9oPc9j4uwy7oAHv3e75IZyNt0t493FRce1EP2xk4+siipNf2r667Isc
Np4u4m1X3sgvwT54zMbPBfhY951c1eSNkWy8nIfavcB4y5HeiGLj4xx21Po/
l9nshblsPOjBxOqfwdXbnuhh718PmzyfBgTxPHCLve+z6B3UcDDqtbsYn3Ux
pkHjiSWjC53Y+zwDzX5Kx1bsccMJ9v7OYL7DuejMB0/Qzt7Xafy80dd8bKqr
+H5OYWpW70u1jy74xQr0k9A/rfls6zQXOLHnrwN5vWFrp+13xgL2vHUwvlRB
5ZmlE6LZ8z2BFY+8UnY+ZXghe57aqAzXzwnodMRPdn7tOFxmhmmUTXfEbPa8
jsJLcs3lkv0OcGTPRwuSRjryK0faw549j8P4L2igsaWRLXLZ/R+Co8Nl4d2m
R/h5U7TfA8ha7nx46jprfCkQ7U8T67yvd+gFWeIIux8NJGaOu6MlbQF7dv17
MXBvUv36C+bIZderjh9DrEJPVtzHfvZ+GbbT6fguW9kMe9n17EDgrwofLXdT
pLLfvxX5mjZ2uj13MJ09TzXcHtiRb1dwC5PY529g7iOkY4Hjdbxm90uw06p5
s1nLAMnsv1+B9z1XKhtmXYUl+/nF+F3fpVb85jxOsIbibJw90JhYYXoafPbz
4zD91bIOp6XHxPOJzOvwuW9659URxL1PEgtX37GzWYwI9u/ZtGfwsuUmauvI
lHs+KTdWrcl8o0Hh3PfT55SPwnk12lTFrY8Ovx7baLlUl+5w66f9huf7fnW+
SKO4/dHX+C9xib+uUgi3f5LS2vjrhqIhqXDnQ/WJs47kat6gUvZ5u+lWlm+t
8wNjiuXOl14aR57/yDOhm9z50xADBdsznaa0nrsfspaiLndzMxrEfp8mrQjx
Kb4y4QFVc/dLQs+s3pI4c/Lm7p8sOoJswzZZkC4XHzT7zvabAxstaTEXP1R4
lp/18aI19aqy8UXaIW0n90vaUB4Xf/R16TOddc62tIWLT3ogdycjZqY9xXDx
S5bBP1fs0XKgUVx80463I3MHKTiK169DwzSG/n740ZHaufyg8rfvWvMSHxPX
nztFWSGhV/PuOJE4v8jYVi3efJMzqXH5R8reBX7SQ12I8xPO0IeaWWt2VruQ
OH/JT+WcxT5PVzLm8ps0cmzvTtB5Qu1c/lNfo8cKwYputIXDB4rfe+Pm509u
FMPhBx07SMa9fHeS5fCFpC3ezCm75UF3OPwhXusVS611nvSawyc6eLzJKaaf
F+3k8It6pGftzCnxIj6Hb+TdtI//xN6bJnL4Rw0XKnMVNHwom8NH2rp3lNHJ
sb7srx8Y/KQvj2RL9zT70mwOX+nNkEuCH7v9qJnDX+rs5S3w5vmRA4fPNHrc
gZ0TRvkT19/Rp33Hjq65auBPXL9Jn6Ke5f31qfEnrv+lT9N0bR2DlgUQ14+7
Rrw5yd/vPQkgrj94jY6M3TBXpTuAOL1vQNOUFizOOxhIHH8zIAl940GzUwOJ
6+caUE/LbP7pcUHE9ZcNScZgxcJbN4PIlatvtEE5wvhMQxBx/Xcjsp98233O
imD6x9VH+r441rLALZjiufpJRlc3bl3ZHUxnuPpKMo3Lm8wPhNAErv5SyQX7
teFJIcTx7RvkOXvztaAxocT5azfIcoT2zesGobSMq+/kMK1xz/SqUHrP1X+K
10r8FbQojHw4fkCfs7uu/bMPo70cfyD3xbMa5nwKo34cv6Df9h83TN0RTqkc
/yC5RlVeW3g4nef4CX0cMV9eb0AETeX4C5kqh3g+PRVB1Ry/oTLVOLnG7Ah6
yPEfqly/3S17ciSt5PgRPZ57fdI140j6xPEnGi6lHPqpLpJ8OX5FG/PvLVVW
jiINjn/REkPtoo0OUSTmZ9QysuL4pA9RJOZvtN6z4k/W5mi6yPE70h6p47Ug
MJo4/XuXVhg8WH/mbzRVcvyQnuWq/Kd7KIa4/owpjZe47b6EH0Ncv8eUps9W
31E8LFYcn6b0em1yn9l6sVTO8VM6uZ7hhrmxpMjxV9o5dsK6wGFxZMrxW1J7
GDrdbFUcNXH8l7zO3R6gdjaOFnP8mHbnu3/65BxHNhx/puOu/+puZ8fRK45f
07OW6NzOj3FEHP+m33Z1czeP55Ebx89pi3estZkajz5z/J0SpZe1++vzaCvH
70n1xbl5wT48CuD4P33/sfOyTQmPep6w+oAKbraFHfjBIw1OP1DyoSkN/afH
UwynL6jEdaiEx854kub0B/1Vipg08mY86XD6hPYpfl90ISie0jj9QoW3P62O
fB5Pozl9Q0cXuK4t/x1PHD94QFPWfFhWo5BAYn1E3WGfFbL2JNACTj/R56uB
g+2NE7jtypjTQLe+b9eHJBDHD81JdcLo9PqKBBLrM/L98+LBvj8J5MzpNxq/
Yu2meAU+feb0HaVWHez5tptPHP98SNdLp0VMuMUnsT4kjanuu2YG8Ynjq8zf
lZnvRpfziRsveUiGgsfGb37yKY7Tn5S0c0xfn2mJxPm9FjRWTu3+8u2JdIrT
r3RBW2FQskEiZXL6lu7uSAgf55NIXLvWgjSaOk9oFybSVU4f04chTYsffU6k
Mk4/k6rAYKLHuCSayelrBo8zJttuSCITTn/TMn3+ilPnk6iO0+dUueDwxSnO
SbSY0++kZBeTmvk0iTg/34r2OPAmb3iVRK84/U8Llp70Ch+aTMT5A1R+O3fx
96XJxM0nWpGSbqVA/lgyif0F0vhmH778YTJt5/wHWi7fY6UUk0whnD9BrT9k
7w+pTSZuvtOaVC+0O5f1JtMBzt+gCw8O4opCCsVx/gdp0l2pXztSaAjnj5Ck
t8ax0wYpdIrzT+iCd31lomcKPeX8FXJbN1j7fU4Kjeb8F7J4+KFfn/cpdJnz
Z0jl8u28fyNSqYjzbyjsd5pnu0oqTeP8HWpUDHsUfCyVbnH+DwXJFujsMU+l
Ks4fotZ2105hZCrN4/wjsrAYv/hoZSqZc/4S+Q5Sn4PuVGrn/CdSPLeyXnpK
Gq3g/CmaFlK7auWmNHLk/Ct6mKmwf9/5NHrP+Vt0NGGWvIZjGqly/hcFPmgO
W52cRmJ/jA4uVu0Y0pJGPzn/jEyeHqvKk0ondc5fI5kZ826eUkwn7vcLdjT1
TFT1fzvTaQTnz9Fj87ZXh6+l0znOvyPDe/lRPLd0yuP8PSo6dGz254x0msz5
f2Q1LOKIbAfzec4fpDjfsI3y0k+pgvMP6fDQw4Jx85+SK+cv0oUDmco/1Z+K
8dGB3t+pWfPU6Cl94vxJqjf17Tnr+VSMlw60XHvi1V48pW2cv0kDJu7wvPny
KYn9T1LlLzBukc4gL84fpdeKeSNmz88gsX9K9i4Z1UfVM6iX81cpZEwZ3THM
IG5+wIGWhXeqW7hn0AHOn6UVexQH387IIG4+wZESBxmdPyLIIG6ewZFC6uv1
Ffplktj/peFpe6Y1KmZSP84fppcxLUY3d2SS2D+mDcl3r/W5kklcu92RRlQt
k7vhlEmPOf+Z9kn10alLyiSxP03DNr3cN60xk7j5EEda59n4YX9vJslx/ja9
7vt6nuFUkCrnf1N/s/6j724Enef8cXosszrg2hmQN+efU0jSw7q9VqBSzl+n
OZdeJ0yMgpjPPKaZK46ovCgHyXP+PDnLvTpxpQukzvn3lNk3Z1zvwCzi5nke
08UBEzVVJmRRBOf/U52TxOsz87KogusPUHf45eJHa7KoL9c/oLatehIhu7JI
iesv0K1rH60Tj2cR5y85kcueppb0K1lkzfUn6NMgmUtp97IoietfkHmA4yre
4ywScv0N0pI7rOYXmEXDuP4H6eudt7PgZ9FSrj9CuW75o3Tzs+gs1z+hI8Fn
a9fWZpEL118hJXuN2mFvsiib67/QBk2rUXU/s6iT68+Q8+/+dk+ks2k8178h
+dvPNu0Zl01buP4OfW9sXik5J1vM35xJWm7pxYiV2RTG9YdIU6m2efv2bHrO
9Y+obWaW1asj2STF9Zco7veXa9cvZIv5njOlR17ylLyTTVpcf4r6r1wi8cA2
m6y5/hU5BK8L+OudTclcf4sOfXK9dzUmm15y/S86MXqZT3NmNslw/TEKk5vc
Tc+zGVxl+2c0p3uXvWdbNl3g+mv0LbHoZGdnNrlzhjH92vPIcJVEDhVw/Tla
Xeyad3dEDn3l+ne0XSXwUsbUHJrG9fcoKeGs43elHNrN9f/o1to38xTX55Ax
1x8k17rJ6/er54jroSsNvDu8/PaJHKrh+ovUqpxa5XM1hzh/lXn/14S96fdy
aCHXnySbUpWtlY45xPmxrnQuakhqh38OWXP9TQrw9PDv5OVQEtf/pCXuAqkf
2TnUwfVHaUqwoPnHixxxPX1C2vBY+EWQQ6u4/ipJvR3y501XDp3j+q/0Z/Jy
qpfMJVeuP0u7Tk3syRmZS7lc/5a6k1MXhU3Lpc9cf5f+jRvRbrEol6Zw/V86
bj1lgM76XNrG9Ydp7MC3IcvUc+kK1z+mWa566HcilwK5/jI9WRS05/mVXKrg
+s90rOnJYSfTXPrL9afJxEm1Rd0hl+Zw/WvqPhRRP8gvlzS5/jaVLSjekRmb
S/e5/jfJJYT8uIhciuX64/TdYovThOe5VM31z+l0dMz0wtZckub666Q/oyHo
yqdcWsr132nY+8JxY//mkg7XnyeSNL6XMTSPOD/fnfrqfWnSnpRHaVx/n45O
WzBban4eifv/tGPOAj3/1Xkkng+g5/e/eK7dkUfLufkBap9vnN1wJI+43yO4
k4NiUYP++Tzi+gvuVHGt4eVA4zwSzydQ0PBYoY91npgvuNPQni1VizzyaAo3
30ADV4Qm5YTn0Q5u/oG8Copt1FPz6AY3H0HZQXH7W4vyyJubnyCjqiMj9erz
qIqbr6DSvaXoepMn5hceFDP9n/aNn3k0h5vPIPmNP7/19M8nTW5+g5T4CcZ3
ZfPpATffQRWGyt//KeSL+YcH9bO8ecJkaT41c/MhVP7eLOu3aj5JcvMjNPW+
TbiRRj6pcPMl9G9pZcLXk/mkw82f0PE+Gm1Xr+WTHTefQqr/jZzXZZYv5iue
FPtxsMfVx/n0nptvYfjDhtlf/fPF/MWTRmzgNxjy8mk9Nx9Dg5x1In9l5dNZ
bn6GzCV2+phU5JMnN19DjyyuxfdtzxfzG08aNbv2zaPOfPrOzefQ9FcGa0f/
yydFbn6HUtN3J3kPK6D93HwPlUed2a04uYDucfM/dC4ldSB/fgHFcPNBZNO6
5dW6NQXUzM0P0ZIpo4XlOwpIkpsvosO3Jkgc0yogZW7+iIZ9PsZotQLS4eaT
SNW01feucQFxv4/zor9zPKbJPCqgdG6+idZ+dswL9igg7vd33iRVkW+5MqKA
5Lj5KNpZsvRSRWoBcb/v86aJbQID3eIC0uPmq+jcsBKvf/UF5MXNX1H3qepa
j7cFVMzNZ9GZztejVnUXkHh+i1KiJTXaBxSSPDffRZ985Z9YyxWSeP6LBhfs
blkxq5DucvNhNHjq/ZmflhWSeH6MPkdn6oeqFdILbr6Mki9L5ZzWLCTx/Bmd
P71r9OwzhbSYm0+jf3YBel2GhXScm1+j6x/+ZmeaF5INN99GtXdOTnJ0KRTz
Nx8au7HC+GxwIXVw83G0dvWmFtXEQuL6rT60XS9n/cz8QlrOzdfR8pLN4UNq
CsX8zpdGHK8Z1f2ykNy4+Tx6Nuv8vbffCimfm9+jC/IDv7T0LaIv3HwfdWnE
nq4fXSTmf750OPVoc518EW3n5gMpTH20ZrNyEd3g5gepcVJV5SvVIvLi5gvp
4ySPvd80iugFR4jok7pezYDTRdTzT/TypfLUdUemGhaRCze/SMc7NNevMy+i
udx8I+loCV/quRSJ/R4/apHv2OQdXEQHuflIKl996FRjYpGYT/qRcpDqumkF
RXSPm6+kIUeCG67WFtF4bv6STp0wVip7XUQ8bj6T5icXqCr9LKLN3PwmXdSy
kPUZUEyt3HwnTVPPCB4ztpgMuPlP2uFy9ourYjEN4uZD6aOiVc+0FcXE/b7e
j6SHTMlL2lpM4vlSclk7Z+v+w8X0jJs/JeesiEe954rpLDefSjKP/R7FGheL
+aofSSYM3nreppicuflWOjPjQ66Sd7GYv/rRho71Pf+iiymHm48l5y9DvtRn
FpN4fpYOq+8MTn9eTJ+4+Vpy+yclG9ZeTGbc/C1t7p2v6tNVTBO5+Vwy2la+
0EeqhOK5+V0a86ajPnRUCW3l5ntpTtUlSpcvoXZu/pcevx9xsXFpCRlx88E0
e+CF8wM2l9BQbn6YOheYrtxwsIQCOcFKwiM7G631SmgZN39Mf+2rtglulVAF
N59MGqUyNptsSkiXm1+mqqGDfZK9S6iXm28m0wNPTVViS8iZm38mrbCZyvlZ
JTSXm48mXYltKdqVJZTNzU+T7/GZQwe9LKGD3Hw1SRekL87+XkLcfIg/uS8Z
NPvhgFJ6wM1nk3bYyM8Hx5XSBG5+m/bLV1qsmFtK8dx8N10P3f551ppS4uZP
Aqhwkcls+d2l1MrNh9OmXL0lC06UkiE3P07fjgwbpnatlAZz8+VU8ed86nnz
UhLPn1N1gNn/LZ13PFb9/8fR0jYa0lChktGtlKi8lJHQ0JCUtmigSENIkpQS
jRuV7EIoRdd1VVqUO9nzcs1z2mlRURr6Xb/v+/zpcdE51zmf63Sdz/k8n8/p
yfHPMJPWp0PDZWk4k/0MVbR+HUG9xclT7j6DJ61vh1rJqJgTVc/wm9a/oyFy
+MLvzDPE0fp4PHF5JvH7+gy03iYNunvP+nT1qsB9Wl+PcY7VU+K1Krjv92m4
U35Ad4FhBd7T+nz06kp0GGxVgUO0fh+tDQbJ75ZUgFvfj91rDScKN1Ugn9b/
I+XcJUa0pwJ2xAfAN+jws/ZjFRARPwBmgOjNqKQK+BNfgE7ntOlrrldw9wfp
yLSUFF4rqUAS8Qno2XTUc3hzBWg9UjpUdDLnn2mtQDnxDUgbarZat7uCm29N
V1z3zFLK1CvB8REo639lWJh+JU4SP4El/aPvOVtUQpf4CuzjM/HGCyu5+4t0
WGlmpY3fUAkX4jPAG8nKDAMrQV/P0vFfbbTzgmOVOEB8Bw5Mz3oflFQJDeI/
0GA/4+6DgkpkER+Cql4z7mk/qYQV8SPY4X+lPUpUiUZawIPcE8dd+3+uhBfx
J3AITVmd3qMKKsSnQG1Xjt9SrSrEE7+CL5uzTmsZV8GY+BZ0rDpf2jG3Co+J
f8GIJWG9Wl2rsJr4GKyb776iY3sV2omfwUNMKhx+qApHia+Bg0XrOJd/q7j7
mwy8mZZyKfVqFYqIz0HhFMfJfR9WwZH4HZw3elt6tKkKLPE9SJsc5Dv6QxV3
/5OBKgOlieXK1dAgPghak4M+nRxejQzihxBk+LbU27gaIL4I/Uwcc9xtqkG4
vWJ7pimXNq2qhjfxSdg3ozX1sF81uv83wZSBjbMnFd4+Uo1E4puwx8a9UfVi
NXf/pNgfp7Bevjeq8YT4KHxaft629b9quBE/haXrsk6HyKvxlfgqvN2W83li
ZzWOEX+F8lk1ebt712A08Vm4Ns/uPaNeg5vEb2H69aG/V42uwULiu7CtdbwR
O6mGu//KxPz2HQf2mNWA48NQV/r13QjrGtB6xUz08eTtfeZUgyyaAMSHWp5e
9Moa0PrGTAT372hz21SDOuLTcEvdT2LmVwOOX0PyS/03Yw7UQOV/AzoT5hEj
1IcfrUEC8W/Y27bAffSZGpgQH4ctBrxHpsk14Pg5/DbZ4Lj8ag3WEF8He2WH
9gheDTj+DjNTtvNKSmrA8Xlo7F9xUa2mBiOJ38NY262p2yU1KCK+DyMX2Dxu
eFsDR+L/cF/bXdW5owYs8YFQE+Rtq1WuBa0XvYy+elYfNg+qxUDiC3Frdf+T
vUfWIp34QwxYP3ThrYm1MCc+Ef1N1xjtNqtFJfGLuF0ln2w9txYc3wgtixQH
7UW13PzqZWS8leYrr65FHPGReL2iJbLDqxb6xE9CGna6pmN3LTi+ErFb+55Q
Ca/FCuIv0TnYSjDyVC3eEp8Jtd3/uM29WItQ4jfx4hzjHZBdi2HEd2Jn4KL3
Bbdquedll1GgEST/XVILW+JDkeWzyW55bS2aiB/Fssh+o/myWuwkvhS31/ht
mfShlrs/vQJhW9y4zK5apBCfipx5/otM+tTBjPhVmCxV+1gypA7lxLdih86O
P57j68Dxr/DMOXJwyD91+EV8LNS+rgmonlOH08TPwr+rXfivUx30ia/F0WLb
69tW1YHjb+GOFV2OXnXg+FzIQnULzQPr8Jb4XQwPvsb8c7gOYcT3op95V+iM
uDpoE/8L3jWlUw7JdbhOfDCGv36s5pVXB1ovfQXHv0f2jLtTBxHxxfBWDt/2
+GkdAok/RnEP3ryewjoMID4Zod36Jxe+rgPHL+Nqe9WC1G91mE58M5ykBfv+
qtRz989ZWPuwaoS3ej22EB8NcZK+sVinHn+In0a5/60bbib1iCW+GrrWh3KY
2fXc/XUWvvWKHBLgVI8HxGfDtLS0bbB7PZYSvw1h0BzwvOvB8d34ZtD213tv
PSKI/0Z4rWSqfmQ9tIkPR/CuHsL3Z+txnfhxvOq7+fPd9HpwfDlun+/el3Cj
HlLiz9FHr3536MN6BBCfjnuZ7HPfmnpw/Dqe60wu2Sqvx0Xi27HvdO5Qv0/1
3PM4xfb/eItC/9SD4+PxY/069cQBDdhE/Dykd0/dLh7ZgA7i62Gk/rPxw+QG
xBJ/D+NBtlfHWzZAn/h89NmsGb56QQN4xO/jroa3e7xbAxYS34/l2vPMmrwa
8Ib4f9QEpQ7W2tuAEPIDYIJZ5Ic1kQ3cfEA21ti3lWeca8AVAnbhUyDP+ZzR
AGvyD2Bz4PITcwobwPkJYH56kV9MSQO2kr8AL/tULXte14C//5vAzEZgU52F
xfMGbv4gG+/+rBl3pr0BnB8B5qE7+rUpNeIJ+ROweaVyx2K1RriRXwE+x0ay
N3QaufmFbHgMuVOlNaURUeRnwKQf8uJDVo3QJn8DKs2O539c2IgC8jtgRbkg
ZY1HIzf/kI0Svu/Zqh2NYMgPAVWl7GM2wY3cfEQOTFK8w+5EN6If+SVgkpi3
b8aFRmSQfwLD3u/1L8xphCX5KSA6V+Yz/XYjKshfgdIf2s1FTxuxmfwWMAlo
057a0og/5L/A0F4OFjlvG3GG/Bjwzx83dcyPRhiSPwOOfiG9Yvo04T75NRA/
f/XNrmFN3POUHHia35m1YUITPpGfAzlWSZdKpzfhEPk74OmhLNG1a8Jw8nvg
0pk3X0OXN3HzHzlYwS5+3bipCQ7kB0G4veXNSQFN4PwhMCq57L43vAn7yC+C
RSvPSR7GNaE/+UfwQqW3hWpqEzLIT4I/j3/4OV5vAucvQXSKz6Go+02oJr8J
Tp3e7POoqgm0PvYqNC5Kp/2QNkFJ+39+FAwpFjYYfGwC50/B8Y4VS1b+bgLn
V0GQ3YrLYf2bcY/8K5DnNjVlajfDnfwseGooYp8YNIPzt2DCo3VlL2Y2I4L8
Lvjl53X09/xm0PT9VcwMOb9x4MpmFJEfBv+ZpiVqbGmGE/ljcOVkqNGAwGaw
5JdBXeyUkT8PN4Pzz8B5VpGn5HQzOD8NRp0cPOBmajM4fw1mRloNCr3eDM5v
g5QJ83bMud+MavLfwMNXe0J7ZTO8yY8DH4+yWYmSZhBvlYv/vjrkTX/fjH/J
r4NA0+SgJ13N3PxOLnYMK093UhXiEfl5cDft6aTHw4RYSf4erGxK6jtNX4gP
5PcBCuztz00TIoL8PwiZVip7P1eIkeQHgqrHsPoZS4TcfFAuGOM5unvWCjGf
/EIYeHlmdfYOIUTkH0LEY9Xm2iAhdpKfCEtO5Fl+ihKC8xfB5+eEn93/CpFE
fiM0Dg4c2jNTyM0f5eJURfyJPzeE4PxIuPjPqXXvHwjhSf4kqBnu8HhWJUQX
+ZXwQzFkL0iEiCb/EtZe7zt/dasQnJ8J9rPKp/b/IcRt8jch2+mQ1tVeLVhE
ficcZk1+WGq24B35n8D+rqu9PbYFnB8K/CSfzMkmLdAgfxRUS7v9j89qAeeX
gsQv0lLk0AJr8k9BP7Xn7xGuLWgiPxU+rdzPW7CpBX7kr4LZ2Zc7tu5sQX/y
W+HnCvtR+0NauPUMiteTLj3ed7wFM8iPhc9bP3p7x7eghvxZMLg7tbdDRgu8
yK8FyRnfpOEFLfhL/i0MaE8xaS5uAefnQlH9U0FkeQtMyN8FdtY7qwnNLSgl
vxciDP4WF71ogTv5v5B2sb/59LYWfCM/GGzPDcrJ+N2CGPKHYa2m6vCefUUY
TwIRtA/7EbJsqAj3yD8Gh85lu0+PE8GF/GRI6BN36oGxCG/IX4Z3jteqpRYi
HCK/GWY9yDdrtRNhKPnPEOV16t4rFxFyyI+GBmsXnxoPEWzJnwZd52/WOVtF
EJJfTXH932cRECiCD/nXwPshdTU8JEI3+dnwK1Evse6ECOfI3wZbH2elrQki
TCa/G477rzjxKV3ErQ/Jx9NszNl0TYQl5IeDmmZ/zbLbIm4+Lh9L8nkDtZ+I
wPnlcOKAnfGaWhH6kH8OlUGFu05KRDhLfjr0zu0pznsjAuevg83gGVuLv4hw
h/x2CM1wGHX3jwj25L9D4fbZ37JVxRCRHw+fNqu3R2qKsY38edCLLdNYNkaM
TvLrwfXj2lWDDMQ4Tv49nAxuLuVPE4Pz8+HOHNMVS63EyCJ/HwbfF5qLHcSw
IL8fkmMszy9bJgbn/8O2XNfgOx5ibCQ/IIK0jGUa3mJ0kT8Qj+uK76/yFyOW
/IJYJFYdFxssxhTyD2Lk1EEqtyLFeEp+Qoxvrtz4LFYMb/IXYmv5fJua82Ko
kd8QX/sHp5dmiJFP/kMUXdh2OCtfjFXkR0Txfs0XB/hicP5EKF3e88jqkRiN
5FdE2Niz49qficH5F2H3brvSmUYxwsnPCBul7rV6cjE4fyMiPB3nZL4Vw4z8
jlAZ4XJh6BcxBpD/EXe1NfYH/hLjPfkhcW/byabSnhKUkT8SP1RLbvYYJEEa
+SXh23FDbepwCTj/JAz+8fi4eKwE68lPibGChws8DCSwJn8lXGMZffepEuiS
3xJVRYJD9rMkUCL/JS6FOMh0bSXg/Jj4PCvq7ldnCTh/Jnht+0bdWiFBEPk1
8eOCdve2tRLYkH9Tcb59Nmh4SaBCfk58adxpn+snAefvRPZm/byZ+yTg/J5o
eXf8HC9MgnHk/0S4Z+rfScck4PygyG32fn8iTgLOHwona9btRaIE/ckvCs/k
fg5GaRJuflRxfjpe8r1yJDAnPymGzN159dwNCR6QvxTJh3N1bt2WwJ78psi5
mzj06SMJOP8pTD6Yn6wql8CK/Kgw1Dga+aROAs6fissmR5ULRBJwflVcmDuz
++RzCTj/Kvo5nQ/2aJWglfys6HTMC9b5IsE88rfCfe6u7vouCc6T3xVWJq+V
DyhL0Ur+VySqDzg6pK8UnB8Wvu+fn0xRkyKa/LGwmL3wm46WFD3JL4stEcYJ
Z3SkSCP/LLpKDu//NUGKzeSnxbefixNWmkjB+Wux0uD0tyvTpeD8thiz2DHm
w2wp9pL/Fs479nnq20rB+XEhDxsVtNRJClPy50JyYkZFwFLF6+TXxezYJ6uP
rZKC8+9CJbpi0pn1UiwmPy+mhThMi/OSgnwOBSjdYnngsK8UnN8XD+anKW0L
lILz/2Ls2LAS22Ap+pAfGG8+15doHpaC8wdjKC9JufmYFGbkF0ZWoDQ4JlYK
JfIPI83wzHTLeCk4PzF6ttwzFCVJ0a3/P38xykPWr/PNUBxf8hujc8S+ms4c
KY6T/xjReb0OBhRI0YP8yIiY2Xf7S54UnD8Zr2+Hn11wT4q15FdGjpn/r7RS
KcrJv4yoNB/HL+VSbCc/MyYr9zeyqJXCivzNiF3imLK3WYoF5HdGcazhlTyp
FJz/Gdce5luLX0jRRX5oeL6o36HUKkU6+aPxvOO84eg2KULJL43xXT1CTDul
iCX/NCZ9HLRhzm8phOSnRmftnWZrFRmWkb8akVf6sbNUZehBfmtIfH4FmwyS
cfPXBfitF3NVa4gMnB8bsopHO36OUPw9+bMV16/EB/U6MnB+bbR/Ur+SoS/D
KfJvY+xWo7E+hjKEkJ8bWg1vDY1NZeD83WiaMr/85QwZvpPfG67B83+dmS0D
5//GJcG7e5bzZLAnPziuvjEe2jJfBkvyhyO495Bu34UybCG/ODSGXdz/e6kM
peQfh++wJ0cPucngRn5yxPQ5PanbQ4YW8pdjw5AlYwI2KbZPfnM89VpiyHrL
UET+c5Qrn1ns4CsD50fHlufDo7MCZNAgfzr+7SuXKu+XgfOrw3Pv2/nLQ2Vo
J/86ygzNniYflqGW/OwonfBow8soxfEjfzvWeJ9WHx8jA+d3x7G2DKHbGRlM
yf+Opfe7bkUlyBBHfnjcaIjNLUiSgfPHI+ufbYL6NBmmkF8es+qPSD9dkcGH
/PPYdPeFVo88GRaRnx4TPxzernZDBs5fj8MbtzQO48nwifz2CNSJdh12V4Z8
8t9DRffLp0EPZeD8+Jjsc+GS0hMZBpE/H6/+RHq+L5fhOvn1YdVYaFNdrfj3
yL8Po696FrkNiu2Rnx+3VjbbhbfIsJT8/RCqVGx1kSneP/n9EfNNJXPECxm8
yP+PBOtAO8kbGbg+ADJ+jkw8/0EGf+oHoHD89+Tl7TJwfQGU83u79+uUIZv6
A2DvOpbd+SlDI/UJ0G1S8sb7rwxcvwBjB++8o95TDmfqG8DGw2XeLVU54ql/
gB0jvIJdB8rRTn0EXLAp2PpFXY7F1E9AhXhKv+PD5OD6CorrxHOP0SPlmEr9
BcxyLd+cqyNHIfUZEDTz9RhzPTm4fgPuRc04UTxJjmbqO0Bl/p1cGMsRRP0H
LAzYHVZsKgfXh8DFgRv7mM+QQ0L9CHwaGjE311IOri8B+xMik9GQYwf1J5C6
07P6mI1ie9SngHKJnu6X+XJw/Qp4Htaa7Ooshxr1LfCswPpl0RI5VKl/AfNF
SS7qK+QYQH0MZLmZ+HuvkkOX+hno8dRXeMdDjtXU18DU+JZhAzbKcY36G5hS
4mu8aosc+tTngNJCk1Hp2xTHi/odyDTTevHOV46d1PeAdpBRuHGAHFz/A5tG
b+/y2SuHJfVBcGBMg8PVA4rzRf0QeIV47Xx1UI5w6otgoqX+zlERctRSfwQ3
lw90WBIlhy31STC8UudH2AnF8aZ+CZzS14Tlx8rB9U2wrLmEEZ6Vw536JzDY
umKEUqIcC6iPggY39cl6SYr3S/0ULL38XcMuVY4o6qsg2UW1YWOmHFx/BQ/c
bXxCshXvh/osKHyYJTubJ0cD9VuwL3LmpOwCOSKo7wL17C8LbhfJwfVfsM+g
2eY/gRyzqQ+Dm31eD60vlsOB+jF4YKPzQPRQDn/qy+CSNHye/LEcTtSfgVjz
TBz7VA6uTwMl/brU55WK8UL9GvRTtw54XivHOOrb4G+zpBfbqDg+1L+BeH/W
KlmLHP9RHwepnWm+Iqni80D9HDgvqrBtZOVYQn0dxfcDPUnVKzlaqb8Dj5ir
ZmXv5BBQnwf392xYdO+jHFy/BwMs7Q0K2+XoRX0fzBOuepzVIef4kkKsdrk4
/mKXHCbUB8L6zIFzY/7IwfWDMKHVNfa+EoOZ1BeCut+99TwVBlx/CL4biuPy
ezLg+kSwfrhMN7M3A65fhMiYQ0MvqDJop74RrJ/ae8f2YzCZ+kfw3ZU+8sgA
BhepjwS1o/FT9g9i4ED9JEzop5uxQ03x+9RXwvWfdvvXaTCwp/4S8t2UrrkM
YRBPfSbo6C21sxnGoJr6TSj9lLnPTIvBv9R3wkrHLUf0tRm0Uv8J4hlntg8b
xaCW+lBYWGhk2GcMg/nUj8K1R1NLv+swWEB9KShtzJzxdhwDOfWnMPd0RLhQ
l4ES9amwa1nNlf/0GRRSvwpxmVGX+RMZ/KC+FVKj8kKzDBj8R/0rpPy2+ifB
kIEB9bFwSnnOnaPGDLh+Fnzjr+jsncKA62th9r1Qjy2mDPKpv4WuwEe7V0xj
wPW5cOWev6ftdAbB1O+CTcKpKdPMGcymvheqVUbUj7NgcIL6X3DuHrREbRYD
b+qDgXd81+Xu2QyaqR8GjSzrpg9WDBqoL4Y1rsFykTWDddQfw7/n9B79N0+x
PeqT4YGnRegtWwYTqF+Glie3NTPsGWygvhlYflZ4nAODC9Q/Q1FZu8FBRwZz
qI8Gk4MR3j7OiuNN/TQ4y9dbrVnEoJT6alB/G3nVaQmDTOqvYX9i57VZSxl0
Up8Nx75eczJazuAq9dswp/NG6GhXxXigvhsSUv86DHZT7D/135DQcS5H2Z3B
SurDwepLYPq31QzuUj8Ox+KTp731YBBNfTkEvdJYLVnHcM/niqAmqR5Ru4GB
F/Xp4Hygye/JJgZcvw4mJRM87noy+Ex9OxTdfMDe8FIcT+rf4blzxp/srQzG
Ux8PhTG111O3M5BQPw9G+x1+JfowUKG+HhwH9JWe9mMQS/09DHTQdD2xS3E+
qc+HPUZeWyIDFNujfh8iBD0HHQpk8ID6frD4/N45eC+D39T/w5nKUbr79jO4
RH1AnF4eH7v7AAOuHwheP9/aXSEMplNfEBF7bo7beZAB1x9EZ7zXIb9DDI5T
nxBqfsfb/A4z4PqFqPk10m/XEcXnm/qGMLca9SfgKIPB1D+E3Yzo83uPMfCj
PiJ+vPCeHxyt2F/qJ2LZ/KIe4ScZ9KC+IlzX76yOOsWA6y/ij8n5nNg4Blyf
EQtvTj2XeIaBJ/UbYfPR4lT6OcXP1HeEXHItIT+eAdd/xPjwswW3ExmYUx8S
A6RvWsouMOD6kbj4MVu9KYnBU+pLouGmyO1VMoO91J9EwZSgax2pivdLfUqY
b4ga2ieDwRXqV2KjQ6/oEZcZTKK+JcxetQ02zmLA9S+Rb+6UMTdHMX6pj4kK
DHFYmcvAjvqZOP3H6ZdPPgOurwmlXV+Kj1xncIv6m+g6+pC5dIMB1+fEln8C
CgWFivMb8r9+J+y29bFousVAjfqeSJge6vuNz2A09T+x7nTz8iF3GIyiPiji
wzQ/TC9mMJT6obBVmmq26j4DZeqLYpP6NOPQh4rtUX8UHTeHNWeUMCimPil+
vZGYVj5mcIz6pfDPOzLnexmDRdQ3xdqe6j/HlzPc81Meij+Eei2pUPw99VER
s6X6yMEqBhupn4q6XSorrtcorq/UV8XxQVqNz+sYnKH+Kopmq/Ue3qjYf+qz
Yunv1jfOzQySqN+KzQuzgiJaGHB9V7yZ4nCvWMwghPqvkKWX3/ghZcCM0tzx
YR4PDtlT3KYzivFeardz5gIe9Kz35gc8ZxAx121zxGIeAr1Ti26+ZPDkrKND
zQoeZo7P9+l4/f/7N2rUqDU8+PgkNc18x8DDSDrMeyMP+kPPrgh9r/j8Lj7v
V+iteP3lrcVPPjL4or98grIfD3biXo/V2hTjuaDfrEWBPFzrCivy+MLgTltx
3oUDPGRh0ri8bwziXvqEvjvEw9S8X33+djK4fkI7zzyKB6d5v7Yu62Kg867E
IjKGh87uCfNzfjEQdm3Vazyr+P0Xock9uhXXk3sDfPQu8PD7k0rAOiUWhjNz
NXen8rBy/M2HxSosnno6aJVe4cE25FT0mF4s8v433cvDg7/xNYf6sHgh3TPL
s5CHyuyK2Dd9Wayf1Nf91m0eth0wrlg8gIXRxISmPg95SNh9O/z2IBa2It2C
VWU8uJ4LKJyoziJjbu67q5U8ZEjdNsRrsnDxMA3rruchfOG2Y32HsVhkfHO3
i4iHLy+vGIVqsThdYFqWwSh+Tld36tBmMb41d++P1zyEHb/y0nc0i+4mvUjn
jzykJmztatVhMWlf4peUr4rzX7Xy2NbxLC5V9ivu6OLhrKH/2VY9Fmua971y
VOJj83W+tu9EFpun/Z2c3JuPf7zyir8asCg4KHBuH8DHWve6MQeMWFjdveI4
V5OPj8cmWvWcwkL93VO9UyP4kHfkjjxlymJi77FikQ4fZpc28kaasTikmeOj
N4GP9+EO6jkzWIxW95ZsN+KjZ8ZaA0sLFr+7V00smMrHQeXMv89msRgrPbjo
20w+PC6MPLvOisXxqy0u08FH8q5Hr79Zs5i2zct0tx0fcyMSv0fbsBg3wuDj
dSc+HOpTnujZs9zzbT7y1wqX3XdQnL/5Dl26bnwETbBOXu2k2J+yzAXua/m4
PFmY1bWQRZi5+Z6YzXyYb0/ZmbiERXH879AH2/iY+Dah03IZC+u3HZvadvIR
nPrQUraChaqBrv6YvXxMi9eec9hN8f7dIx4tCOHD6Wn6H4PVLDYcGDE74DAf
ZeYewXUeLD6feB53/hgf6c/tBcHrWZTGyEvun+LjxdP1hZM2sZCFqdU9P8dH
1MccnyZPFjM3Bd7tcZGPEwv1Xx3xZtE0fdDh8Wl8fH1XrW2+nUVW44Td9ll8
NPTNTPvkw+Jfnf6yPfl82H27pFawUzGeNO88uFmo+Dm7eHNoAIuGghmj/tzm
QzhJOdl1j2K8/AxpW/qQj5/+W+9b7GcR9yF2TlEZH7lHOx9PDGYx6phfD70q
Pj5tybox9iCLsuoR85Ib+LivdvCIXjiLsw9OdU0Q86F/JMhq2hEWwatrDe6w
fAwvPS91jmIRlSKrW/2WjwuV8o27olnkn+J9U/3MR17qgqqUGJZ7Xs+Hi7VQ
RxzHYt2OirSo33xEZkevHHuOxctVqlNW9xBggXRT4M4ExflvH2xm2U+AJPH6
/c8uKD4f014U6KsLEJERvsk0mYWZTnjWaC0Bvps/nZaWxsK86MPw8ToC/D5n
1jr6smJ8d4xXmjZBgNP3SiMzshXjX663YYmxAPyC/X1n5LFQ3v3FMshMoPh/
dpl/3XXF+LgRffL6LAEKv7s83F+oOF4X2ty+zhMg2jGw05Cv2D/jcUnzHAX4
6lWs/u4OiwfbRrtfchHg3eLJmgX3WZhGqvwSuwngVGhbvb2ERXLhx9aadQJ8
tD+nrVzGYnCnzCBkiwB1fUZ17CxnEe7YxGN2CPCzU7j2TiWLrwX1Z3/5C7B5
SMVKpoaFp1Hzg8p9Amis75DL61mIBMyslaECKIuWfxc0sXB2b+uVcFiAaeGt
Sb4tLO4N7K0TGyXAZbdb9X/ELKY3jDuKkwJ4ePATvGQscvJsrC7HCeAa2/bh
KsNC9/x229JzApxpX1tT/pzl+EYB1A/1sCl9yeL/AKGU4GQ=
          "]],
         FontSize->12]}, 
       {RGBColor[0.880722, 0.611041, 0.142051], PointSize[
        0.009166666666666668], AbsoluteThickness[1.6], 
        StyleBox[LineBox[CompressedData["
1:eJw0WwdYjW0YRioSyiiiiEL2iEh6lCQRCS2bskpGg0Si095712nvvYeeSjIy
6oymSLIzGsjK/33vd/6u/7r+673OOe/3jue5n/u+n4/88fMG5mNGjRolP27U
KPr/kRH0Xznajq1c4TPYDPKRFlr1IeVY1V6A9t+aITN7i3pKQDlu6Zz1yPNH
M6zlybuBTzmKjP++r+ZnM9RMFJnj716O409omMr8aYadpl+Fw53Lcfv7v53h
I83QXt690cixHO9HLenYOJoD5ktbax5fKUeXqw/3CY3lwFA+N/j3pXJ0cunY
8UWEA066LaXdluVYXnUA/43ngMT350rXT5bjqrm7cpUnciC26NOHpiPl+DY3
f5avBAdWuo753Wlcjp0WrmPFp3Gg5qysaeyecpy479GZHGkO9CyTj9HULcc1
43emHZ3FgblRX40HNcvx35InsyfNoZ5X4OWTt7Ec7aoM7pXM48A/6wHVq8rl
GFzRnmq6gHreC4Vj+svK8eCCE9U/lThw4Nu8UWsWlOPDf5/FgpdxQKW4T3re
nHLs0b7uo7SKA8pzbqXJzijHhN8TtSuUObBrzat8RclyFJOLV9ZezwHP/snK
qmLlOCtnncnjjRx4ZTJuxQGhcuRlPincDRw4aPkowf1PGa6VPqP1WJMD3xYd
9Kv7VobwVXiCtjYHsv1Kh8Z9KcP+dcmiFds5wGI/5xx4V4Y7PmqrKulxwOFA
s1LlyzLcNfFjQpA+B/xr/H4u6CzDn9EBGj/3cqD+6UzNOF4Z7oxUlTI14sBM
j/NCCk/KUEf4zdwSUw549/lvKr5Xhn1dQccmHqbO69f1rwa1ZaiqoNV25BgH
OPnrZv+tKMPlbd9Z2WYcSJpaWVNYVIaNPzNPfT/FgeA5E57b5ZShhMcJJ1UL
DqTwF9hop5XhiIvsU3srDvDWTnKel1CGIV/b9xZd5MC6E7ZVQtFlOF/H6Mwn
Gw50OElwekLKcGDCvrOLrnDgju+LO+hXhqJqTYbmDhz47N0TEOlRhsfaGpcn
OXLgkMNMNWvnMvzbrT3Qe5MDk01Zdduvl+Hz/RrxC104IKI0X1HuchmOVanc
aOnOAfV33058vVCGlqyi2gIvDlSG/XGsOVuGMurL1vz2pc5PRcXO16wMxc0U
/bcGcsDxXvJ208NlqPE9ui0ghAP3tun8nG9chlVDQeLd4RwwKJNz+binDO2P
iC1dGc2BOTOVPuXtKEOHdaNUbsVR8Xn21CqbrWVYa2+7rCWBAy6Z7XvWAnVf
SmcnL03hgFzXjV1D66nnb33+zDmdA79HTBbmry7DpY+bQ7qyODBL8vQzi6Vl
6Fyrpbohj1rP1IxzCgvKUG6eysPQQg4oiszt7JhThn8+p239XsKBSe8fKPjN
LMM5iyKzjCo4oFaVqqsxtQxdH4v9q7jNgZwb5Tv7xctw1YtfanNrOXBszb/F
cSJlOPfQ2ZNu9VT8tV55rTuqDPdtM3H4eo8DkY/Fbn/7WYr+4mrPTRs5sOBK
xAB7sBQjZ7n1333CgZEWBdedn0rR2ka1eBWHA/M+ZF0eflOKM6QNlWL5VPzl
r7qX1F2KnkIdehPaObB9WaHNno5SfLShYZ79Mw7sObTKaYRbih3lMmlvX3Ag
QSPrfebjUix1bu0yfMWBzR3z803uleKxsD93Gt5wYPHC8BbR2lJsH/IwVfnA
gSOLxpuWVJTi3Ogb8WmfOPCyy26jeVEprvHpCpfpp/Jl28ur03JKcfr9xM0+
QxxoMNeZUZ9aivU7OeGjhqn51mdNtYkvxc2zzsTb/OZAZ7X4OYWoUvRec9r0
/QgHWn6eUeAHl2JSyNM7h8dwQe79nQ2uvtR+NOK6eMJcyPOWyVZxL0V1ldbU
HeO54Nd7zvH9zVJEu8vz7ohzofLr7ewoh1KUGOWkt1GCC6vzxTbusi3FZdyv
i4qmcmFQcd+C0eep8/r6oGiZNBdG7448X3S6FJsMJ/SnynDh4NIuqdPHS9FY
tLhrnhz1efXs2bMPlmLW6HtXY+W50BCsq9O0vxSl4xd3yihywVnD2Iy1uxR7
Nz+QDF/EBeX6rRfWby/FqS8T5KSWcqFr9lTLPs1STLhZOjpkBReu7agxYquV
YvA80cppa7gwRV9vzb51pfj2ToBuyDouRC+uGBFdWYpR5kZ5UqpcmN0pUlGp
VIp5osZ94Zu4EHJsjfn5+aW4MCNoZJYGF0ZVw6j5sqX4b6fY2zgtLph9XeLV
IlWK679WJivocOH28A9hT4lS5AWlqWbs4MKE1sQLm8RK8alKU/LK3VzQ91rR
+FWoFJc/W/221IAL3tOjpif9LcE+p6YRMORCle2b3UY/SlB8QXrffRMu9GZK
XhXrL0Hfxqo8g0NcGFM2O/j2hxK8cHHCjq6jXJCKFI290FuCJdIhlafNuDDH
gBM2/3kJHqg2GfPtFHWf3ddutrSW4HFzkzm3LLgwTUv0gEdzCT4UD54icZ7a
j+NFBbXGEgwuGv8s9hIXXvpUdn2uL8HqgxUOy+24UG792jW+ugR3CKf0V9tz
wXXFlzn7ykpwfc6jTfrXubDtl26BSEEJvvEZNfzSiQs/xS22lWeWYHHH1DJr
FhfCT+1+YZFcgonBIo7C7lxQEhu2l4srwYLKtu1hXlxIHzKTbg4vwe7dnrOU
/Lgwc2FoqXNgCS7fM2uwIpALV+O9TNd5l2AMejXtDOXC/RNbR713KcHFUZ2F
zyO4MN7qTlrUjRJsfyUWcyGGCxtqhPftsi/BtIiZ3mPiuWBsKj5mtHUJhlaJ
3gxO4sIptdaCQssSTNjJd1iQxoWT5K8Em7ffulaWyQXDtvLZM4+W4JyiSc66
uVxYE9jMbzShzt/rqt+zAur8g7MDHPeW4Kymu/FWJVyo6dLTX6VXgg9ufi0f
VcGFC+cLJHu1SzCc/as18DYXJm3v5IduLkGXpb2/FWqpeDt7P3q7agkGKWYr
ltZzQYZnf/LPmhKs9dq/f/t9Lni4fFmdu6wEJx/p8uxs5MIbR6UxxxeW4PU4
rYZzT6n11CzkTZMvQTE9L9FRXC5c2v4h7Z5MCZadyt8V2MKFOJmLTlenlaDr
l5IohQ4u/Nopa7JsEhVP36tnlHZxofbn7lXdoiX4yrvvy/aXXPgyd/z4oNHU
fEUg39VLPb9Op3vr72J0sijLuvCOCwHPJ5UODxXjjkLDwLF9VLzYHvDJ/FyM
Zl4ynPAvXHjusvzE4XfF+GRQyHLZIBfmS7qvl+wpRo++KUfrvnOBJ3V6Yn1n
MQbbbssx+sWFr6FPXtrxi7HfN97w018u2AZUFis9LcaY9fImzqN5cFJkhcez
+8UYdamheKYwD+4QglCMH9QCLPPG8cDjSPpyzapi9Ay7eX2bOA8qt+SN+lZc
jFdvhb17PpkHhgmbOKm5xVj+l5NtN5UHhx32JJqmU+sfr/x4kjQPmp58tJ6Y
WIzLkiu0U2V4kB0trlUTXYxHm0/KbJbjwVBv4VTr0GJ85bNep12eBympL3sU
/YuxpGNF0yVFaj29IfltHsXYUbqzQFyJBzuim254ORejvqLf55SlPFB7EqCn
fr0Ypeb/YGms5EHk1XaZfrtiXJrPsn22hgfH41PfJl6gzuOpSs1lFR4svLSl
yPBsMfZkTwibspEH12YPOY03K8Zsh99LstR5cJRdrld1iDqv9aI3tDR5wP8b
JHPeqBiLXy/379zKgxZl57fye4px4OalIxe38+DMVrcinm4x5kzk9Anr8cBn
Bfumm1YxvnbXWx+hz4NNg493qaoXY9hgr8aSfTy44S8x+5NKMd7TCx9fZcQD
fdHT7+NWFeOlsFN+Ow7wIM+IV2KwpBgjmwy47Yd5EHdzP0tYsRjVf5rwTx7n
AWEHcsV4WPJ6yIA5D5YdD51jMaMYf82omnr9DA8ezTD8JDulGKdISOuLnOPB
z7TFlU0TijHlu4+u7wUelE6Z5uEsXIylj+YKTbfhwVjDKUbr/hXh1sCn9pGX
edB9SVHx/XAR6m2LzJFz4IHeGb3BqIEi5H10io935IHOBs/aXX3U+Iazwfxb
POD0dPqNflOEBkIJtYkuPPhkrnm46EUR7rR79nmeBw9C6m4vPdVehLVtqzvY
3lQ8DOv9nsktwqLFyc6y/jwIHzf44NGjIpxnueZjeBAPtlayw280FGHPJiWN
qWE8WNyhe2p1TRHe38wp9o7kwTbz/rWvy4uQb7N8u3AsD2IOBo8NLyzCCR2b
fl+L58GSmjVc3ewiPHVh1KPBJB588Xsa/zelCN+r2FWeSePB58ZTF/LYRRi8
Mu7B80wezLf5o34isgjNTB2+G+TyINDdZ6JUcBEeLBbTbCjggcr4Wc/u+xTh
VQ29rPUlPJD+npTh4FaENSOaazPKqfPfvcR++c0iXPbp4zOZ2zxwmJZDMQTq
c3GdRM8aHozRXiYVbFOEDoeM3H/e4UHdq7RebasiPPRipvepezwo+zS38Oep
IjQP9MvhPeTBuxMhN7OOUeuzK/uy+QkPdmuL6B85UIQfvIJ3ZzVT+wm2lpuy
vwhPc+Y/keLzoGF3V1/9riKcqHvSwqmNB612Wyov6xRh+8CBhe87eTBHLMVj
sWYRPnw0dsyeFzxgjxc27tpYhL2tR3+X9vDA2PboAv+1Ragw7cJUuTfU/eqV
DWmuKELvm6t1nd/z4GKAOAUJRSgzNy3ubR8PtE2PBKTNK0IpKbu+7V95sLGm
4MiB2UXY4KExPn2QB7vuiCyfJFWESxzEvo/9wYObJw78qZlchJofmgoO/aLy
iZ330Hp8EUq0BkPhX2o+B5GIBUJF6K9hGC08mg/tAwdPtf8pxHql6Q/2jeWD
h2jRWu/vhZjt13yXLcoH0/IJY+FrIW639gp8L8YH3XFmnP73hRjB01yxYhIf
DgxVsZNeFSK78EfURUk+eF6XOm/UVYgmEhltedP40EbTg9ZCbPhg8rpPmg/a
pxon3G4qxLeaonWKs/jAu7eg4/zDQqyaUWB1QI4PN+/eSptXX4jalqYffeT5
sPvoCzv+7UJkbRq1/rYCHzaGq211Ly1EO+/Efe8X8mHbucipG/MLcbaJlsaU
JXywfjH88lNGIV5O7PmrspwP1Z+N8thJ1O8tHD1NV/FhUVSp495Yav586bf2
ynwo7JXWEwkvxGqbnKmhKnw42HhlVnlAIb4r1pTIVeWDwu6O9xZe1PpteM/q
N/Fh4gU1SjEUonH+CfvWzXwQ48S6NjsWYkuhfu2bLXyYOnP0ftaVQrSp/+03
oM2HBVtPzFe5VIirX5m9/rWdD1sN7/a/tyjEaRLetf928uHczoU10eaFOH3H
RYXR+nxgL/Tw3X2kENcHT5v0z4APL95+ODjGpBAdPto6/tzPh4U+O5cUGxTi
c/0Q26/GfHCQzvl5amchmtdfGnx1gA8drpPvy2gXopj2pGHuYT5odl4IfQyF
yOGfcq45xoeSaRwzpw2FWGl9IyTdjA/Ka+g/6v7n7F/ud4oPt9cFj36ztBC/
tL/Tu3iWD3vmfHsavqAQNyaoDu0+x4evfftjd8wtxNQruvJLLvAhMq7EcmRm
Ia49NIM/xpoPu1SkN+ZPLcRXu5Mmt9ryQbzo8niziYVYqP+5KfUKH1qmt7VK
iRZi0pHvM2wd+JB5cH3Kg1GFWHKt6q26IxU/7uE2134V4LvUzZuEb/LBJmJY
c8VQAaq9vDXzvjMfTvsZS/Z8KsC8Rc7X3Fyp8dmyF8FvC1DbUePkFg8+XFw8
gwKEAvzz8nbLby9q/S8uX/vVUYAl4xbuz/XlQ3N4q242rwD3p2aePhhA7cdQ
ZebRJwXYdnuHpFAwH/Jnhr2dcr8AN+8U3Z0YygeJl9+L79YWoI/Bc/lNEdQ4
25B1pbIAsanJoymKD7nX6fJRgPyG566HYvnwxUBK/nlOATYrj5vZy+bD06V2
X/zTCjBfRm+zWSIf9Ce03N6SUIB2V7L/dCXz4fxnKt2iClB+l9KuPWl8WNkS
YpoeQu0vqka5OoMPvnU0QSjAeces8xSy+eBfuP/HJI8CvBarUcvKpb6fTi3v
VgGW7V1y6nk+Hy4kTg+2uVaAz5xWJqwqovafYHt8oV0B9ijuueRYwgdOMn9l
x/kCfKzp01pfxofB7LX/vM8UYGxrb/PYSj4UVYQ8hhMFuK/X6Jj6bT5Me/Qt
auBgAX4+/cblIvJBqmf/2WTDAjxn7g+xtVQ8/Sleb6xfgE3t+33r7/Dhxywp
0Qm6BSjTsO5S710q/4FK3y3U/Sxe8/HvPT6YnG6hEKEATUV2/JR4yIe7gesu
zVcpwIFte+1nP+KDeVXo5paVBVj0bK7OnCdUvr/+PsljcQFG1Reaz2yi8mei
UddGhQLM/DeBI8bhA0u5NPOzLLU/HyWfQS4fhk2lr8ZLF+CW8+JhXD4fEpwu
6+yTLMCHiUVfMlr54JhMhd+EArRfMi/Mvp0PgQ9UXpePLcDdIvt9oJNab19Y
oeVIPu5W1uP8ecYHw8nDN+cM56NtsdjJ/Od8EFllrM/pz8c6Dx+dQ918oNmB
y8d8XJ/Ptx/VQ31+acYnldf52Lrk1c/IV3zYH3Cl8sPzfIz+WXx/6WsqP3Pb
PGLa8tFdZteb4jd8CHpMHR8nH2N9Mw3WveOD04fwBUKP8rFj/5OJOe/5kCTy
c6j4bj7ChRJp2Y98+C1vcuc05mNj14kLzn18cFcrD5hVno+OsS3SLz9R+GxI
h3M+mhZMmrTuCx/gPFUus/Lx8Ezxvbe+8sHSrf3PmpR89OQ+eXO3nw+PYjc0
vonLx2fdhg9GDfLhaDHtJ+ajkUbSr9VDfIhvpOAlKB8jd3/SNP3GB+Eek3X/
vPNR++Tpszbf+eA1TJ2eaz4au0y/ePMHhSeTZbhmTvnIzxoyvDnMh1ELqOu4
mo/lz4Rn2/yk8k2NgnvrfBSevr3G5BcfRu9TVb9+Lh8r91dvWf2bD2stIsVX
nsrH9ljzlL/U2PfWr46eo9T6v6q/q/zDh3GRVHqY5uNOXd3x5/7yITm/grrg
fEzKchsvOcKHkw9ktH/r5eNx6R/vUqkxsQ+25aOHZ3jqqn980PtJTaeRjzNE
LLfmUGM7SQquNuajhOfFOtlRLVCnFHWjQTkfL0ilyzlR45Wav/Xsl+ejauYU
Uz41rjU9MHvpony00MmxkR3dAnbW1PXK5+PYzw5WxtRYz5sqH7PyUSTaYZsr
Nd6W7OCmNZ2azyD7Xwo1PlHdSSVwPmpKSoZVUOOk1o0KGeOo+2tLmVhLjYX7
qXQbk49z06xO0J97ilHl/E8eLnU6HU7/frUC7SfmIftocJYLNX6/qeqQ7Zc8
XPdxW/deahxhRC3vfR5m1bZZT6TGWhcp+OvJw5FX2qcKqPW/96To1bM8XGEQ
WKFJjd2S1MI2t+ThJvHKc9XUecytjjYffJqHSlNqnRSpcUErFS4P8nDwRNLg
Zeo8N/dT5ehOHkaONm8ops6/Qex204TbeTj345ifz6n72aYgG1ddkocucx29
Bqn7q9t0/dzFvDy8G99yfZC673V0+mbkYa+VeNNzKh6SaHqQmIfdbnNuFVPx
MtEzhkqQPKzqmxx8mYqn84l/U9TC8tAmpktYkYq3x/R2/fNQPNK99TYVnwo0
nHrmoVOPxHhNKn5tvshO2c/Kw2Y7u8h8Kr6rxzl2izrm4Sijci9xKv7Hznue
U3E5DyWc258ZfOaD1kZ1eoH4+1eLD4vKp2v7qPJmQa23Oj82/gMfcs6NzOSa
5eHZJ2cmZ1D5+cz18DuXw3n4Venfixgqf4XY1SXrjfNwb/NFieu91HrKacWQ
h8H1textFB5ocii6sSMPnxaKyA+/4MPxj8/l92zNQ/ndxvIeXXy4RbErIchD
r9CS+F8dVDzTx7ee2p+nfMLONup8qWw7szoPk5Qi5t2g8OzDbor+LaWeZys7
P5DCv8lnUOmpYh7OPJeT6PKUyp9bcyjAysMfEjuTTCg8PUCH88w8/Hj0u8Kk
BxReFlHlcgr1+cFsxUQKn7MotI8Uz0MZ4YspM+qo+vwmbpWeSB7uN9FItaqm
8pf8Uc83kVuUXMEH49UUXRnMxUki45SqqHpSQLGJxje56HN4JL2wgA+TqGha
2ZGLCidGZ3rl8MHiwSjr0Me5yJkquVSLqmcPf1PhXJOL4ReWLaPr3/LlNP3O
RVt7wxzDeAoPj2psv5eai2eXe+fmRVN4HkjRkahctPZ7svJjGIVPVLUL9M3F
0GjZ1SJBfLj/g4Lnm7n4ZL994Wiqvq9frElFSC7OrXxZ1OVOxRcdrqdz0fWR
4bpIij9M86MLai6O9WxTUaH4hhs93e5cVPO2ckmj+MmPQYpuaOZio8Xcjy8v
UfyCQmOTdbmYv+jz6VeWfGg1puBXKRe/1LWOZJ2k4t3LWVhRlppftStL/Sgf
yuhwlKD24zdyKdyE4mvU7X4VysWq2o17Kig+FzKvngKAHDzQHLwtaQcVjxRb
rPyQg3urxxsaavHhEoUWFIHABPfIa01qFP+j4bU5B3VXbqucspYPOyj10Vef
gzrFk6fILqOeRwRqDrKlh5y+UPxYcQ9FjzNzcI/RkKjnbOo86eXF5aCxjURq
31Q+/KHpQmAOllnpHJaewIczVDS/c8nBC9rRy8TGUHychk/7HHT6PWH63WEe
bKbZsWUOvvcJm6bzhQfpdDgdzcH0v+pLg17zYBq1Ose9OVinO+ZgCqV/HCm1
1audg6ttXybepPTTO5oOqObgn2vPhBQp/aVP3+6yHJx9fNDBv4oHFTQ8yudg
qMIC8fp8HsjnEMTGk/WUiEvhgSeVvd2iOfh4e6LWhSgeDE6h6O3vbPxXZetd
58eDg/R2P2ejsFyfV4kzpffoct+TjS2WIlt2Uvp6Wca4fjt+Nl5Nr893PsuD
YBr+7mfjB+6CtoOHePCXYheaVdm4tG9pSetuHpiT8MvGjQMtO4Y0ePDUmqKv
idko+0YhomANpU9T6IDOxsZ7UrFTFCl9R5dzj2zcEZZlOk2KB2LUbtWvZ2P4
vjdPSkV4cImGtwvZWPzvzq8/37nQRlW/8WbZyA7f+vzVGy5oUdFy3igbD8+x
sLds4UIWj6Knutn4Pkj5UehdLpDjU8/Grd/jW44XccGRLterstFKuzC8KYEL
7yzoAMzG06zTU7r9ubCHhq8Z2bgqr3ZLgCMXqih0bpqQjY8eVC/tteCCAh3O
/7JwdfORx23GXPCl6edAFp5pSFI8v5UL36lqP/pNFp5P91mbuopLg8PKU+1Z
qHNV5q+TLBcekb8s7Fu/49qfcVyg2ePqmizs/qfi8HOQA+xVdMBkYcL74Vqj
5xygT+9vCvW87z760vc5cCmUBpws9FX8sWB9Pgc66evwycLyy8pbKyI4QEcf
BQmY17c1M+YmB/KWTaL0fBZeYS0x6TnNAZrd/DyVhWLwepf7bg7Q2XvkQBZa
zLb29lvLgc90euzKwsjZfMlhGQ4Y/6AvOAvDYMKL2n/NUEuhpf/aLDzqMn2o
71UzKNHldFEW/vg0qG9/rxmC6OlmZ+EB+5RvJzOa4S8NV5Oz0G/hsp5i72Y4
NUjJISFq/cNuUietmqGJms37eyYe7isJvLy7GTbQ9PB9Jv4YU2H4YUUzJNHX
25WJx9UCjldPboZJdLlsysSwcLWSwc9NcJlSB/PqMzFWumqP5+Mm6JYnCYxW
5ZPX3spsAl0qmj9lZOJkR5Wjne5NQNItNhOvmq/hhpg3gSxN/wIysey8kG++
RhO4EkKaidXRqf7LZZvgK10Or2TijKrKKoOvT8GEXp5FJs7SvT90Lfkp1JED
pNbzyuZBp8lTWFpMyRmDTHR0r1U9P/EphL6lEy4Tu9bn6KjUPIF/VDV02pCJ
CUOqg2suPYEzdLgszcTeylOq5vOfAJcud3Mz0dtXWa6R+xjUaHY1NROzLeNj
zZ0fQ8orLkXAM3G9YU6l8urHQN/utV8ZuHHHAdv13Y+ApO+nDEzZkdZ4wecR
EPr2MgNvGYVUd214BCQ7eBnItZq368brRiDl7H4GhgbsvrrfvxHIdisz8AHO
3nJUtRFcCZxmoMVPj7S4Vw+hn5YjCRl4Uz0sY6r3QzBJp/VWBor4aW2vWvMQ
7tD0zCMD/34IYEV0PAASftcy0MzgxsFMpwdAytv5DFS7K97cr/gARkhAZyBr
i2qP5cP7QIkj6r8M3PxY1H+21X3g0HJDNwNPH7ftGCV5H9RpONiUgcJCzrUz
C+9BKk2/Vmag+qVKqw377wEdLRRBQi3r9AmrhxuAZs/x0hkoJaIXLhTdAL30
8U3IwILFKdNyNjfALhqeR9Jx1ssip1Vv7kIpLSf603GPkv0zH++7QIEBpUfS
UV9ocOGdNXeBRquYtnScfX7eiebOehiiw/lROhZbivqWserhEF0uMR1n/olP
u7K8Hu4p0xmXjttkBwok2+8ABQYUIUxHzaYfWc6sOxBO3j9Ix3/TCkOfrLwD
o2l48U7HwI/zLwx01YElTZ+c0nFgr+6GL1510LqS5v/puHDXgoF61TpQJwCT
jlM7SiOtP9RCGn0dpunI/zGy+ndkLRC410tHs9TfFQd21sINWg5opOP9d9mr
Q0ZqgCIHVEVKp+JvemRqfg0QerSI+v3cNf2B5jVQRqfHLGo90iLrjWRqQIEu
v5PSccdm2a53cQg0+h0ck449NhFKfHGE76Rfn4YKj532WztUw1F6uvdpOKXt
V9W0vtvwiIarZ2nYpLCiSuzIbVhD06GnaahUKLt3P68KYgZowpGG+5wbbg7t
qAIRRZrQpSGEKOm8u1sJF8n1puHvd9opKzUrgZSPGOr7jnLRj2sqQIvw2zS8
tj9PCTUqIPszHdFpaGb1Z5fw3XKYIU/z1zSc/WCMOFu3HG7Q6WaRhtbmd476
ccrgA13OD6dh5BZ1Pe7BMiDydE8aXjxh3WzxvhRotbJnaxpK3T3+yfhKKZDl
rU/Dq6fF4yPHl4IfOcA0jNW70LcypgRo9XtzTho62/g+nbWmBI6RhEtDxa6T
ugcai+Eh4Ytp6Ob28+AX82JYRwA6FTOttUXbxhRDHF2OPqWid7ze9ukJRUDo
eHcqLpGcPD91SxFcymMnveJSn9d5Bvu8LYTOHkIAMau4Jua+TyGQ9K1IRc8P
eerG6wqBoQepuOjYgctqLwtgBkmQVFzBn9j306cAaDb5IjgVt4+R0piuVgCE
brunou07azvfj/lA0MUhFQvdFnqbR+cD0nTtfCqKdq+8FbkrH5Tsji+0O56K
Fv1+xsvG5ENAGk3YUvFlpdZkudI8IOG3nfocdqdYnssDc7q8qVG/v5YrO1Mx
D56QipmKZ189/KBdlQsql+ZT/6Xip809ptKrciE+iQbAVAyRSPZKTMsBAgdi
qXjMYOr1j/NywJopmKglsmzFl7hs6KTlYX8Kmi4diM+Zkw00u7LqTcHw+uN8
pYQsyKePrzUFxz91fHB0YRYQeG5MQacd2o57czPhFk3/qlNwmWr54GjVTOgj
dkcKjopqVbK8lwFGBLBSUNgqfm6gUQYgHc7hKTi1UKrN+kM6kHLpnYL7zqro
SzqlA6HjN1KwIkjI4+yMdBhZQxMi6vMVDrduFKYJ+o0pOKwWq6a/Jw0IvJik
YJjWd/bm/lRYT9MXvRT8/Fg8oigwFZJpebeZWn/7S4WstakwgQEYrDW31VrY
kQK0e3V8YQqq29z7oeiUAgTuZVLQemybetrCFNhJ08lJKWgplTozpykZCmi7
YnQKjslQdldxSAZZKnuHh5LxMDp5ai1MBiLf3iXjBUOvuXxeEgzQ5bczGbXO
79N975wEpjS9f5qMleOfid5UTgJiv9Ul4wfFeSbRbxJhGT1dcTK+urNAfWNk
IjBwlYw3X70vObQ7EQgdiqa+z7K4IySSCPRsiv7J+CM188Sy6gTgUtXXyzkZ
n+7MCOu4nACb6Ou1S8ad1qeOTFiTACmG5EIwYNarCvwSD5NpenooGa9vlc34
kR0PV0kCJ+Oq/unLCs/Fwysqmt20ktFH7vGWgeXxsIsAfjLmPdb8XNTPBtqd
NFiSjFdH7Jb+LmbDPNLPSkax/DMj9Q5s8KLtsynJuPjxIYdqTTZ8o5cnnIwd
qqEVQWJsOETD33AS/h5UvOKREgf3aXrVl4Tm09P+JWyIg5Uk4ZKwtL1ggs2T
WIgupBE/CRdraEf/MYsFIQLQScjacTxf7W8MnKfLUXkS/hsW2aEcFgOtpKAn
4cntymderY4BTVqNs5PwvdqHCbpN0ZCRS1fgJDTiLlpz+nw0SNHp65aEveJf
n2+SiIZrpP+ThPrvYXJjQRS8JQmShG9Oz6ifbBQFu2k2eSwJT3vZ/53wNxLK
6O3up/ajf6ISkyKB2AE6SRhYzv+7eFck+JACnISqd5vq9X5GwDdaDq5Iwibr
fRKLUiLgKI3O85Lw8t2j3eX7IuA+HX5SSTi34puykHAEKNPlbXwStu+ZOmls
aThE0fT5TyLe9C63qDobDsK03P+aiKpn3+ktnRsOVvRuXyXi9w9xRXtbw6Cd
9EsSsWZSd9xq/zDQpOnGw0SMOfri2wXdMCBy5nYi3rfgRZcIh8E0Yl9R863E
YKG6ULhBji8Rf2XHdRndCIW3NDyHJ+LnXtvLhZtCgdA/r0Rcxdc4LvU3BIi8
dEzEMkehWKfbIaBIACsR/V5WLB5wDAESzuaJGPn31DgLjRAg5dIkEQc4Yiof
x4YAoeM7EzHgWGLJpQfB0EjLfUjE6+mr3Eb7BQNpL6xJxLiM4rSw/cFA4GVB
Ik42XzFrrWwwiNL0ZWYi3m2Lfd7+OgguPiQIiA3CYwddcoOABoMHoxJxdN9h
4w1Xg2ALfR1DCejqlTtpaGsQELh/m4AGvd+ml0wJAmmaTnYk4Nnvq6xudAeC
Iy1XnyRgZe0Jaf3cQHhHZe/d2gQ00vaSXHQjEEh6FCegKivtoKh+INwm5TcB
TztUDn+SDwRC76MSsGlJ/evOoQCBH5+AziF185vvBwCZ7lYCPp0Q8yQ6JgDM
aLiyS0CJng1jJlkHwEOaDp1JwBUzIqoVtgfAGkI4EnBLToXQyzkBEEvbR/rU
OCm2WfOHP4xnCCqu/6W1SPepP5DyoZKA4nnZoj9S/eEZTU8XJyD3btv57Tf9
gchf2QR029hwVOOAP+TSdqhkAi6TtOt4vtYfSLqNTcBS7XfP5CX9wYku58Px
eLxsQ9O0Dj+Bfx2PyokLh1cG+YEBbUc8j0euXuSqcD0/IMvjxOOxsoBruuP9
YAENf3fjsbhnYvu2Bl8g9Ko8Hr8/mrTNn+ULv4h8i8d/dsEN87V8gdhDcfE4
0B1rNEbYFx4RgI7HXLHlv5bc8wFSjlzj0XBII4ft6QNsaVLQ8X5Mh/XR3T5A
5PS5eJwnOqxrMd0HrGk782g86qyMXFP7zBtI+u6Lx/0za5cdT/YGbSIY4nFF
neWGXee9gciPjfHo8Of74l2q3jCTCMx4TI0ob1ks4g1ku/Lx+DiiSK2X4wV9
NJxOj8eWP28PXmV7gTFN18bFY1vdXpVPVl5A5OAfNlZ9/NGopu4FS2i76Qsb
oy7zZM5M8oIgOvx62Gh68v38Sy88YYQuby1snFa27q1RviecJAHNxnzLKjMZ
lic00/L8Nhu1WVejy408QZXYkWysHrngu3apJzBwwMalz+JUfUd7AqEbYWxk
zRaNv9PqAbZ0tHiy8R6m1PJzPOAlbZc4slGowTG63tUDdpAJ2bhwhd8q/yMe
UEQIORs3/G51Wr/BA2bT9M+YjcqLTTxvT/UAN1pe7mDjgqopu+Z8cYd+2r4C
No7JH/voUKM7mBI/ko2Pxq0Ya5/mDnWkwLHR6U7A9wuu7rCc+I1sXPxyaeJW
c3cIJ/4itZ9jo8R+aLnDaOInslF9q/gSF0V34DIBgs8+p996IuIOGcQvjEN+
7Wqf/Hdu4Ej8wTicVZ2iu7zRDfbQcjMqDgteCVdq5bjBXEJQ4zB8tf7zoQA3
GCZ+Xxx2ZLgUqdu5QSPx9+LwzM6UTfMOuEEM8fPicLt0gX3cZjewIv5dHNpP
SD9dssANthK/Lg7HKHmJnZroBjOIPxeLbeeNj+QPucJHApixOKZb4lTIM1co
Jf5bLF6xL5KfetcVfMh0sairtsVvcY4rELrhEounFt3O7QxzBWXip8Xis03z
nBfccoWxjKDH2GuXxk845wqdxPCJxbLebE0PY1fIIv5YLM6x4y2P13KFW8QP
o36/8s1jg1WuYEAAIAbfTns1J1bOFRaRAhGDOvMaFZzFXWGY+FsxOGwc+2z0
bxeBnxWDI2UHt8l8cBH4VzG4V1PE/FG7C9gQvyoG/wxFrp3x0AW0iT8Vgw37
9Cd/rHCBWcSPikHW6wM6q7Nc4CPxn2JwVert7k8xLlBH/KYYbImwbZP1dwEC
nwPRePq284q6Wy5wmvhJ0fhV8t3rDlsXUGEIE54OS/h96owLTCL0Nxpb9Aov
nDnkAl3EH4rGVWtltr7Y4wJFRJBHI0uv9coDbRdwJv5PNNaHfpiwSM0FTInf
E42/JfaN/FrlIvB3olG+aqq+5iIXGCEJHI1q4UqjR+RcBP5NFOokh0gul3KB
OOLXRKH2K6ObnIkuAn8mCjcYXND/KOwi8GOicPbAc8crIywg8BcQhQN1ieJX
f7CgjxgQUVhZX/3zy1cW1BN/JQqv/Fih3fGBBSHET4nC+Qd+9K9/zRL4J1FY
/2Xa3wndLFAlgBWFhsXup/Z2sgT+SCR2ZhqsmtzKgh7ih0SiAfeSKXBZUEwI
cSROtBSpaXvKAhcimCLxQMliaHrEAkJPQyJRreBFq+JDlsDPiMS8I4qe7fdY
MMaaGHJYUf17/8e7LGgmfkUk7n96fOOBepbAn4hEVoCpqtIdFjgQPyISdYRf
GeyvYwn8hwiMW/yH9aKWBbLEb4hAj9EpTfeoMbHLHkWgqGf32knU9xk/IQJl
6jOLCqgx8+8XIvB2rqheMTX/WeIXROD3nUMj06n1qBF/IALroi4+5DWwYBrx
AyJwXvSN3P77LIH+j0CpXXI5lo0sKCEFKQKj8/Uatj5hgQ8hLBFY0jBx+Foz
S6Dnw9HM5/CWKXwWKBP9Ho4pwpvThNtZMJYI4nC8tqJggVEXC1pIeoRjr1hx
tUgPC3KIHg/H7jCdC9PesuAW0d/heKHFcqNTHwv0id4Ox+AG+bm6AyxYRPR1
OEpab/c+N8yCX0RPh2POm7ufXlPx85To53A8Kx+mVUjFVwzRy2G4bf5tf764
C5wn+jgMtfpUODunuYAO0cNheOSa6PiZs11gNimXYRjNXbJWVcEFiLx3D8Ph
/iTDvKUuUEP0bRhear10zmGtCwQTPRuGk1kh9lHqVD4yBQUbf4g7SOi4CPRq
GKasbr/YQeUbo0/DMEH516GfB1ygnejRUKz+ex7OnXSBHKI/Q/GXj6rUuosu
4EL0ZijufW3Ss/eaCxgTOROKT4SeJDa4ucBCoidD8ez7UFPfIBcYo0wMdZQP
LRLJjHMR6MVQ/Dd+YdpsCl+SiD4Mxe9an9VflVH4RPRgKE7ZJtY4cpc6D6L/
QnGnhMPO81wXkCN6LwST2JvvKL90Eei7EJQdNl2x+4sL1BI9F4JlUg/9q/+6
QBSTIHhpCS/yFoWXjF4LwUPmlESe5QrqRJ+F4Jl6rzrRJa5A4PRQCCbobOi+
r+oKRI5ohaDQwD2T57quUE4IZQh61Kis0DngKtBXIbixyP2oiKUrkPAbDkap
xxWfZlyn6gFjWOC0CU9abvi6ApHXDcGoZVU3ayPbVaCPgjH0e1iVboErELkR
TH0/aVd5Tr2r4P23YKyweyN5qtUVdhG9E4zuVkcarD+4ghwhSMF4y6u8hffX
FYaIngnGmMdDmp6SbgL9EoyvlSUnBCu6CfRKEBrWTloxsMENLIg+CcKBS59y
kna5AbE/HwZh0fZsz8wTbjCd6I8gjNy6q07E3g3ekXAOwpyTTftLfN2gjBS4
IOzLWrO1IskNfImeCMJdM674T6l0g+NEPwRhZ1qMCja7Cd5HCkL/w0mqNVT9
Fyb6IAiflwX9mTHKHUg7elQQLlGx7n4k7Q65hP8Hon275pvOFe5wi/D9QHwY
N2aSto67gN8HorxngdGEY+6wiMB9INqGG9xZctUdfhP+HoiPH/bopwa5w1PC
1wNxkfyJUY7Z7gJ+HogeUdzm3HvucJHw8UB8t0H5rlqPO+gQ/h2IOn9YHQp/
3UGG8O1AzOq5K3l6hgd8IPw6AKU+fT8rouwh4NMB6Dhrxpt/uz0E/DkA+84p
Oe+z9ICjhA4F4MHexZpjPTxgPeHHAfjAcfb8ySkeIEb4cACqbhpRtL3jIeC/
AZg7p0l33UsPyCZ8NwAXLwgMMPjnAc6E3wZgrL7WrweynmBI+GwAzox7w4pW
8wTSLv3ij2GS9qseHvCEX4Sv+uPstN//DBw8gZTz2/4Yedzq67qo//moP8pp
NI+xq/SEy4R/+iM3qMFK+pknaBO+6Y+fMr5azPvrCQT+jP3R1HX3r1A5L/hC
+KQ/Ll3waqbtZi+4wyQcHvbMfFh1nOLPhC/642BBmriVi5eAH/rhs7iOF+5p
XnCV8EE/VNqjoTXxkRcQOXPTD1sbnm34/cULqgnf88PXo7JrDKZ5gyXhd364
819+29QN3iBJ+JwvTqv7eFP9sDeQdn2ZL27ablrFcfYGY8LXfPF+8F+3pnRv
+JdP8zNfzE3i96o0eUMs4WO++ONKD2fcD2/YSviXD0ZLKhhskfOBAQIQPhhh
FXn87VYfCCP8ygd/+W0d++2cD6wjfMoH0VZRxTLUR8CffJA3R/X3TvQBb8KX
vNHY11k/7J0PrCb8yBvX1o5W2THFF5oIH/JG27KinNNqvnCF8B9vlLSJLv1y
0hcUCd/xxrFDZXu6Ayi9RfiNF3b/FI3ectsXzhE+44XztrkVz3vvC3NI+Hlh
Qee62OvT/QAJX/HCslIpw32afmBO+IkXzuhc0JVy3g9ECB/xxJ6tp9bYxvhB
JuEfnig83GqMjX4CvuGJbv1X9Fx++QGxA0544vqZye6vpvlDHOETnnikS9Gg
bqk/7CX8wQNX3lUXeqHlDwOkAHhgRdOXqA2H/IGhBx7Y/2/9bI6tP6gSPuCB
zw1kWGm+/vCC1H8PvPwgiFtF6WNfUu89sPpEstjkWn9BfXfHCvndSnEd/sAl
9dwdzwoFrDg35A+upH67I46zkLWfFAALScC6Y/OqroG6RQHwhNRnd/R3fJur
uyUArEg9dkOhLx77JA4HwDRSf91Qwbm+e6p9ANSReuuGg6ph+/YHBwjqqxva
SY3J4+UGgCipp26YNV14MKAxACpJ/XTFwHk1ugFvA+AgqZeuqLNwb2+LUCAI
kfroirfnV+PxuYEQT+qhK/6QHt2lvCkQtpH654oDQrPV9EwD4Rupdy6Y/XZS
V+blQIgmF+KCK+60o35IIJDybeeCl0Ov9W4sDISvpH5R42M/dM81B4IfqVcu
uE1Bd7D3SyCsJfWJhS3PbboSJgUBn9QjFi4NuDw+dVmQoP6wUHOjweX+nUEw
nwASC2d1jV14yzII6kh9YWGVnd8ME+8gOE/qiTNKjxvYYZcVBNKkfjjjxoCl
te2PgqCK1AtnnDsFrjh/CoJDpD44Y5On0kXrScEwntQDZ1T5/TEzfUWwAP9v
4ekTrosW7AkGQ4L3t/DgneE37y4Fww+C77dwxqwtb/uDgyGRAPAt9D1rrqRR
Ggy6BL9v4cP8I9kt7cHwleD1TXz0dZV1wZ9gAT7fRAOrklzOnBDYRPD4Jopd
vBe2dksI9BL8vYlCP82WdJ4MAS+CtzdxvYjf2TueIQJ8dcKc8K37P+eEQCvB
Uyc0ynP/eIAbAo4EP51QQ894mfhwCCgQvHTCU+eLZP7NDoV6go9O+FQqplBZ
MxReEjy8gWe3TBnOOhUKywj+3cAt36a+O+UTCg4E727gwaUJzuaFoQJ8c8TC
d1UPk9tDQZToTUfcstjs9qJRYQL9eB0n9Ycd+LwgDLIIXl1HiU3Gyd/1wqCP
4NN1NJ2UHKlhGybQa9eww8xx49PoMIH+uoYhm3vd4urDoI7gjQMGx7fcKOgL
AzmCLw5Y77Z//rjp4XCa4IkDKg8evcTeFC7QL1ex59WwpcPJcJAgeHEVG0xk
p0b4hQv0hT3273ti9rMsXKAX7NGAP+F4dE+4gP/bo/DrHZEnxSNAkeT7FZzn
OzZGbV2EoD92BcOb1p6VOxoh6FddwctZL0aLe0YI+keXEeXHmAkXRcBFkq+X
8fjKGH+x5xGQS/LTDm3b8txmjYsEQj+s7fDDzE3b16+OBPI6yyQ7rBvS4B89
GAnuJN9scewZXBLiGingh7YYb1e8k58XCStIPtlgmqzCevnOSCBy7qoNTj08
4fMV4SioJPlig+9ULKyerYgCEZIf1jg7c0v5DtMo0Cb5YI23S4OfNLCiIJvE
/yXMPXQ4Ry83Cj6ReL+EM2LYxt3tUaBK4vsSdtseeOw4NhrsSTxfxCnvfMWV
VkTDSxK/FzF8UFXqhUk0zCXxegGDw498YLOiwYrE5wX80vLH3So3GnJIPF7A
opwpA9s6omExib/z+GROvOIy4RhIJ/FmhQcXp82XWxkDW0h8nUPfyPVfGkxj
oI7E0zksVjvhxWXFQCCJH0uslFg0vCUnBiRJvFhgtZTb2hmtMZBF4uMsZu5y
2qL/LwaWkHg4g35lU+f1LYiFP+T+z6D+Po3mj3qxcJXc92mcOG/8nt02sQJ8
PoWl8hbxUpGxEETu8yTu23uqTgNj4Ri5v5P4tORvYdOrWOgm92WO23cut7sj
Gie4HzPMmvpznMySOPhJBPoJFJp42JKnFwdB5PyPo9b6Q+yB83GwnJz3cbQJ
+Z5kExAH2eR8j2G4wuKrpgVxcJSc51Fkv/4xJ4kTBz/I+2tHMLbtSOiegThQ
Iud1COtH8qzyx7EhgJzPQVy++Mavj9Js8CPnYYohVpFWbQvYcIfs3wS/No5p
tFvLhh/29H6NcItm2eR7W9gw0EDvzxD9mivUHuxhwwGyn334xF7M4PoRaj6y
fgM0Mx5fWmpJzUfWuwdTPGdyd9qzYT+5390YLLExRc2FDQZkPTtx7YdzK938
2VBOnr8db0kXXFwaxYZ55Dy18Xq46NmlyWyQJfNr4oJzVjPdctjwhuwX8HrI
mxtqpWwoJb/fgLckL8TsRDa4k++vxnUvxS6VNrDhGDEUlTB0bOnfa4/ZUES+
PxNTHGw2x3DZgvcTR40y096iOqOdDUnM59BkNv/jpy42ZJCxEnxombZXrocN
Tsz8UBAtfSn9NRvSmeeDUskSHb93bOAy64Od8/fwn35gw3Vm/SDX6zbToo8N
U5n9AXv46bRjn9iQwuwfnh5VupdPjVWY84GM2cErD1HjRjLfbli7VGLPCer3
ucz5gpVfzKJ6an575vzBUFut9Ab1fA3mfuCDft+fEGp9YuR5hrD/hvRVKWr9
POZ+oTp+Ya7EczbEMPcP88pmR7Oo/Z9i4gOc675vvsRjw2omfqC3pjim/Qkb
/mqR+AKNQpOCivtsqGfij+JZPY7T69igw8QnfLXWF/pQwYYcJn5BSzMR1hdS
+2fiG0LGdq4Zlfn/+o/Dq4ofLzQS2NDN5AcsN/+55W84W9CfMwMboe4jq/3Y
/+cXlIdkrnnJYoM2k3/we9ZBHH+VLfATToJqaP+YLCv2//kLl8dajtw7zgYH
Jr8h/2Rj/iFDaj4m/+Ft1WTZc9up9TP4ALNFN2z+vpGaj8EP0Nu6bdbPZWyQ
YvAFrl5WzbGdQ90vgz+QEjPlp4UEFZ8MPkFT6dPfnaPY1O8IfsEHr1eWXi/j
oIjBN1jh37/HoCYOZjP4Bw7mB8ZaxcZBLYOP0DJU8BKuxZF//UDhJ2iqD7+/
Z0LlN4OvcFtjiayIShw8Y/AXdP/tcPg1NQ78GXyGN3amY5O/xgr6O5cgOM2w
TPhxrKDfdAn0gzeHzU6PFfS/LoGc6oz496xYQT/OGv5EdPEtj8YK+oPW8KHQ
f23KxliB3reB926rakKkYgX8zQaGp9fYbuyPEfRzbWDGYTXDsMYYQX/ZFnSO
phxLT46BUKa+gfvskbCLN2IE/Xc7aAvc8vOLcQz8Y+ojrL9j56KwOgYKmPoJ
6dlhapMnxMBJpr7CYoMUubxX0TCLqb9wOy9hiWhVtIBvX4HDD7xPTAuOFvhr
V0Ai2qyh1SIa1jH1HXiLFu/bsyUaPjD1H1LOd4nflImGWIYfgOcFx68n+6PA
gOEPEGsfYax6PwqEGX4Bo9srYlfHRUE5wz+g1LenbrddFFgw/ATKIyXuBuhF
wVyGv4DEX63kYYUo4DH8BkqKb5xg/YkEV4b/QEZ9zT9lXiSoMvwIBpTGXRXL
ioTPDH8Cj9f7OWNZkRDH8Cuw+pE+ToHiC/sY/gUpR8bKnlaO/J+fwTI588nN
4pH/8zcQXvPoxeHXEXCO4XewPHaDr2R1hED/3oDkI9ky70MjgMPwQzh/eaHL
6/MRgv6ME/X81Mci2yME/R4n6E9fPrRzXoQgPp0gq75yuPR3ODxh+CmUrN3d
uY0fDosY/gqSf99F/ckJByeG38JtGQ/VFvdw6GT4L5T5rijlHQ+H1Qw/BiGT
Z5LDauHgzfBnYNv76W6WDofXDL8G7686x7L7wwAY/g2NOm9Edj4Kg3CGn8PB
iVv7FqWGwVeGv8MmdXNJrVthsJ3h92DTqW0XcygMEhj+D39738us3RAGf8KI
PoB2013/xKaHwT5GP4DoJpv5c/pDIYfRF+DudcDt4uNQGMfoDzikPXbJmIxQ
OM7oE3A+ZzWp2TUUKhj9An9GRa56fiIUpjH6Bu6PcgtW0ggV8AMWPLdcq1Io
F/q/PgL9rckzHf6EwHJGP8E0z5aNNztCmO1OcYHFGx/E3C0LEfBDFwg2vg46
YSH/6zPY0zMwd7xdCAQz+g2OtClpjtsfAl8ZfQd1qvMStyqHCPinK1we/2xL
7dSQ//UhXNcyUnAYDBbwVVdo+xikZc2l9BGjL8HlX0BSemEw5DH6E1g39mjJ
UfqI8XvdoMWCM7/ZJhjMGP0K8gtzc+v2B0M1o29h/LRb+wbXBQPTrnUDv9U7
ppyYEQwXGX0MhbfE3kv+CoJHjH4Gu7E1bf86g2ABo6+BX2rxcml1EDgy+hs4
0ROFIthB0MroczhXmLxJyzkIVjP6HVJ+rwlYfjJI4Od7wHXbsr9G24PgNaP/
YWDuGueapUHAvLDsAWNHEuVPSwQJ3k/0gCLxCe27hgL/9xdgjN7pdJu2QNjB
+A/wqboysL0qEFIYfwKuHBcOuR4fKHi/0xNiVbbmHXUNBCPG3wAzdYfeWxaB
kMf4H9Bgl7qqVz8QxBl/BO53PwhjrQsEM8Y/gZPXeqTMZgdCFeOvQML2/pxb
YwJhGuO/wDWd70e63wXAecafgaEr/UrXnwbAfca/AbHOHnGTkgCQZ/wdqLZ6
OM4mJgCuMv4PGLQdLHjICgAu4w+BeNWuWBPLAFjK+EfwYSb70dx9AeDC+Evw
qV9/01y1AOhm/CeQ1jr21UghADYw/hSYSTS/viceAAGMfwU8Q7bshW/+8IHx
t8BC+mmY/nN/0GL8L1hocGjfmXv+//tjICK6Y29Fnj/8YPwzEF8XHrwl0h/2
MP4arHuhNUOY5S/49wu+cGPMnucj5/xBgvHnYCCu6s1KY384y/h34FHqtipK
0x/qGX8Ptm0vqN60zB/kGP8PFu1X850xg/o+4w/C2k5F9hIhf4oHEv8QSkq6
3n165gehjL8IxpnLpb4V+gnw0R80gtXvW3r5wWfGnwSbixP/7TvhJ8BLfxjQ
jKrI3ugHuoy/CVXj3v2ym+b3v/8Jj+oGMe+TL0Qz/iisuFg9/sA93//9U7iu
nrXyfLwv/GX8VWDtl/d54+AreH/AHzaVyM6pNfQFI8afheSj8W9GVvkK3k8I
gNv7sl7FTfQVvM9A3WOgulTSe5///V/4O9PYcUKDDwgz/jCs/Dg8qyXB53//
GEaE5b8IOfkI3scIALezTT+CD/lAIOM/Q+0M0XUeG33+96chQ+JuevdMH8H7
IQGw1UBsb9SwN0gz/jb4dLWsKm/1Bi3G/wb3gsXaqqXeYMH446DaLOwvF+YN
MYx/Dl4bTk8+edkbGhl/HcI+7qmXMPYW8JlA2Pu2LkdugzcoMP483F5a+cRP
xhv2MP49tFaqKpj98RK8zxMICcEauVHPvSCD8f9BrvTp+XW1XtDE9AdAf/5r
c+UkLxjL9A9gQfvNgBA3L1jJ9Bcgry15wMTCS+AvBYFVDOvF9d1e4Mn0J6Aj
YU/O3zVeUML0L+DbO/Ej7TO8oIfpb8Cd8yX9EiOeMInpfwCo7DqZ9MoT1jL9
EbABXlXQA084zfRPYIe7zrfnuZ4QwvRXoF0yc7JrqCfUMv0XkH72e4LHdU/4
wvRnQPit6oe3Zp4gw/RvIGn16YyEnZ6gw/R3YKjaeWe5suf//R/o8/JpWiLr
CWlMfwiiI1zW/RL2hKdM/wjGvLNwVPhC4R7TXwLxy5vTMto8BHwvGB5pCxV5
13nAQaY/BepGRfEPszzAk+lfweG0vRfNwjyglOlvwUrVl/NMb3lAL9P/ggLx
QyWZ5zxgCtMfg94595aYmHjAeqZ/Bo+s5zgf3+oBlkx/DUzHnay6t8oDIhjD
GKK7Ilvd5TyggenPge/gbV7yBA8YZPp38CjlzB/Zn+4gz/T3oH/v+rCvb9xh
N9P/g5FfSsmyfHdwYPqD8DlKfUHyHXdBPQyFxnV2Mm4FVN1h+ovg2th08068
u8BfDYWlprsOmga4wwqmPwklPZ/Td9x0F/ixobDYvOBs2EV38GT6m3DzZXjs
puPuUML0P6HWKGGr+l53eMX0R+HdvSdHIrTc/++fwo9Vcp92rXOHjUx/FV6H
+H86vMgdzjL9V8BBxWMPZNwhlOnPwo0dz7f5TnSHO0z/FhRiyuOzR7nDV6a/
CwXvSq0WDrnBHKb/C4rL23N+v3UDXaY/DI7nZI8vfuYGF5j+MdSlsNwLm9wg
kekvw5v2SfPC7rpBE9N/hgGRquX8CjcYYfrT8GaZd865PDdYzPSvoWbXjfij
KW5gyPS3welMiGhOtBs4M/1veKCufdI0yA1ymf44rPMbv+WspxvwmP45PDZ9
EdN10w3GMf11cI+/Z1dk7wZrmf47WJ6oe/z5ohscZ/rzYMt+muB91k3g50dA
qvGXbz4n3KCC6e/DPy/5ewMH3f7v/4Oj6kmpSkO3/98PgAVmt1+90XeD9cz7
AzD0X1FnHldD+7/xijbK9lWyEyGRtNqvaFEosmZNtiKPQvaKbKdFq1S0qrQp
isIhLbQopM45c2RLliikRKWkfvM8n9P8/DcvvTqde+6ZuWfmut5vhYnTDi7m
SfoIF/FpUvxvR3Oe5P3CRcgUTjfOm8/rySfA7KVA9shcnmS9cBHXnM5ahs5k
x5vyDcDhJX2HGPKwhPIPaO0ev/iPLg+HKR8BscwARRMdHqIoP4GXJ5TNvk/l
QUj5CigcHdndqcWTrC8uYf13GDlPZseb8hkQvXFtMNVkx5vyGzhokTPWYxIP
pynfAWirioax27T+uIRpASd7D2e3X1M+BOZO0jf//Xlpyo/gvtGT6KXs7zOi
fAlEO0fwwtjP20L5E3hLNzutnsKON+VT8KJridU5bZ5kvRKBR/ZTtWZO5+EL
5VuwavJ52Y36PMn6JQJuth6v24x4mE/5GJh++35dkV03OlJ+Bsm1H48HG/MQ
QfkaXDXdvCTYjCdZ30RgkaK9iiK7f1oonwOe3ueXrez+m0T5HWx52By5fg0P
qyjfgxd3Tq032sSDJ+V/0PC/S6o+23m4RvkgXBYZlK/4hx0Pyg+hqWP1yZAD
7HhQvgivz/7VXeLBgz7lj+BwWLPmKI8dD8onIfDZS+8xQTxJPy4Sq88N1Jkb
wcM9yjfhzrWngoorPEn/jt027L/vFXu8DKF8FGzHi5U35vAk/b4onD+knrjq
EQ87KV8FB51fs4pEPERS/gre+jVZue94KKV8Fs7vPNa5spHXk9/CuWdFA73+
8jCe8l1w2ZH3a42SV0/+Cwu0Ha8UDvfCccqHQXpi/rhyLa+e/BjSlpU4u87x
QiXly2B81d37tpVXT/4MpYYfXMLsvKBL+TTM+dmmMXifF+wov4aImnvJU894
4Rzl21DXpd3+IdxLsn6LxlhrmyFG6ez5j/JxWFiu3mviAy/J+9ZorD0en3Pz
uRdmUL4OK+2FJm8avCTruxiYu94Ij+/tjXDK52HMHeN7ciO8UUT5PdRN8bj6
7/vzZsr3IUKwa2f8Em/J+i8Gc1LkWl5v98ZiygeiLMPG+uZxbxym/CBM6xcf
mHDJG5GUL0TC8padhtneqKQFEaQarKZ8qPBGZ/e//2JgfGdVzpQGb1yg/CLk
yy1m6fXxgRblG/Fp4dZi1Uk+kuc9sajRuLL5ubkPbCkfiTaHfooHdvhI1pOx
0OgXk9d41geelK/ETrU1pxcms9d3yl+i6qzhGrcyH2RSPhPr186d4d/gg4WU
30RrgNNE94G+qKZ8J9InF4y3NPSFK+U/4a45T6d5PXufQPlQ7D733vLwSV9J
v579/xXX9r5K8e3JlyLG43LScIEvnlL+FJXKOV9n/PGFI+VTYSDdNVdP45xk
vRqLZFuH6D7LziGE8q0wGvxbKe/YuZ78K2r0MryXJZ/DA8rHIv52wOA85lxP
fhYnY0LT+/T2w3fK1+LY18KVenp+OEn5W5yKGNZn5lY/jKB8LvKvhz0dHuKH
G5TfheKkOTGvivxgSfle7OmtcPzwbz/UUP4XfkP3VWtO8cdBygdDfs4P7Yn2
/lCm/DDeOJ1xcQnzRzzdsEIpRTte9hl7H0L5Y5z5+a34k3wAKiifjCOL81/9
b0EAHCi/jDsZye/OuQfgL+Wb2fVlYpXN3QCEUP4ZJvF38rf8DoAW5aNhqdb0
5O3wQBRQfhpR2/vp6s9h7zsoX42YmbcDtDcGSvIhl2Ea8qW23IO9L6B8NpIP
JOurXA7EcMpv48abpmPShYG4Qflu7Hzy8N75z4GS/Ekcnswf++tx3yBUUz4c
b+YqaqTqBOEA5ccRmX/MWnt1EPpSvhzyZYddbN24/DlU1kn5TooPwgzKp6PW
ZVB0dFkQyim/Dtt+11PuNgdhO+XbcVhXnO42PBidlH+H+Rte6kfTYARRPh75
/QpjmvcES/I2cTi7rP8D8cVg5FG+HtOmfDcrKAqWrO/jkHl5s9aN5mB8pXw+
9DN37EsZcx6elN9H4Dqp4UlLuXw/KqOmalw9fh7XKP+P30e/B2ZnnIcZ9QMg
27xgU/F7dh1P/QG0yWj5vVEJwT7qF6AyPXHkH8sQyf1BPE40Z/cffTyE3U//
9ROgW2m71TI7RJJHikeOZYDa0W8hKKN+A6ZuWDstczzXf8BJhdtJ3zdy/Qjk
Wid76oZfgB/1J/BWe+p9N+EFjKN+BT4lm6172j9Ucn8Rj4KcH7bjrUJhQ/0M
JO6azvf0DQUtz+Kx6UbvY7VloThG/Q78Oe8UvbRvGAZR/wPH++8Yl78kDMnU
D8GX8b8UjQLCMI/6I5glUlmeJQgDQwEe7Bn5+I/RkHA4UP8E8q2NBsM3hkOG
+il4umLztNsJ4Qij/grOGo6o6/s9HFOp34KF0eM2D515EUXUf8EA34Nhb89c
xHrqx+Bt52D/TaKL+EH9Gdz82WUSOv4SeNSvQaCzPv/swUuS+5sEbHTJbphW
dgnZ1M/BplbPd0Gj2XUB9XewTPpSSNrBCLyjfg8sgv7KnXgWIbn/SYBdYtoM
pcmRGET9IOwwTtK0ORuJBOoPYb1dwwvrj5EA9Yvg3eu4paxpFKhun4CEKRsO
u16JgiP1k5D+8vSOSIVodP33gCkBjHL7/9z/icZF6jdBvfjOCVVRdE//Cet6
FaY5zolBMfWjEF40LHx/YgxsqT8Fu7ObLg9XjMVP6lfhwu5V4hfsdcGb+leY
p9K8y/VQLEZSPwsbTujbfb0ei5vU34J5iplicH0srKjfBUNf67x74y9L7r+u
QGnCUk9He64fhudHFi4NZ89blFe8Au+zRpqL37LnFXoACJslo/t7jomT5Buv
QOpxl9SsrXEQUD8NQTLirgNJcT39NWj9TFAwaIiDzH8T+grKI51GHdKPRzj1
37CiW9N4jns8tKkfh4phNf+cLonv6c9haqNf0tL/JWAD9euQ4qbXELWZ699B
4WHFPOfrCT39PCx8sD3yYXcChlN/DwFHm2Uj2O+VTf0+fPp68FhLwhUsov4f
hqv+7BS0X8E76gfCon2Hj96yREleNBHLLwjGDUlOhDL1C3Hii0Gpu3QS4ql/
CP/fgUcdNiTBiPqJOJb3wUh0JwlPqb/I3s9rSxeqcv1GuB92ERseTJY8X01E
HyfTkvLnyQiifiRqhph+mDonBRrUn0SNh/PklfEpPf1KbIotjpyvnIpV1L+E
nJvlrNYjqaijfiaqBv6W2VefCg/qb0J5i6A1a/1VqFK/E4m7q1TyKq5K3pcl
Ytf0PpsDLdJgSv1QuGY4MJMepkFM/VHE1jcd8DJOhwv1S7H2zZX51/PTe/qn
sPU9OyPK5BpiqZ8Kt5/B65aXXoM+9VfxQOVxUrnNdZRRvxX7mrXHDHpzvaf/
ikemb+39DTLwh/qxcGyYY9nmnoFg6s9i8n6d4oclGdCgfi3+MPyqn4O4/i3U
VF+c4Nlx/VyY6vnneqRnoo76u/CY+iLoRWcmTlC/F02973aEWd3AMOr/IpKv
086PuYEM6gdj1eK5fvh5Q5KXTsJUvrvnFYubeEn9YsjKBMY6xt7EAeofY9IE
1y9eHTehRP1kLNaYbCe3Jqunvwzn7syumuwsGFC/GYVZfUvVhmRL7p+TYWVm
lJt+NBs7qB8NcYZ+dUxNNv5SfxpH2nppNlrcQiD1q6E69Ep0xM1bkvvrZCio
quHKmNvIp342Whs29FEKvC3hkyfjTex+qQpprt+NLu0NY38cuIPT1P/GmnDV
f5y/3cEw6ocj9XXch0Xb+cig/jhUO6XOnKrh9/TLcbRVx2boprt4Q/1zzH6i
a6FUfRf7qZ+OZje5XRs23+vpryNWIe2WYu09RFK/HT7O47QH786RvI9Lxo3M
3RXHWnJ6+vGoKOdFGXvex1bqz0OuxPXClv65Eh5+MrQv6d15F5OLQOrf42Cd
Qr99unnQoH4+RtjMjCkpzsNt6u9j4K73Bnu182FF/X58vcPMtD+aj8/U/8eo
Cwdf6ZXkw534ADjeVTisfnCB5HkAexy25Led2FqAJCrs4vfhXfv+3CiAMfEH
MMunwMe2F8cnQOqkYuPwlQ+wk/gFMF95OORu4gN0//cAMwVzlavO5LU/kDw/
SIHfitrBSVYcHwHKE2Pn7417iGLiJ6Ccp6A06vdD2BJfATkHRrmmWxdKni+w
3/fHuyOjEwvhRXwGJLUvH+naVYhhxG/ApoC9m66uKUIm8R2w98bcuUWZRZLn
Dyl4v+U2v0CpGDXEh8DR2GphrGOx5HlEKmydbvpuKSpGH+JLYPNDg3dy40qQ
QPwJVCdvF/l5lmAW8SnAG26yva2mBE+IX4Elj/ZFbjd+hG3Et4DthosnO6If
4S/xL5Dw/NaQW52PcJ74GOg96/H68LWl0CJ+BgJOia0vZ5cij/ga0MqqaqoY
UCZ5n5IK9SeV8yc6leE78Tmg9bhgfkJhGTyJ3wGLzOSmhSMfYwjxPZDkcdZ6
0IHHkucfqbDUW7++15PHsCA+CLrKJwwZrs7xQ9BsU++59tATHCa+CP7ci4vI
ffwEfYk/gqHKK7YtGv0UCcQngb9Zx6vOvRy/BEO2h8uIHz7FM+KbIMtpahUz
uFySj72KkLX8DZ3byiE17D8+Cm5qzwm0zCrv4afg05fsffdlOL4KTP0n9LZd
9gy5xF/BHTV/06FRz7CO+Czw9PmmJ13/rIffgms/xtTLD6vAaeK7IGVgSYA6
KiT9o6vIT+Z/urW1AtnEh8Geu6XmV3kVWEz8GMSZt13vTq3AO+LLYIvVAvWs
pxx/BmnlqVGPGit6+DQILtNRnzuQ49eg21h0faAux7fBz+kXzM2XV+IZ8W/g
EbX/08u9lXAkPg5iTzkHPAuslPSt0mD+0Wv++OuVCCW+Dtzz8jqrnlRKnu+k
YabK4IKG+ko8ID4PQmrP+G+RE2AN8XtwUEdlu5G6AN+I74OalgLT3XMFOE38
H9QanJsqbSvAcOIDYX/T/tGtewWS50Fp8NI4MmyxrwALiS+EWUzEKKkEAV4S
fwi7u19pqeQI4EJ8IugnzFzgI+T4RQh8mGVv90WAKOIbwWWjlU+IlFDy/CgN
7/f2ytFU5fhI+CL1vHWUlhDbiZ+EiL32NiEQop34SpDTmvM+ZYUQvsRfwoyp
Dil2DhyfCTMPv0/MPirEXeI3oaPvtZdX/YSwJr4T3OpKTRfEClFP/CeUKxvW
Hr7B8aFQfaz53tJCIQYRPwqZut2PihmOL4XluhuUqj8JYUz8KVw/qnj2QpsQ
YuJTQdxX3rBBXgRn4lehuHbliNohIvQlvhXcFH7OcJ8okuQZ0tG4/51vtqEI
hsTHwpRJY1T8zUSoIH4WdDWui+RWiuBAfC207/IvG71FhG7ib+Fs+/3WKmeO
zwVRxdy1uu4iaBO/C41Nys1aPiIUEt8Lj9dqFxSFirCO+F/Y1TemuDtOhF/E
BwMju1nm5TUR/IkfBhnLva4r74qgTgARNIsEI5yLRMgl/hjSfmepz6sQwYb4
ZOx+sEhnXorwmfhl2PLLN8egVgRP4pvB4cmJZZsaRVAh/hm0fCfsXNouQirx
0ZCl4y6n2IuBKfHT0Pv+6Um+SgyqiK8GFZ25zxgVBv8Qfw1fvBM76kYx6CI+
G46X5acWTmRwgfhtqP7h+9ZRh8Fk4ruhu1v+IjODkeRDrqHml/7zPvMZLCM+
HHwqBl1SsGQkz+OuoSX48rvyZRxfDupz3qVvtGUgT/w5DHlS2ZVlxyCE+HR4
vGC/SLSD49fBPLZI+/4/DO4R3w5nPz5S3uPKwJz4dzjb333v56MMXhIfD0vG
vl+r6clgF/HzIB76u1iPx6CV+HoY2557R86PgQ/x96CfZzgtLpjj80Fut91k
uXAGycTvw+2pFWXzohjMJL4fVuiOmW4bx/H/8OrI0o3LkxhsIT4gVvfetHRq
GoN24gciv3KxfH0Gg0DiC0L1vdqZM9kMphF/EBsNih7J3GVQSnxCBD1eJtic
y8CR+IW4lXDvcswDBgOIb4iyfFmjvGIG14h/iNLR04LzyhisJT4i7hYY3Ywt
5/iJuJg4+tIWAQOG+IrYUf7JXFbM8RcxfqYf3+sFg5PEZ0T5p0HN315z/Ebs
en6oaXoNA33iO6K5T07Wmg8MlIj/CEfPt/M2fWLwlfiQqJz13t+snkEJ8SMx
wagwQfkbgzjiS8Lh4JkTt75z/ElE/NZQN/7BYDPxKZFz/4p36k8GxsSvxJOi
3rdbWhiMI74lngwwSR37L9+V+JcwC/u+S6+D42Oi1OaClE4nx8/ESmMjpyFd
DI4SXxN1W0Sp9d0MTIi/idP83Xn/8k1liM+JSaZSKda9xD38TghlAhze9Rb3
8D3Ba1H7s0lOjLHE/4TpiOitJfLiHj4o+hwadXmYoriHH4rnspdu2vYRoy/x
RZH2aECEZ19xD38UPv8SxpTEMCI+KVy+NNadVxYjn/il2GRpu9S9nxjmxDfF
mtf3fGz6i3v4p1gdPyxiwAAx5hEfFRuiXU/cZbcl/FQ4PS2dtXSguIevijM6
w8rKB3L8VSSUbNeeOUiML8RnxdPgNAd/dnsB8VvRGfT9QDm7fYn4rjAs0lrb
/u/PE/8VB6dsG9j/fxwfFvklYdH/bvsSPxY3NS7u6WZ/vjfxZdEkmtX4nt2O
I/4sXBm3MXfZ7W3Ep4XJRDuZM4M4fi02lb0LMRnE8W1RkNu7qoX9+w8R/xZO
vR89jhjI8XGxJULLxYDdnk78XMSdmlb0gB2PAuLrYsp9YZkJuy3h76JroZrn
HXY8lxKfFyPH//08ht0mnkMmTtqc7HZjx1/C94VuRVLJE3b/SPi/mBL7j/EA
dlue+MBwKRDuXMjuTwk/mL1Pf2myj93f+sQXhrDtRHkgOx+kiD+MX0qPFOPZ
+SLhE2PT/ustyQpidGn8xy/GIC2j4Dh2fukS3xj99O3eBrDzz4f4x1jtP/GN
i6wYvYiPjLqZgb5m7HyV8JPxwPDiF2V2Pm8ivjJqTy/oKGXnexnxl9F7hE7f
Y1JiOBGfGWU/Zfeos8fHPOI3Y55SoXr+XwaWxHfGuu27NFd2cvxnjOn+7VnN
Hn/txIdG8AvnKXbtDOKJH420X+WTxG0MPIgvjX3LVA+ZtLLnQ+JP4903syFJ
v9jrE/Gp0VG6UVGaPf5XEL8a+Z83Wtmw54dexLfGFHPzD2GNjOT5dSZMa1Uf
ixo4Pjbkip71VmDPNyuInw3XWpfA6V84vja8zDv+saljEED8bSyqc4pyYM9f
7sTnxq2yolGuHzl+Nx43yDcffM+gjfje8LXRHeJSw/G/8avF1N+umr0eER8c
Cq+wxow9f84ifjiKpcbtG/uSwQ7ii0Pb4Xv1z+cMCok/jgX94qJyGAa2xCfH
35a5144JGbwgfjlmK5Zq6lVyfHMwuos0a9nzezbxz1GyryAt6AnHR4dKqXbW
DPZ6MIj46bhnEIyXJRxfHffvfLU+WMTgB/HXobZ89nulhwwqic+OcmnP9qh8
dvyI3443JTkhmrkc3x0WCd9vXr/HYDrx39E3THWNDp9BEPHhMTlW3+PqLY4f
j8t5Fppjs9jrHfHlsa9luW1QJrv+IP48Yuav6Nt5jYE18ekxMcFygX0ax6+H
/EjDv/kpDL4T3x4L0tTmDGevt9eIf4/nNj+6nBM4Pj6KlfPN8i4z6Ef8fPSv
OT1AMYZBBvH1ceMR7Kwi2d9H/H1klDRNP3eR/Tzi80PhTZhXUSiD5cTvxx0F
g63t59nvT3x/FC56VDAxiIED8f8hNjLQtvHn/AAI22ane9CXXe+QPwBKlebl
oV6cXwDT3L9K3zzDIIX8A5DdafW07CR7fSY/AXxDdutUH+f8BXjQbaHV4MZg
CfkNkJr6/n7bEQZh5D+AyYWZdX8PsvuT/Ag4l2eV2r2fwVLyJ8Bbc3Tvvy6c
XwEGwvSWFnY9pUv+BQTntHt82cXOD/IzILZWJvalA+dvwCbrUtvibQyek98B
z1qXpKTbs9dT8j+gsdovKHAT54dAgdy5gc7r2esx+SNgvmehpqUt55fAEZX8
qlGrGOwm/wTsOltGN9mwn0d+CrSo13flWHP+CszxvnjgzGJ2/5LfAvrT5E9b
WjBQIP8FXg/Wnaxoxo4X+TFgOGuYYyG7Hh1H/gz4fbcwdJvHrmfIr4FJngv9
ps9mcJ38G+jTrPLPRyMGGuTngO78LCZEnx0v8ncgZo96yYLp7P4nvwdWHd08
//tUzv8B6217TMMms8c7+UHgP2VJxVx2/byE/CFQFbZ/fDeOXe+QXwQf1xw6
eWoMe7yRfwStdwuT1Uey63Xyk2BZ57s1eUPZ8SZ/CRqHPwtYq8r5TSAcem7Z
j0EM1pH/BFKtapfO9mfPz+RHwb6MA7uHsuv99eRPwWTLuJIUBfZ8TX4VaOZH
XzWS5fwr2K3ipPZQmv0+5GdBu4V8vyVdIojI34KydfvPCTpEOE1+F9Qsun5+
dRvnf8HcoffGVf0UYQ75YVBTFDpnTZMIFuSPQemyBdXCbyLsI78MOvj3Fazr
RVhM/hmIb1yaX1zL+WlQ/G1Xv7nvOX8NShy0nW9UizCW/DZ4Na5264RXnP8G
smMDvoU/F+ER+XEw326KYh+RCD/In4Nz1Tn8I+z91TLy66Ax2rjr8xMRvpB/
B/axt8UrS0Xgk58H9e/HmuQXcf4enNpx3GTyAxFkye+DaVoVz4NzRZJ+SRa+
6wyW6mDv77TJD4T8Q4tz7G5z/iAkdh9QKrwpwgzyCyH20fmmCRmcfwipggRH
rzTOT4TSkSmudf/vL0JHSuzghVfY70N+I8w75GuRcFmEyeQ/QuiZnQOkokWI
JD8SpJhZu9ddYsef/Elw2969/mYo51dCP6Pbb/ucF8Gc/EvIsNzStjlAhDDy
M2FHlFR8tq8Iz8jfhOn6D0YreokQSn4n9B/wPHX9aXb8yP/EXndhmn5ChEry
Q2FgWMfXv24iLCR/FPQWKMZZHRHBkvxS2KnrtCPygAhvyT+FbIcxM7/sFUGK
/FRQez9pmNEeEbLIX4WAy6cV/+Vn/ya/FUYk6smX72D3N/mvkN9o8D+1rSJo
kh8LRzx8p9rbcf4sLFyuvzplPefXwmQnHb+mNSJcI/8WNEqPCwxXcn4u6O9W
n+C2jN2/5O/CupVqXvlL2PlNfi9c8LT/3ctShHPk/0Ltz78Hzc1EcCQ/GJZc
bejlNZ+dn+QPQ0mSTsyjuezxRH4xrKsvtlCYJYId+ccg45IhtdCQ85Mhd3ZD
8WldESaQvwznl7hHFGiLYE9+MxyN2+zxd7IIEeQ/g8ed8YNmThRhLvnRkKi4
pt11HDve5E9Dw4U2vczRIhSSXw2rN8o9aBguwhXyr6HG7lT8ZDURWsnPBr+o
PVUOg0W4Sv42rFd9tPnKAHY+kN8NVmUBcz4osX8/+d+wgV/kNFZRhDXkh0PQ
h53f7WRFyCF/HGot3AqjpUXwJb8cNtR3Nrz5K5S8n8vGr8Kvu0Z2COFAfjqk
v7KYvbGV89fBZ+pgu6hmIRrJbwevu1biN985/x0ST7bEjvoqhDr58VB3pm+e
3WchXpM/D4sKA3QufxBChvx6eDr3ZMv7t0IEkn8Prs3vlTVeC3GO/HyY9T7z
iEMV5++DhnLjjFSREPnk94PO/kuLGyqE6CT/H9YPzsrUeSpENPkBkdo028m1
lPMHosJSyeROkRAG5BcEz767V2cB5x+EwEjlGnKF8CE/Ia4+sZp/6i7nL8SQ
MSn3i29xfkMM0p04rs9NIfqT/xCRMo/2Wl0Xwpn8iLgb5JsSeJXzJ8Lx7d4y
YZIQvciviMSvR0WqCZx/EYduJZasjeX8jBCjJT4yUojt5G9ECW/Hzrfh7Db5
HbHIv2OI+gXO/4j1KzKvbwsSwoj8kOgW++gk+XH+SOgO5V2q9xailPySaBua
2KB1VohD5J+E9YvPmntOst+X/JTQX7NkaYaHEEnkr0TaeeHG5qNCTCK/JbL8
3VfpH+L8l7CyWGR4cL8QreTHxKH8mVJ3nIUwI38mdNsW32x34vyacPt2Yuls
RyFukX8TdWLZ4+7bOD8npBvkv+VvZvev+3/+TjzS5oXKbhRiAPk9MS/ylMfi
tUKMJP8n7A3+xgevEmIE+UGh3/FT7pWNECrkD8XNLw5J462FkCa/KN7JrT3j
vIj9PPKPIte6JPaeuRD3yU8Kywc32hVMhPAmfyk87YcHroEQ1uQ3xc4p0tuS
Zgsl709vo0t924HfRpwfFcZmpoWL9IXYQv5U6J2/vCxah/OrQqDkNuznFCHO
k38VY24Ix1pqcn5WjDiVvCNWQ4go8rei+HhH3e+xnN8VY5NLk5ePEsKd/K+Y
2KmSmD5MiBryw+LVsbc1ikPY+U7+WGDihLUO/xPiNPllsbSrvl9xf84/iwHS
WjITlP79+/7z08JjWr0uT0GIjeSvheX2GxPre7PHL/ltoeEx2GGxtBDN5L9F
/6P9f6T/FUCP/LiQXxtfNKBD0OPPxcDhFR/3twoQRH5dTMq/YP28WdDj32Xn
zy+Z2Y0CjCY/LzxvfpWO+SpAFfl7USjttrhXnQCvye8LNb0rbx0+CqBF/l8c
XuiQ+6RGgFLyA+PzvAefp7/h/MFwHHprfdgLAT6QXxgt4gXD/jICbCb/MIIP
OY7bKhBgCvmJgT8TDpWWC2BK/mL8tvdQ0XksQAL5jfHg6p6u0BLOf4yIqrbp
XQ8FsCY/Mk7WDc3Yni9AMPmTceSV6PDTHM6vDI/MSecM+Jx/GUG7VL5EZQsw
ifzMyJaLCJa7IUA0+Zvx6Qz/jPM1zu+MSXUuD6tSBdhG/meUOO3aY5IkQCb5
oTFk6dKUjHgB5pE/GmrBo13HxAowkPzSKNZ/VR4cKcBE8k9jktFJvvxFATzJ
T40ZFwfrH78gwEjyV6N1XfC89iABOslvjR1uf6oO+AswhvzXOPN3aa8WHwF8
yI+NldUB9w/y2PlA/mwwo+7J/zklwFjya6N3XuU7zxOcfxvvc4WL+7qz+4/8
3HAZVWAWdoT9e8jfjetvLj7TOCjACfJ7I7pzY/2tfQLcJ/835h5TPr/IWQBj
8oPDd23ykxonARTIHw7vMO3QI47s9ye/OGYYxDYO3i6APfnHEar7t+qGvQCN
5CfHlQCz5Ss2CVBI/nJsXXJkfes6AarJb45Kx/BfEWsEmEH+czR9jBtpulIA
MfnRcT8/XPx9mQDJ5E/HvQPyY8KtBAglvzr+cXfrmL2I86+j8nnb9pfmAojI
z47a00e27Ddh5wv525F2WrpJzpg9fsjvDo3nAf0uzBFgBPnfYeM2PnfkTAFK
yA8Pbde8rlgDAULIH4/7uZsrRukK4EZ+eUhtUNAL0xbAi/zzaF58a0IfLQGu
kZ8e4f67rh6ayPnr0TROo+DtOAHsyG+P9r6fHBaMEeDjWoVp63vxkW2eHhMz
gt3/P/rrz+rDxzjRUcc2Nfb40PuQqTGQD5Ms6weWKgLojz6ZPFKND9XPk9JD
BwpglP1tiPpoPiJ2K2pWK7Pzu0VdSm8CHxWmTQZj+rDz/+14+2VT+eA7vxFu
kBNA2rV51lF9PmwaKmRCZNj5ccPXL2M2H9H3yx4UdVVCPaLJ9ucCPqJqyv7X
3FGJj1PHRi1YxIfV6soWtbZK5O8auS7aho+MUdWOs35WYvpZmT+vbPl4cXbD
vN2NlYjJavhSYcdH9avbCwu/VqJ/a7Wm+w4+ckc2nV5QV4mTi8S3a3bzcXiJ
bOunj5X4mSkM+bOPjwGObZcy31Vi+5Tn+U8P8+HpUrw/rroSL/k1s9d48PF0
+74T/FeVWLKuSTb8FB8tC//kt1ZVIldZbnSgFx/tqvYG68SVMBCN5cGPD7Eg
/s0HYSVS003mJQbxEXjsIf98ZSXGXXIyLbzAh8bA/NKdzyol/UY+Qs9fVN7x
tBL/B7w5eL8=
          "]],
         FontSize->12]}}, {
       {RGBColor[0.368417, 0.506779, 0.709798], PointSize[
        0.009166666666666668], AbsoluteThickness[1.6], 
        StyleBox[{},
         FontSize->12]}, 
       {RGBColor[0.880722, 0.611041, 0.142051], PointSize[
        0.009166666666666668], AbsoluteThickness[1.6], 
        StyleBox[{},
         FontSize->12]}}, {
       {RGBColor[0.368417, 0.506779, 0.709798], PointSize[
        0.009166666666666668], AbsoluteThickness[1.6], 
        StyleBox[{},
         FontSize->12]}, 
       {RGBColor[0.880722, 0.611041, 0.142051], PointSize[
        0.009166666666666668], AbsoluteThickness[1.6], 
        StyleBox[{},
         FontSize->12]}, {}, {}, {}}, {
       {RGBColor[0.368417, 0.506779, 0.709798], PointSize[
        0.009166666666666668], AbsoluteThickness[1.6], 
        StyleBox[{},
         FontSize->12]}, 
       {RGBColor[0.880722, 0.611041, 0.142051], PointSize[
        0.009166666666666668], AbsoluteThickness[1.6], 
        StyleBox[{},
         FontSize->12]}, {}, {}, {}}}, {{}, {}}}, InsetBox[
     TemplateBox[{"\"O\"", "\"H\""},
      "PointLegend",
      DisplayFunction->(FormBox[
        StyleBox[
         StyleBox[
          PaneBox[
           TagBox[
            GridBox[{{
               TagBox[
                GridBox[{{
                   GraphicsBox[{{
                    Directive[
                    EdgeForm[
                    Directive[
                    Opacity[0.3], 
                    GrayLevel[0]]], 
                    PointSize[0.5], 
                    RGBColor[0.368417, 0.506779, 0.709798], 
                    AbsoluteThickness[1.6], FontSize -> 12], {
                    LineBox[{{0, 10}, {20, 10}}]}}, {
                    Directive[
                    EdgeForm[
                    Directive[
                    Opacity[0.3], 
                    GrayLevel[0]]], 
                    PointSize[0.5], 
                    RGBColor[0.368417, 0.506779, 0.709798], 
                    AbsoluteThickness[1.6], FontSize -> 12], {}}}, 
                    AspectRatio -> Full, ImageSize -> {20, 10}, 
                    PlotRangePadding -> None, ImagePadding -> Automatic, 
                    BaselinePosition -> (Scaled[0.1] -> Baseline)], #}, {
                   GraphicsBox[{{
                    Directive[
                    EdgeForm[
                    Directive[
                    Opacity[0.3], 
                    GrayLevel[0]]], 
                    PointSize[0.5], 
                    RGBColor[0.880722, 0.611041, 0.142051], 
                    AbsoluteThickness[1.6], FontSize -> 12], {
                    LineBox[{{0, 10}, {20, 10}}]}}, {
                    Directive[
                    EdgeForm[
                    Directive[
                    Opacity[0.3], 
                    GrayLevel[0]]], 
                    PointSize[0.5], 
                    RGBColor[0.880722, 0.611041, 0.142051], 
                    AbsoluteThickness[1.6], FontSize -> 12], {}}}, 
                    AspectRatio -> Full, ImageSize -> {20, 10}, 
                    PlotRangePadding -> None, ImagePadding -> Automatic, 
                    BaselinePosition -> (Scaled[0.1] -> Baseline)], #2}}, 
                 GridBoxAlignment -> {
                  "Columns" -> {Center, Left}, "Rows" -> {{Baseline}}}, 
                 AutoDelete -> False, 
                 GridBoxDividers -> {
                  "Columns" -> {{False}}, "Rows" -> {{False}}}, 
                 GridBoxItemSize -> {"Columns" -> {{All}}, "Rows" -> {{All}}},
                  GridBoxSpacings -> {
                  "Columns" -> {{0.5}}, "Rows" -> {{0.8}}}], "Grid"]}}, 
             GridBoxAlignment -> {"Columns" -> {{Left}}, "Rows" -> {{Top}}}, 
             AutoDelete -> False, 
             GridBoxItemSize -> {
              "Columns" -> {{Automatic}}, "Rows" -> {{Automatic}}}, 
             GridBoxSpacings -> {"Columns" -> {{1}}, "Rows" -> {{0}}}], 
            "Grid"], Alignment -> Left, AppearanceElements -> None, 
           ImageMargins -> {{5, 5}, {5, 5}}, ImageSizeAction -> 
           "ResizeToFit"], LineIndent -> 0, StripOnInput -> False], {
         FontFamily -> "Arial"}, Background -> Automatic, StripOnInput -> 
         False], TraditionalForm]& ),
      Editable->True,
      InterpretationFunction:>(RowBox[{"PointLegend", "[", 
         RowBox[{
           RowBox[{"{", 
             RowBox[{
               RowBox[{"Directive", "[", 
                 RowBox[{
                   RowBox[{"PointSize", "[", "0.009166666666666668`", "]"}], 
                   ",", 
                   InterpretationBox[
                    ButtonBox[
                    TooltipBox[
                    GraphicsBox[{{
                    GrayLevel[0], 
                    RectangleBox[{0, 0}]}, {
                    GrayLevel[0], 
                    RectangleBox[{1, -1}]}, {
                    RGBColor[0.368417, 0.506779, 0.709798], 
                    RectangleBox[{0, -1}, {2, 1}]}}, DefaultBaseStyle -> 
                    "ColorSwatchGraphics", AspectRatio -> 1, Frame -> True, 
                    FrameStyle -> 
                    RGBColor[
                    0.24561133333333335`, 0.3378526666666667, 
                    0.4731986666666667], FrameTicks -> None, PlotRangePadding -> 
                    None, ImageSize -> 
                    Dynamic[{
                    Automatic, 1.35 CurrentValue["FontCapHeight"]/
                    AbsoluteCurrentValue[Magnification]}]], 
                    StyleBox[
                    RowBox[{"RGBColor", "[", 
                    RowBox[{"0.368417`", ",", "0.506779`", ",", "0.709798`"}],
                     "]"}], NumberMarks -> False]], Appearance -> None, 
                    BaseStyle -> {}, BaselinePosition -> Baseline, 
                    DefaultBaseStyle -> {}, ButtonFunction :> 
                    With[{Typeset`box$ = EvaluationBox[]}, 
                    If[
                    Not[
                    AbsoluteCurrentValue["Deployed"]], 
                    SelectionMove[Typeset`box$, All, Expression]; 
                    FrontEnd`Private`$ColorSelectorInitialAlpha = 1; 
                    FrontEnd`Private`$ColorSelectorInitialColor = 
                    RGBColor[0.368417, 0.506779, 0.709798]; 
                    FrontEnd`Private`$ColorSelectorUseMakeBoxes = True; 
                    MathLink`CallFrontEnd[
                    FrontEnd`AttachCell[Typeset`box$, 
                    FrontEndResource["RGBColorValueSelector"], {
                    0, {Left, Bottom}}, {Left, Top}, 
                    "ClosingActions" -> {
                    "SelectionDeparture", "ParentChanged", 
                    "EvaluatorQuit"}]]]], BaseStyle -> Inherited, Evaluator -> 
                    Automatic, Method -> "Preemptive"], 
                    RGBColor[0.368417, 0.506779, 0.709798], Editable -> False,
                     Selectable -> False], ",", 
                   RowBox[{"AbsoluteThickness", "[", "1.6`", "]"}], ",", 
                   RowBox[{"FontSize", "\[Rule]", "12"}]}], "]"}], ",", 
               RowBox[{"Directive", "[", 
                 RowBox[{
                   RowBox[{"PointSize", "[", "0.009166666666666668`", "]"}], 
                   ",", 
                   InterpretationBox[
                    ButtonBox[
                    TooltipBox[
                    GraphicsBox[{{
                    GrayLevel[0], 
                    RectangleBox[{0, 0}]}, {
                    GrayLevel[0], 
                    RectangleBox[{1, -1}]}, {
                    RGBColor[0.880722, 0.611041, 0.142051], 
                    RectangleBox[{0, -1}, {2, 1}]}}, DefaultBaseStyle -> 
                    "ColorSwatchGraphics", AspectRatio -> 1, Frame -> True, 
                    FrameStyle -> 
                    RGBColor[
                    0.587148, 0.40736066666666665`, 0.09470066666666668], 
                    FrameTicks -> None, PlotRangePadding -> None, ImageSize -> 
                    Dynamic[{
                    Automatic, 1.35 CurrentValue["FontCapHeight"]/
                    AbsoluteCurrentValue[Magnification]}]], 
                    StyleBox[
                    RowBox[{"RGBColor", "[", 
                    RowBox[{"0.880722`", ",", "0.611041`", ",", "0.142051`"}],
                     "]"}], NumberMarks -> False]], Appearance -> None, 
                    BaseStyle -> {}, BaselinePosition -> Baseline, 
                    DefaultBaseStyle -> {}, ButtonFunction :> 
                    With[{Typeset`box$ = EvaluationBox[]}, 
                    If[
                    Not[
                    AbsoluteCurrentValue["Deployed"]], 
                    SelectionMove[Typeset`box$, All, Expression]; 
                    FrontEnd`Private`$ColorSelectorInitialAlpha = 1; 
                    FrontEnd`Private`$ColorSelectorInitialColor = 
                    RGBColor[0.880722, 0.611041, 0.142051]; 
                    FrontEnd`Private`$ColorSelectorUseMakeBoxes = True; 
                    MathLink`CallFrontEnd[
                    FrontEnd`AttachCell[Typeset`box$, 
                    FrontEndResource["RGBColorValueSelector"], {
                    0, {Left, Bottom}}, {Left, Top}, 
                    "ClosingActions" -> {
                    "SelectionDeparture", "ParentChanged", 
                    "EvaluatorQuit"}]]]], BaseStyle -> Inherited, Evaluator -> 
                    Automatic, Method -> "Preemptive"], 
                    RGBColor[0.880722, 0.611041, 0.142051], Editable -> False,
                     Selectable -> False], ",", 
                   RowBox[{"AbsoluteThickness", "[", "1.6`", "]"}], ",", 
                   RowBox[{"FontSize", "\[Rule]", "12"}]}], "]"}]}], "}"}], 
           ",", 
           RowBox[{"{", 
             RowBox[{#, ",", #2}], "}"}], ",", 
           RowBox[{"LegendMarkers", "\[Rule]", 
             RowBox[{"{", 
               RowBox[{
                 RowBox[{"{", 
                   RowBox[{"False", ",", "Automatic"}], "}"}], ",", 
                 RowBox[{"{", 
                   RowBox[{"False", ",", "Automatic"}], "}"}]}], "}"}]}], ",", 
           RowBox[{"Joined", "\[Rule]", 
             RowBox[{"{", 
               RowBox[{"True", ",", "True"}], "}"}]}], ",", 
           RowBox[{"LabelStyle", "\[Rule]", 
             RowBox[{"{", "}"}]}], ",", 
           RowBox[{"LegendLayout", "\[Rule]", "\"Column\""}]}], "]"}]& )], 
     Scaled[{0.15, 0.41}], ImageScaled[{0.5, 0.5}],
     BaseStyle->{FontSize -> Larger},
     FormatType->StandardForm]},
   AspectRatio->NCache[GoldenRatio^(-1), 0.6180339887498948],
   Axes->{False, False},
   AxesLabel->{None, None},
   AxesOrigin->{0, 0},
   BaseStyle->{FontSize -> 12},
   DisplayFunction->Identity,
   Frame->{{True, True}, {True, True}},
   FrameLabel->{{
      FormBox["\"fringe phase [rad/(2\[Pi])]\"", TraditionalForm], None}, {
      FormBox["\"\[CapitalDelta]z / mm\"", TraditionalForm], None}},
   FrameTicks->{{Automatic, Automatic}, {Automatic, Automatic}},
   GridLines->{Automatic, Automatic},
   GridLinesStyle->Directive[
     GrayLevel[0.5, 0.4]],
   ImageSize->450,
   Method->{
    "OptimizePlotMarkers" -> True, "OptimizePlotMarkers" -> True, 
     "CoordinatesToolOptions" -> {"DisplayFunction" -> ({
         Identity[
          Part[#, 1]], 
         Identity[
          Part[#, 2]]}& ), "CopiedValueFunction" -> ({
         Identity[
          Part[#, 1]], 
         Identity[
          Part[#, 2]]}& )}},
   PlotRange->{{-0.09999999999999999, 0.09999999999999999}, {-0.6, 0.6}},
   PlotRangeClipping->True,
   PlotRangePadding->{{0, 0}, {0, 0}},
   Ticks->{Automatic, Automatic}],
  InterpretTemplate[Legended[
    Graphics[{{}, {{{}, {}, {
         Hue[0.67, 0.6, 0.6], 
         Directive[
          PointSize[0.009166666666666668], 
          RGBColor[0.368417, 0.506779, 0.709798], 
          AbsoluteThickness[1.6], FontSize -> 12], 
         Line[CompressedData["
1:eJwsWwVUlGsQBSxsRQU7QbFRUewxEDtQxEJFDMQWAQNFRJGQlJDu7oWlhUu3
iHTDLvZTERMV9P37/7vnnfMOZ9d/v5i5c++d2Wk6l/eelpKQkMgZICEh+v/W
mJt18uuTsYR9deD29qwDfquTcTNukO39RR2Q2bNzicayZKjG9gyYu7ADXnPS
/g5QSoaB1qqYqnkdmNjUPy19djKkUwru3pnTAZcTS05fnpGMPjk+txUVOyCR
SRIzJiXjxK3coGqFDpz6PPdRrWwy5AXK3fdmdCCj+2c/6xHJ2PHji5HStA4M
rgu8smZQMhpTe6e2T+7AnkcLSz/3SUbZ3P0/HCZ2wGaM55ig3iTI7/j1Y8P4
Djw1fL37wM8ktI1/P/2HXAdeRo68NagrCZJus25FjOmAVMpE54z3SbDI5fUc
H9UBWY8BPldeJkHf2zJCdmQHpuytfDKjNQk5ClH3y4d1YHL77Xu1dUkw0ppo
aTGkA6NVBxyxepEEh/UNyesHMfsxuSq/ujQJw2uEMr0DOiCwTW/5lJeEr7Ir
3FP7dSD12quH/plJWD2gedv1Ph14uLBzikZKEt4Gl85aJtmBzb+3xfePZ9Zv
oND5/a8Qv4ac35wamQTZr/21k3qEcNPd3XY+OAkZ06/cuv5biNmDum9O9k3C
xD4n1q7oFiL82ym5F25JUHJuiPzzXYhxs1yT7z9Owu+ahpzMr0Lc8n90eJlN
Eu4Unbhv1iVE0clNEu/Mk5Bw/upHtU4hBl7KDfO8mwQ/SEsO+SjEiqx+Grtu
JmFT3qzMF++FOHh4iJTktST43iyXd3srhO7quviEC0mIbetRPv5aiDPsizmf
H/GfZr4UQrM+deI47SR8y/is3ikQYsnjFzWlh5Iwa1nSsZQ2IaScox1N9iVh
xPE+Y8xahMhq2bln0c4k8JbXG+xoEuLK5fiRL9WSIJ2rbCLXIMSwrU01ruuS
MPrv2EUdtUJ4nSvy2royCfXvHtjGVgsxvvrmmZ4lSVB/eMPpdqUQVuadi2Pn
J+Fe1dcN2yqEeG0yW0pnVhJ0X/zwHFvOrCdrVvXoaUmQMr3n86ZUCP2t78MK
xydBs81pW3KxEL7jr5reGp2E453z/SwKhfi9Y9Kh+cOS0HQ40OlgvhDZv3Yv
ah/AxE/Z5nFzcoXonDpwoJNkEnRUJyzqyWK+P2dL+6Y/ibiYM6mpPFMIx9Zh
yd3fEhGutlsu4KkQEoZHbCM/JWLUi9hXhmlCtJovOHnsbSJiT5DathQhZoy0
XD5SmIib3b3LpyQJUS17dmheUyIMXP7L+JYgxGfXcoFRTSJ8lkvXlPCEMHRM
T5z9PBHdgn0m/rHMffRfaNVclAgzx/LUG9FC5H5X1LLPScTqzTcs9kQy6zse
vmDD00Qo9FF/oxguRPrGOInviYmg/IMNkqHM/QWsqQyNTYSFrf3RpiAhjhmr
Bx4OT4SE1vdriQFCVJT/d21oYCLClKwnOvgJEe01RDXLKxH3Bu86cN5HiG8v
E0Zdc02E1Yd18pu9hAgJFQgVHBKRXaVzf4YHs56XLrx6q0QoZicYSLgJsd2r
4u6j+8z7/CXdLS5CrC533Ln2DvP9McKhT52E8LjVML7LKBF3Y7ISPRyF0PEP
fRN4JREh/GedN+2FmKW/ka95jjlPj2HrD9kKcXviN9OBpxLRpGK5YPkjIbT9
Unc+PZqIv7YrU2SthKjpdRp/+QDzPC+F1m8PhahVvv9mmnoiDp/c6lf5QAi9
TRb86m2JcBQG/401E8J2od89C9VEyI9f9cvGVIg1X5/tWrk2ETKDBjromQhx
12HExI8qidCKH5676bYQewacfee7KBGSo3Y/nnZLiLgD1Ul75yaiz7zC3p7r
THzd2/+gn0IitHuv96s3FGKy+X/qKZMTMdbiRHj8NSHm67hOOT82EfOL77+z
uSpE2VjNj5NkEuGV25p/5jKDD2Fz0isGJ0LXSH/tuotCJMuMtrrfLxF2grX7
xp0Xoq+mzIFl//iQ6afa98tZIdr1FRTedfPxuf2eeskZIXbq7fzq+YWPuYbd
KwNOCbFlhXX2rg98ZGWHZt3UEaJS2GQv+ZqP+AJ74R5tIT6e3nCM38bHv/tx
frOOCeGSkzFPt4GP0F8D//QeYeKhe+efcVV8RM3y6qo6xOCV9NfisjI+hgzT
fRB+QIhN6X5udwv46GqsjjLZL8Scxm26i7P4ePB096l9+4TYfLpr6atUPvLi
6yJmqQvhreXc1y2BD37GBdM/u4SYm7Wkals0H+otw16V72Dyzf65f28IHx4j
M+v9twnxqVT3SpwfH86Hbx0x2MLkj0HP2pMefKxM2XhRTU2Ix5a2Q2Wd+bCf
M37YWFUhVAZOaC6y5cOR17vm3Xoh5H4ERRhb8LF+56eeVGLOf/fcmwvu8eHf
+9826zVCGI+O2Sy4xewv58esw6sY/FKbL+tswIeu1zDn2SuEyOkIe6l2iY8K
6yX23cuESPk4NeGXLh+vbE+PK1QW4u1Jl3tRJ/gIDw5a7LJYiN1q/fccP8LH
hMrPjTpKzH6cr02W2c/H6lHbZJQWCFGwu+VD3i4+BunF1ffMFaLOaGP69S18
PKyasaB4thBTBoVYzdnAR+zeIBmXWUL4Dex3sGUVH5avFz3UVmDw2lB7psNS
Pobal1nOncHc786UbxsWMvvbYTD+x1QhrjoOYSCBj+mTZ6/KmiyE2uHjjmHT
+Sia83OT1UQhVmXFHz8ykY+Nbu9d9owXYldu/wXDZPlwO9NnruxYIe6dPNKT
NZyPHJf1/RrHMPnkF1dybSAf+QrB8l6jmOcZ93ef2YcPX9kFVlojhWj4oqXb
0JMA9bPNiycMZ/BnAH+pzY8ENI6Pm1Y/RIjDqYP70ucErFoQvt9pkBDbpE9V
dr1LwLWAwvId0kIc+fbUL6gjAfevD7bt218I6zuylw+0JOBCtIFDWh8h6kX0
oC4Bc1T7NFySZL5ft3RwRkUCslYln5n2T4DqwpmNl0sSsNDZYUVljwD38s3C
puclwHCnvfq93wLs1m4zqslIgJNuQsyCbgFWua3eZJmcAEthz57G7wJsvugx
ahUvARqZ55c/+CrAtbZuwceIBPz6/e/UvC4BMj8diPMLSoCBW2pt5ScBFD2T
Tfb5JKDI1c32+gcBEl7K7ezvloCv372sxr8XQKv0xoRUxwR8SywoSX8jgPzu
xnfnHyWgvHaM+pFXAgy9sjplsnkCTA9aT/wlFGBQpc/DFyYJkLNN+OPcLsCo
cZL7H9xIQEDB1IwFrQLM3HRyhop+Aqb2q9QuaBJgk2Z+17vzzH62FL4+0iDA
xR2zsrxOJ6DbQWJ3Z60AfrOs7HYfT8De1jvuptUCtL15ryV1KAF+SlQwvFKA
WbY75ibuTYDAQrXG67kAxnIxv3R3JGDMS9uCWc8EaHw4vGi8WgLWbprgEVci
wIamK67PKAGHIz/sVikSIGl05SnTFQk4Jyv1Nj1fAGWWRzL39fCIztpcATKW
OUu+npeAU3+6MzOzBFCf8v2528wE7DZs7F2dKcDnD/t9tk9NwPxv/yanpgvg
4Zt04e+4BEjc0Ju+JFWAXSpyq3ijElAgIScdmSTAEP71gaeGMudlJ10xlS9A
7Zj6OtkBzL+ftvaWM0+ASK3lIcUSzPmmJPfvHyuAtaWbwe3f8Ti539DQMEoA
A/fuDQu/xeO/H0YFwnABztofHCn8GI+z3k9/7Qxl/j6X0ub8Jh71W9SGJwcJ
cHXOWAYQ4rHy16gBkwOY9bddv/27MR7/6vqMNPMV4IVb3bbo6nhYD/umJfRi
9qOpMk67PB7tXi/fr/UQgDfuyRuZonhI3a9Je/JEgBGCH4n52fH4kFVQ9sGZ
+Tta88GN9Hj4aaZMXftYgNg7ovIRj8mqEUmP7AXo3Cs7rTUmHrpWXnY1NgI8
n2fU6RAWj1sz7cMmWAuwZ3BtxsaAeGhOMOt7zEKAy5+YdPOMR4+uYYDXAwGU
al0Oh7vE4+IQPbO6ewLY5YgIQjxCpI8GDbsrgEPC/p/DrOKZc1OX3nCb+Xw4
szyzeNyUVou5elOAK4FjnA1ux2PkkFWu3kbM/gMMdWYZxeOarlJW/jUBKoNr
lBovM+sfP3Pe+ysCfI1e+s9GLx5PFCY2DrokAD/N5RmdZNZnKVMy67wAo8u+
e37RYs5nw8CedWcFkBXuPxesGY+l+yWuaJ5m4qkncfnBPfHYi58KZ3UE+DlB
dsDgbfFYda9zktFxAeqJSd+N8fjo8eaAqZYAh87WMojA3N+Q9qqHhwTIf7xM
f4YK835oXK+lpgCnn7quq1WKB58WrX+4j8n3Vz+GWc2JR07VCR+TPUz+DD3Q
sko+HqNObRijv1OAB8rJkZ8mxSP8c2Ww9jYBug/L3fKXi4f5zVF7tm0WIMD0
+haNkfEI+ttn9EJVAUyCmfAbHA9p06CuYesFeFys8iq1bzx4vd/evlvDrPfD
k4QLf3nwvf79F1YKoDm8+96Ubh4qPwbLO6oI0H/RwT2VXTxs0e6vd1RZABE7
MP+Ph77PZQvlFzHv64/9qPKKh34r69a+mS/Afscb6e9bedjmv7kiaA6Tn7H1
Vt71PFT3PWt8dJYATs+Y46vkIfDU8nUj5QUwfe82s08ZD0lZKZOzpgoQ1P/X
t8R8HoaOeyd7bpIAf6Ydyj0LHiIuFisOHy+A5epUxwmpPDzKPKQRKyvANk1R
OPMQP9jDfdsoAegyUy6jeJi437q7fbgAFywaepaE8FDmMeeq/hABynxWlL72
5SGr+Vaff9ICaCe6My8euscbxz7sJ4B/KQMvTjwM6/XXkpYSoJ/w0LJ/Njx4
zDnzxexvOx51M6f3kAf3wMIrP363Q3n4+KpTpjyMOFtQp/OzHRIzmeu4xcPv
6zqzir624/NqBu6v8aBV5Xl85ud2SGqsXHvnIg+Lbumb3vnQjqXnPYYo6fJg
fOG11bO37bAz+90o1OZhdcRPY9lX7ZD2YNLjMA/6S0I0DwraEcxLYy6Yh0nS
X8Y5tbTjTPF4tT87eVij2JRf0NAOhhwwDIG5P6cTh7/WtGPnL+Zx63lo3mZe
N7ayHUYjGbhaxcPRnWprVMrbkTPb826BMg97PYMe7Spph9KGPztvLuAhU9kv
51hBO7IPH5k4T5EHn3ErhLo5zL+/xlzvNB6+br38Xi+Teb4NUz4mMJ/P39B0
Ko35/mBjC9UxPPy1SeAfTGrHycwmJoF5SPDNNtoU346gulXyEdI8tPZemDY3
ph39uph0k+LBJDSRPzCiHdaDmHLeEwcnL08lQXA7FsszcuF7HCa3THbh+bfj
3ZqnRw074+BuSbjp3Q73A8zy3sXBNLP30XL3dqheZeBPGIcqk0N/Pjozn7dm
6FVzHFyK9w71cGiHRdDqJ+tq45Dt8y57tU07pmZ6nf76PA6H/k4aV2vRjvg6
JlyK43DsbafMmfvtWNfFlKPcODzXOh77waQdBYMyKgZnxCHqyIVPereY/cpP
8s1MisP3l7IVLYbMea65c/FqXBwiu49pbLnajmWi9I2IQ7mrqnH4BWb/InoQ
GIfDKFSVPNuOodbeTILEYb/+27jdJ9txObA3ZPWTODyNDYHzsXY8E23XIQ72
16WuVhxqh7wITq2Z5xX/yZPa3w6Dzkky+x/E4WbI4/S5e9qRKW3SPsAkDg5D
CzW2b29H3+mtMWnX4zDmn5vDCTXmfFatFS0Q/YylL19a347bGkx5Ox8HnXtj
Pl9d3Y6Yi3/HVZ2Kw2yZrFEXVNrR/PDYW/NjzHnMl27UWtyOPn6ZScsPxkGi
6uMG1fnMelJFiiEOQ/tc3TVdsR0bKhm6sT0ON97rWn2f3g6d/1qnqW+Kg0pS
mOnTSe0wY9hVH4rDpjNLlK+PZeJZdHzL4xDye0CQwijmfJls01sch4PXZlYU
Dm3H+90M/ZsXB60Ku5Sj0u0YrofZzxXiwBu5/ugbKSZ/zKYwgBWHmEu3bhf/
bsMRUTiPi4OPWf/kyM42POAz5VImDouPzzxn+LINUQzaewyJw9m+jS4zG9pQ
+9p30c7+cVinP20lnrVBgn3FIS2sR5Ny2nBwMUNXvsaiIfT8h5CkNsQzbKL0
dSy8Ll/6/T2iDcOYaFJqjIWkRL9783zbcL5Y4prrs1gMOLTQdJtTG0r+MOGc
FYv4Wx9/7rZow4IFIvodC6nT9Ha1cRuctNdvLQyNxRc5BfWRl9vQ/ZihI56x
MHfyWfxMpw3aTLV7bBeLtLpImyuabSj6ycDzvVg4v9xx/M/WNiyfs4GJkFiM
SrsXcXFNG4JE4Xo2FgsPbrtUqNSG0faigso8PzMkQlq+DRaix+2OxZWlC7sW
yLXh51eGbmyIRZbU7SqVQW04y6DxoWWxEMy0VZ/R24q6gwz8zo5Flb/O+a7O
Vmx+dL+fwqRYuF/rmRogbEWKKBxHxELZ67D+0ppWzGJu93OfWPhMuHM8srAV
LtPzGACIQUPXybd90lrRl2GL6e9j8G7y8KEU1Qp9Bi0YAoHSAJNnWj6taBPB
64sY3L0TP/uoQyu2M+rjQ14MJGMjpq0zY76PFagxOKyim9jPoBUK6gw9jozB
fdm3L6NPt8JJtDzfGJjtmB+3/EArekR04XEMdjUskwvZ0go9Jprfmsfg89O+
43+saEW1CD5vxkDnp2uK4txWrBOx4wsxCLP8+GXNxFaEi8JJOwZZV6SLlw5t
xWhmdSb7YhAR+2bliL8tMGHU1ku1GJzZ9GjLs08teCuiAytj8H3R164LbS3Y
I7rd+THQMJyi0vm8BWkieJwWA8vhI8ZqZLVgWgyL2LCRyHf2jGuBNZO97QOY
9evJx+b5teCrDENv/0Tj3vnReuUOLdASbfdTNOz6u+SkmLYgR1TuhdEIXBmS
fv9KC+ZHSHcZ1USjeMAWjYXaLXAWwV9RNH5evGWTvrsFvQy72PA0GsoX15xS
pBacZsMvGrf6OTYZLmjB82sMfQ2MxvNlhl8CJ7VAJUQU0NGYL/k+LH5IC/xE
5dwqGu6nOv/6/2nGIGa3a+9EY/gJ829X3zdDXwRvV6Lh8CPSanpDM+qZ6jfw
VDQmKZzMTChshioTLZcPRCPtQ8RjhaRmRFUz9HRbNE7svN//RlAz2ONbG43R
mz+Mi3zcDBNRuV4UjYqGV2WZps14e14UgNHw7HdlSsKlZqiL4GtsNPRLrEda
ajXjKYPOFYOjoam4LHDNtmbIi8L5XxQ2TNGvrlJphp2Ifn6JwurYtcHbFJrx
g6n2kq+jsL7ec0yATDNOispxQxQ0PawUGv81oYx9RUH/+4CaLx+aIGKPi7Oi
MGKAEzobmuC3SBQwUQj+EGJaXdAE0en1hkRhYcjGsf4JTdB3FQFOFKKW6D3c
79eEJtF12EZhqotcaZdNE0TRx0ACrEt2vTa82YS4+cMYPR+F/6qG1QtON0HE
bn7pRmEN74Df0r1NEGXv8SNReKgzm66ubcInUXrsikL+m/t85zlNOPhTdMFR
+LNOV8JPtgnZDFo6LI2CwqWq6U5STZgtKqeKzHlcLppw6VMjnESPm8jsV1Xt
P6XGRvSK4Gp4FE583OHYlN8I3a+MHOoTBe1zzUMv8RpRwTzN5kck9qd/037r
1YgVInr4LhJr212st1k2Ikh0vS2RmNoAa+drjRgmKpcVkfgarH+i4FgjrjPq
YHpeJKAWM6x9ayPap7EJDJN0/ccC5UZsY6L5Y0QkFvfN+lAypRFsuvlEonmq
6ySvQY2YJKJ/jpG4PfK7/P7vDXjIEtJIjKxtlvrR1oDPonJ4IxKB49w9H5Y0
4JBoeecjscjCsGpYYgNy2AOMRNZk/Qg73wbMS2TkzN5IqLfbTe1v3QDXN6KE
i4SgtHSpoUED/jHV0HRFJC4JFN83HWuAnihc5kXi39SQNSu3NjA8gyl3UyNh
a71RyWFJA1aL2NWoSEyaLJnTMqkBIR1VDAGPRGRT65fp0g0Q3e7t3xFYlduc
c/xLPdj0/RiB4urfi5yb68HSN0EE9o9YsS6roB5sdlRH4JXhk48dcfVgy1lR
BK71k135z6Me7HbTIyAJvoKMeT0esnAaAbuAa3ETL9ejSyRHAiIwKW5v4+RD
9TgULtJbEYh6ox44dmM9ckX0zCoCy7deHTxofj3Y8LsdgcLqOJmvsvVgy9vl
CGhYj0itkqjHXzagIyDQc/gb+b4OjDhi/ovAlWtKHcbVdagUyY1tEegN+Xxm
Y2Yd1orgYE0EHvV9YSUVVodQEf1SikBaxZ/iXMc6iKKFIUiYs8cz2NG4DiL2
7C8XgRaz2IkXTtfhpej4Bkeg8uzyhft212GXCJ7/hmOg1LIWtRV1SBbJia5w
PNgVNnPzjDowYMDokXDQLvvBGkPrIEIr7/pwrJb879HFn7X4JgrnsnDc0U0P
dRLU4qioXCIcEvckjheU1qJQWZRx4cjbmcbrl1QLBgwYQhiOsmdvfdX9auEm
kgvu4RglaTM7wroWkiJ4sQmH75vAXcMNa3FBRJ9Mw3HxntLwe8drUack4v/h
MC1fdP7f1lqsZQEmHM/LQ3WslWsRJrqOw+E4Zfb4+7QptWDhfmc4Vr7rmlEw
sBZ3RXJgfTgO9in4aPStBgw5YCpSOGIrhu1TbqsBS48Uw7FLvWzf3+IapIjS
Y0I45pv/7azm10BeVH6HhWPvheBZKb41EKGfllQ4+P2zf4da1+CHyI7/HoYj
Gup6QYY10BY97l0YTq+rTEvQrkGZCK6aw/AzEcuat9dgiYgOPQ+DdOK4lkkq
NfD+IiIcYfBf0x59Y3oN+iuICF0Ynu4eFf5haA2ustcbhhP/xZff/FUNtnx4
h8F8BCZPfVUNVZbfhmEhVNzbKqoR/UkU0WHQ/jlxbcrTaoydJuKvYZBLvTQ0
Iqwad0Xpdj4MO/rOH5DoXI33onJ+LAyDGg7MbTCtBitP1cOwTaXzpuzFaojU
ivqmMMhM+frlwqFqsMtbHoajDiddmzdVw549wDDMf7Tu1OnF1RCp33tTwnB/
uLXWgCnVOMEmXBi0Jq27mzO4GiUsXwxDGl+nzLW7CstYgA6FT03XxgevquAr
KkcfQ9Hf9OMr68oqsHS8PRRdCfvjI1AF/Ti/oI6qUJy8Oie8I6oKTUKWAOJg
yvmSpR5VYNM3LRRVluNk/S2qwNGDUFQKl9goGFZhLJsgoXgdu/Zjnk4VRGyy
zTkU3g0Zv0z3VIGl25ah+Hmcxzu0tgosuhiH4seGcWN2z6sCRHTtcig8zL7P
ODG+CrONdGYZ6YSibbJaq710FRzDRIQtFEVyg1WbflSCDb+todC8qLp/46tK
nBaVt9WhsJzyZWRRVSXKRXRaKRRHF4y+pZdTCRX9Gcx/oah1j7CdxauEf5AI
AEPx9UTiDim/SrBwMCgUCQ+Vk3/ZVeIaVzAhK634bKhJJZpE8rArBJNe29ut
vVgJEbu69DIEJVMv/HmkVQme6PjqQjAh5emoH9srwcJzaQiGRt2ru72qEmYi
+pcZgqCeNLWpcyvxgbU7QtAefvZE+/hKHGABKwRZCdazMgZVAqJwdgvBuvHT
3JN+vwBbLm1CoNsyN6ns/QuwdPxuCBb1Rpj8a3yBv0tEhCgEATd9vuwqfSHu
N4Ygbm9/mfT0F2Dh5VAI1KbOXLYh6gWWi+jLTub5t9anCL1eIFgk79aFwFf7
oJuX7QsM5gAGR6vO1V42eQGRe6UzKwT3K2/oa11+ARbux4dg8DGzCzraL7BD
RCeHhaDH0CLvnvoLxIvsCskQbB1veSttwwtMYrK3+1sw/m57YDdE+QVY+fY2
GHLStyVuKLzAF1H5bQqGi/rlih7ZFzgsovfPg2Ew69hfD+kXYO23nGAkWW2x
3vu7AvNFj0sMhvaNBQYzPlSAg6tgnPs6/OnQ1gqwdMgrGM2/P5wYWVGBs+wJ
BiPGLv/0gpwKVDHV99H9YLyJcS88xa/AGtH1GgXD7IieBT+kAiGa7IXgvrNy
8CT3CgwX0dOjwXh16M9Uv0cVuMUmMPO8yIzfq0wq0MFEs4VqMIMjxou7rlRg
Fwv4wTj7TbkIJysgcif3zg3G4f/epYdqVmA6288KRvwlj6HhWyvwSGSfyQTD
+A+vPGt1Bb6LltcvGCXDvEZ8WFiBoyL46w6Ce9jBqjkzKlAkolcfgvCx6I3s
HdkKKLEJF4Scy1ubhAMr4JUgQvwgrFz5Z13K7+fowwI083l/6WcvBM9xWVSO
UoMQI5t+WKb4OerYgh6EK24y72/GPccGkRr3C8KqWcONpd2eM7pCVIGDIJ0b
NzTz7nPIitLXIgjt53/6e+g+x222/xME/rQOFZ/dz/GGTRBmvS+vPS9SeY7d
IjZ5Igi3+eFnx099jhTRdvcHQdfxQR8n6edg7YAtQThs3NdvcVc5bNkCHARN
/dlrfzWU47tIDi4Mwh6jry2vc8qhLULn6cz7Fjp3/0SWo0gUfrJBOBZsNF3F
pRzKovI2kNlPxcJCd5NyeIroc08gzKTtLs44W45+Irn/ORA+Ox3HVKuX45Jo
tx2ByPRdgchV5Whg+yWBePv34bkIhXJsENGNkkCoKAeplQ4vBytnMgJRI/3U
bODvZxjN2leByL1dPvn0y2e4yx5fICQdmsa3lj/DGxE8uwXCakOHkUHqM7D0
71EgdJxfLVYMegZWXpow75sLd/2yewYFFrACISXbWPLm5jOw4Xyaef6mspCv
p56BLZeHAlE7OlU4cc8zsHR8RyCW3fczObnqGUpFcp8C8c7B7FbhzGfiOZVA
dKw5XrtF5hkHLzMDoWS97PGb3jIMENGXcYEoNZSOCXxXhqslLAIiUaJm9p2a
MojAoFgiEO/nePUzyC7DRtF1fAvAlW9H11tGl4GF+zcBUD06viXVvQxyIjrZ
GICzp1/USz8sg4lIrpYHoHbIfWVD/TK8ZbI3PzsArvsWfv57rAxseiQGIGhF
7eCQ7WXIYMtvAKRw3eLc8jKw9N4zABEdo07uUCgT+/EBCAyN8NkuUwb2cWYB
4C0r/anzrxSnRHBlFADvp33n2X4oRYmIDukFQHvFgVUlDaVYwhKOAEhG5yiM
LyyFj8g+2hMAU7nN/93ml2IgR1DRfOPloy/+pWDLh0oAhr3wGGBsX4pmET2d
E4ApU88dk71TClb+TgrAkDN7HfLOlSJWZIeODEBNwD5v84OlYNOtbwBu1F40
P6RWClNROe/2R7eE/5Z1yqVi/9of+6d/fL1iein2iuyIVn9YrdyrrTaiFOzy
Kv3hv7WCf/pvCWaK4C/fH7a7dV8++VACll6l+uPwDrnO5sYS/Gblmz+k1rVX
KxeXgLWHfP1hPifHxTe5BGUsQPujY3DGokkhJWDL0UN/TH1ZERbtXAI/Obag
Qzmh9/ee+yVg5fRFf8y5uVFxgH4JronsTG1/fF8aoFShXQI2fTX8EfBu3Oio
3SVQYwWDP2Y6R1R6rC0BKz9W+cPdO/Km+/wSjGMFpj8kLhnIBk8sAbvdaf44
1a9feMbgEnwQwekYf2ScPLqo43cxDoromrQ/RlndiR3zvhisHOzxwzHD0zP2
NxRjrshu6vRDsOIYW/+iYjiJwk/oB0GAzYffycX4KypvtX6Y8LJ0/YnQYpxh
A9oPWz9U2lS7FuOFSJ5n+MEw3f+ZxsNirGTtSD84qy/vKzQsBgcHfoiNcVW6
fboYLN144oecyqd7Z+wvhqEoWqz98Cwj4lydajEEIrvExA/Vl7VvuCkXYzv7
QObvty3GZ+SLwWcJuR+KFWcYrh9djIki+nfQD8kLlU7N7lsMC5G83O6HgN6+
Wyd/K0KXyL4iPzx47D9j6ssiHGb9SD8c/9Tv24LqIuSwBc4PSiMXp23LK8IC
1m/0g8QfBaNr/CK4sf6iH/IjBbPCg4ogyfqJfjCbcfr5f85FqOICBP/89jap
mBchgvULfSF9ckealWERTFh/0BdP9PZeEJwugrpIbnr6IpZ/qmutZhGmsgTV
F9tV728NUCtCN+v3+cJwbIzBYJUilLL+ni8UFr3SvzWrCN6sn+cLLTtF1U65
Ilxi/TtfjFe68VZPugibWL/OF6dkq4+/7y7EWNaf88HS9asjrrwrxH8sYPrA
Ni6usKehEMms/+aDC6cWpdiVFMKWfZwParQyjWemF4KlG+Y+yHc/IJMXWQhl
1k/zwboJvca6XoXoywl6rBPEpIywLUQTa/j44Nl/F4pwpxBRrD/mg9aVKpEG
lwphxvphPrhZPvTEwuOF2MsCgDc8Qj6/69xdCEW2QHhDLbdtU9K6QnSz/pY3
bsg3GZgtKhT7Wd5QLhEaaUwvFPtX3jDi/9g+b1QhDFi/yhsbO2S/DexbCDXW
n/LGmU2rPP77VoAJrB/ljeTiI3rPXxXgP9Z/8sbCKzdOJNYWIIf1m7xRv9zR
zLuwACx8fvFC8IyQMouUApxl/SQvBCglk0F4AVQ4woT843lNOh4FGMbSXy/I
8Z757XtUgBbWH/KCvXyVndrtAvBZQe6F5WnVwasuFuA+6/94oa9+5avFxwpw
mPV7vCC1o2zXvN0FYn/HC/JbctpnrSvAXzaBvWB0hu+psKhA7N944nNIwF2F
6QXwZf0aTzweaGsza1SB2J/xxBm7azlz+xaI/RhPnFiqOW3x93yw8OfoCfO/
yuErX+fjA2tAeKL63fDDm+rykcf6K57Y+/P1kr1F+XBh/RRP/JyZtuxEar7Y
P/FE0Q0rHf2IfKxkAcsTOR80ks0988X+iAfem01c6mmTDyHrh3hg5ar2pvg7
+UhkCbEHviSrbyq5lA9zVjB5YI/n9MFtx/PB0lMXD2i+2ju/a0++2M/wwD8X
YaTEhnxIXWMNOeyJfvFw6JJ8vGD9Cg9smDs1U04+X+xPeKBteLn6lDH5MGb9
CA9MPdK0Xr5/vth/cMeAoVvsZv7MwyTWb3CHo8JolZlv88DaZWXuyAui1TMa
8sR+gju8rEu8J5XkwYP1D9wxto5/ZEx6Hs6xfoE7Vlr/NRwUlYfVrD/gDsmg
0A89XnkYzfoB7rgmH4cPtnli/e+Oh4PHdjaY5CGJLUjuWHuo7Vbe5TzYsoTF
Hb5D+5+M0s4T63k3BCnahDqq50GZ1e9u2BVxdYvBhjz0ZQWxG7wfJ23SWJKH
WjY93OAkOOy7SD4PMawed8OiJ8f2DxmTBzNWf7tBPyFb92W/POxh9bYbDix7
UJv6IxeKrL5m3p+iNv/Rm1z8ZvW0GzZfCv2pWZ+L56x+dkPj9LClk4pz4c3q
5SdQWLPlTUtqLi6z+vgJFmdYDHGPyMUWVg8/QW/AmeBdnrmYyJbLJ7j/6SXv
76NcsPLe8gnyfKUWh9/ORRarb5+gIAkKuy7mwpnVs8znl0y0/Xg0F2e5goKe
MWPPWuzKFevVJ1h0LCFpAuWK9ekTyA/5dCNiYS4aWD3qisopRTFLpuYihtWf
rljnvv5g8ohcmLN60xUXbhw2XCqZi4OsnHGFRoZM/5iuHMxi9aQrvuueGzRN
mAMpZdZQx5EbJ8zsKnPEetEVhp9+XvyRk4MgVh+6Qr1k/rODCTkwYPWgK94O
7uOXGJiDLaz+c8XqhOuvhzjnYDKr91ywJ+uR37EHOWJ954LJS6g8wiAH2aye
c0HY4MeXu07lwJNLEGj5T69X2p8j1msusN9uf0R3Uw7WsvrMBXsH1f9yXpoD
Fk6PusCzpSc+VSEHrBxRdcGV/N6HNWNykMoSShdUZDcavu2XI9ZXLkipdLr7
5Xs22PDrdsbMbsWgr6+yocwZFlBY7NHxX002WHld4Ixg0zdrmvKzxfrIGQkd
IxKyE7PByg1nZ2w5IrvRNzhbPP/mjLNvfn685pKNXazecYaMZWICmWdjMkuQ
nLFhzW5nKcNsfGP1jDMkB+TbPz2VLdYvztj8Sjbkoka2WK84QbZetW6MajbO
s/rECRfads1IXJIN1v4sccKeP8rW22dkYwyrP5yQMffn4AaZbLxlw9kJ8Vdc
wo5KZSOFLXBOWFAyXLuhKwt2rJ5wworlZxbvEGRBh9UPTihJc5uSVJElnkdy
wkv10FlyWVnox+oDJ+xNNuy6GJsFth0t4YSOoDczUn2yEMvy/8dwH9+b2W2b
BTOW7z/GhbFJOfPuZIn5/WMc85FZuP9CFhRZuH8MoyiZvvpHsvCH5e+PEbUh
af39bVl4zvL1x+h3oveN5YosMT9/DOMBb3+YKWbhKsvHH0N2mdGlq3JZ2MLy
78eo/hC6S6N/FsazfPsxtA/8XnDgPfCe5deOOPDqP8dPhRDzaUc435cvuBQM
MX92xJjFQaV1ZoA2S4ccUfH5XMBsbWA5y48d0Ygb206tAQaxfNgR03yf5VqM
h5j/OiLCTm+Y889MRLN81xFX7HbMsarOxH2W3zrino+RnC4vE5osn2Wen/mm
Zr5dJth2aacDdDp9T7ecy8Rvlq86YLGSb4Hh5kyw5TzDATvvver+MSNTzEcd
ECTU79GWyMR1ln864KTkqBBecwbUWL7pgFBrx5LXKRlg4e+gA+6afNKTcMlA
J8snHdDcPPvB3ysZyOUSDnnBG8cJdmTAieWLzPc3rJodppgh5of2WHxdhr+v
bwZusXzQHql3C1M72p6ClTP37FH05fDKg+lPkcnyPXscrShbynN9igssv7OH
5dhJUZ+uPsVIls/ZQaV0u/eInU/BtutT7HD17cGBcopPcZDla3YMn1H9LNnn
Kf7xRPzMDrd1hu190ZIOH5aP2WE3khaYp6RjE8u/bBH/cM3DSU7p+MIChC0C
UgIOelxMxxOWX9li3P7XwX82p2MZy6dsMVpL+tL66eli/mSL8GfSvPM9abBh
+ZIN0sLfXLpVm4bFLD+yweHPQaEX49JQwfIhG5j4rzuyyToNN1j+Y8PUhzQr
yVNpUGD5jg0MNo5aErAmDWUsv3mE3qVd2xXk0nCR5TOPYOn6p8jycyqmsOH3
CIqnF0eUFaeCa6g9Qra/S+fngFScZvnJI5zdoeD+3TgV/Vk+Yo1RpwUhjRqp
iGT5hzWK/ise6zc/Vcw3rGHX3vppU/9UsHbASWtobJw6u6w1Bb4sn7DGlNF2
hYuTU7CP5Q9WkNinWHLTPgVf2AJghYZ/n5T8dVPA0QMrZI8X/gmjFKxk+YAV
IgIl5zrKpaCNrf9W8PfYmXmoMxl2bL23Qsi//ESpwmRxfbdEdOW5kTY+yahi
67klkkatfvHdMBkP2fptibqcFd9pZzJmsQFriS9tJ++ck09GOVufLTH2fJqe
4Z8kXGLrsQU2nFqTpl2ZhNFs/bXAjdIPl+aFJyGHrbcWyPQrsqi/mySurxbo
+7Ki72nNJAxg66kFdrj0e/1iXhLS2fr5EOe/bno/uU8StNh6+RC/Vl+t2N6Q
iD5sfXyIwfoWbgdjE+HP1sOHePLYcsMm80RsZuvfQ0T4GJSPPJKI72y9M8dG
1+2rM5US4cVeiDk0bw612dY/EWz5NjJHx+a0jKQmPj6z9cscklJ7X0jx+LBn
65U57EOrCxY85GMpW58ewH/5Bp+VR/ioYevRAyxI9DgwU4kvrj8PsG5S65eu
vnzMYAHpASqvDLni3ZCAHLa+PEB7rMJzxZgEXGbryX3cbJw9wtksAXJs/biP
R5/HLmnTTMBTtl7cx+QvX1QGzU3AUbY+3MfctuTJY/7FYyBbD+4jN1n3zb/K
eDH+m6HWWOpxSUg8NFm8N8PZuZaTDW/F4yeL72YwKui2+bczHoEsAJth2E6N
Fr1p8djG4rcZpsJjOP8bD59ZvL6HhIllM1oLeWJ8voeBGfZGbz14WMPi8T3c
+WlzquoiDy9Z/L2HP6W5H33W8fCIxdt7sF2pLLN9FE+Mr6aYvbH1Rd2rONSx
eGqKV6+y521KiYMJi5+miJjeNt3JOg7yLF6awuzXUn62VhzyWHw0xZlzBe0V
C+IgYPHwLvQMHcKyJOIwn8W/u3ivrCg3PTgWxize3cXchIBRD7bEivHNBKan
HdRC/4vBAFZvmkB6R1fsI7sYsX68g7gz+bsXLYpBFItXd2CVOGSmW1U0PrD4
dAeXlxcuzjKMFuu12zDr/GYYLhct1l+3kdbo0rkvNQo5LN4YY+DvcF8cjsJk
Fl+M4bpz0cMPfyIZHBHhiTGW18wNbPSKFOuXW/jn4P7Dak0kRrB4cQs/TG+Z
/m6JEOuLm/gZVL5unkmEWC/chGKvi8qUyRFi/n8TF1aPKWjKCIcCm+83EDzG
cee5o+Hi/tgNdFsOLC/pCRP3q25gnavJ5l7PMHH/6DoerfmcKrkqDFfZfL2O
DpNjCvUNoYhl89MIMw4XW5neCAVLP64ZQf+50pvfsqFgx1mGGSGn1XnN5sQQ
WLL5Zoj+lt9tTu8LEfNDQ5wp3VuzvysYC9l8MkB6WJTsWPtgsHLulgFGTO2j
HjUvGOlsvhjgyCLNBzIlQejP5sc1JDQHx23TDYIamw/XIDn9S41G3yBEs/Gv
j+uSq74p+QfiIxvv+ii8ZTq4bU0gVrLxrY+ZdjkTjjcG4CYbz1dxc5WkAs8o
AAI2fq/ih9nqWTUyAZjKxusV7DhlML00xh+X2Pi8Al5bmKzTNn/EsPF4BYO/
N/SZ/9oPc9j4uwy7oAHv3e75IZyNt0t493FRce1EP2xk4+siipNf2r667Isc
Np4u4m1X3sgvwT54zMbPBfhY951c1eSNkWy8nIfavcB4y5HeiGLj4xx21Po/
l9nshblsPOjBxOqfwdXbnuhh718PmzyfBgTxPHCLve+z6B3UcDDqtbsYn3Ux
pkHjiSWjC53Y+zwDzX5Kx1bsccMJ9v7OYL7DuejMB0/Qzt7Xafy80dd8bKqr
+H5OYWpW70u1jy74xQr0k9A/rfls6zQXOLHnrwN5vWFrp+13xgL2vHUwvlRB
5ZmlE6LZ8z2BFY+8UnY+ZXghe57aqAzXzwnodMRPdn7tOFxmhmmUTXfEbPa8
jsJLcs3lkv0OcGTPRwuSRjryK0faw549j8P4L2igsaWRLXLZ/R+Co8Nl4d2m
R/h5U7TfA8ha7nx46jprfCkQ7U8T67yvd+gFWeIIux8NJGaOu6MlbQF7dv17
MXBvUv36C+bIZderjh9DrEJPVtzHfvZ+GbbT6fguW9kMe9n17EDgrwofLXdT
pLLfvxX5mjZ2uj13MJ09TzXcHtiRb1dwC5PY529g7iOkY4Hjdbxm90uw06p5
s1nLAMnsv1+B9z1XKhtmXYUl+/nF+F3fpVb85jxOsIbibJw90JhYYXoafPbz
4zD91bIOp6XHxPOJzOvwuW9659URxL1PEgtX37GzWYwI9u/ZtGfwsuUmauvI
lHs+KTdWrcl8o0Hh3PfT55SPwnk12lTFrY8Ovx7baLlUl+5w66f9huf7fnW+
SKO4/dHX+C9xib+uUgi3f5LS2vjrhqIhqXDnQ/WJs47kat6gUvZ5u+lWlm+t
8wNjiuXOl14aR57/yDOhm9z50xADBdsznaa0nrsfspaiLndzMxrEfp8mrQjx
Kb4y4QFVc/dLQs+s3pI4c/Lm7p8sOoJswzZZkC4XHzT7zvabAxstaTEXP1R4
lp/18aI19aqy8UXaIW0n90vaUB4Xf/R16TOddc62tIWLT3ogdycjZqY9xXDx
S5bBP1fs0XKgUVx80463I3MHKTiK169DwzSG/n740ZHaufyg8rfvWvMSHxPX
nztFWSGhV/PuOJE4v8jYVi3efJMzqXH5R8reBX7SQ12I8xPO0IeaWWt2VruQ
OH/JT+WcxT5PVzLm8ps0cmzvTtB5Qu1c/lNfo8cKwYputIXDB4rfe+Pm509u
FMPhBx07SMa9fHeS5fCFpC3ezCm75UF3OPwhXusVS611nvSawyc6eLzJKaaf
F+3k8It6pGftzCnxIj6Hb+TdtI//xN6bJnL4Rw0XKnMVNHwom8NH2rp3lNHJ
sb7srx8Y/KQvj2RL9zT70mwOX+nNkEuCH7v9qJnDX+rs5S3w5vmRA4fPNHrc
gZ0TRvkT19/Rp33Hjq65auBPXL9Jn6Ke5f31qfEnrv+lT9N0bR2DlgUQ14+7
Rrw5yd/vPQkgrj94jY6M3TBXpTuAOL1vQNOUFizOOxhIHH8zIAl940GzUwOJ
6+caUE/LbP7pcUHE9ZcNScZgxcJbN4PIlatvtEE5wvhMQxBx/Xcjsp98233O
imD6x9VH+r441rLALZjiufpJRlc3bl3ZHUxnuPpKMo3Lm8wPhNAErv5SyQX7
teFJIcTx7RvkOXvztaAxocT5azfIcoT2zesGobSMq+/kMK1xz/SqUHrP1X+K
10r8FbQojHw4fkCfs7uu/bMPo70cfyD3xbMa5nwKo34cv6Df9h83TN0RTqkc
/yC5RlVeW3g4nef4CX0cMV9eb0AETeX4C5kqh3g+PRVB1Ry/oTLVOLnG7Ah6
yPEfqly/3S17ciSt5PgRPZ57fdI140j6xPEnGi6lHPqpLpJ8OX5FG/PvLVVW
jiINjn/REkPtoo0OUSTmZ9QysuL4pA9RJOZvtN6z4k/W5mi6yPE70h6p47Ug
MJo4/XuXVhg8WH/mbzRVcvyQnuWq/Kd7KIa4/owpjZe47b6EH0Ncv8eUps9W
31E8LFYcn6b0em1yn9l6sVTO8VM6uZ7hhrmxpMjxV9o5dsK6wGFxZMrxW1J7
GDrdbFUcNXH8l7zO3R6gdjaOFnP8mHbnu3/65BxHNhx/puOu/+puZ8fRK45f
07OW6NzOj3FEHP+m33Z1czeP55Ebx89pi3estZkajz5z/J0SpZe1++vzaCvH
70n1xbl5wT48CuD4P33/sfOyTQmPep6w+oAKbraFHfjBIw1OP1DyoSkN/afH
UwynL6jEdaiEx854kub0B/1Vipg08mY86XD6hPYpfl90ISie0jj9QoW3P62O
fB5Pozl9Q0cXuK4t/x1PHD94QFPWfFhWo5BAYn1E3WGfFbL2JNACTj/R56uB
g+2NE7jtypjTQLe+b9eHJBDHD81JdcLo9PqKBBLrM/L98+LBvj8J5MzpNxq/
Yu2meAU+feb0HaVWHez5tptPHP98SNdLp0VMuMUnsT4kjanuu2YG8Ynjq8zf
lZnvRpfziRsveUiGgsfGb37yKY7Tn5S0c0xfn2mJxPm9FjRWTu3+8u2JdIrT
r3RBW2FQskEiZXL6lu7uSAgf55NIXLvWgjSaOk9oFybSVU4f04chTYsffU6k
Mk4/k6rAYKLHuCSayelrBo8zJttuSCITTn/TMn3+ilPnk6iO0+dUueDwxSnO
SbSY0++kZBeTmvk0iTg/34r2OPAmb3iVRK84/U8Llp70Ch+aTMT5A1R+O3fx
96XJxM0nWpGSbqVA/lgyif0F0vhmH778YTJt5/wHWi7fY6UUk0whnD9BrT9k
7w+pTSZuvtOaVC+0O5f1JtMBzt+gCw8O4opCCsVx/gdp0l2pXztSaAjnj5Ck
t8ax0wYpdIrzT+iCd31lomcKPeX8FXJbN1j7fU4Kjeb8F7J4+KFfn/cpdJnz
Z0jl8u28fyNSqYjzbyjsd5pnu0oqTeP8HWpUDHsUfCyVbnH+DwXJFujsMU+l
Ks4fotZ2105hZCrN4/wjsrAYv/hoZSqZc/4S+Q5Sn4PuVGrn/CdSPLeyXnpK
Gq3g/CmaFlK7auWmNHLk/Ct6mKmwf9/5NHrP+Vt0NGGWvIZjGqly/hcFPmgO
W52cRmJ/jA4uVu0Y0pJGPzn/jEyeHqvKk0ondc5fI5kZ826eUkwn7vcLdjT1
TFT1fzvTaQTnz9Fj87ZXh6+l0znOvyPDe/lRPLd0yuP8PSo6dGz254x0msz5
f2Q1LOKIbAfzec4fpDjfsI3y0k+pgvMP6fDQw4Jx85+SK+cv0oUDmco/1Z+K
8dGB3t+pWfPU6Cl94vxJqjf17Tnr+VSMlw60XHvi1V48pW2cv0kDJu7wvPny
KYn9T1LlLzBukc4gL84fpdeKeSNmz88gsX9K9i4Z1UfVM6iX81cpZEwZ3THM
IG5+wIGWhXeqW7hn0AHOn6UVexQH387IIG4+wZESBxmdPyLIIG6ewZFC6uv1
Ffplktj/peFpe6Y1KmZSP84fppcxLUY3d2SS2D+mDcl3r/W5kklcu92RRlQt
k7vhlEmPOf+Z9kn10alLyiSxP03DNr3cN60xk7j5EEda59n4YX9vJslx/ja9
7vt6nuFUkCrnf1N/s/6j724Enef8cXosszrg2hmQN+efU0jSw7q9VqBSzl+n
OZdeJ0yMgpjPPKaZK46ovCgHyXP+PDnLvTpxpQukzvn3lNk3Z1zvwCzi5nke
08UBEzVVJmRRBOf/U52TxOsz87KogusPUHf45eJHa7KoL9c/oLatehIhu7JI
iesv0K1rH60Tj2cR5y85kcueppb0K1lkzfUn6NMgmUtp97IoietfkHmA4yre
4ywScv0N0pI7rOYXmEXDuP4H6eudt7PgZ9FSrj9CuW75o3Tzs+gs1z+hI8Fn
a9fWZpEL118hJXuN2mFvsiib67/QBk2rUXU/s6iT68+Q8+/+dk+ks2k8178h
+dvPNu0Zl01buP4OfW9sXik5J1vM35xJWm7pxYiV2RTG9YdIU6m2efv2bHrO
9Y+obWaW1asj2STF9Zco7veXa9cvZIv5njOlR17ylLyTTVpcf4r6r1wi8cA2
m6y5/hU5BK8L+OudTclcf4sOfXK9dzUmm15y/S86MXqZT3NmNslw/TEKk5vc
Tc+zGVxl+2c0p3uXvWdbNl3g+mv0LbHoZGdnNrlzhjH92vPIcJVEDhVw/Tla
Xeyad3dEDn3l+ne0XSXwUsbUHJrG9fcoKeGs43elHNrN9f/o1to38xTX55Ax
1x8k17rJ6/er54jroSsNvDu8/PaJHKrh+ovUqpxa5XM1hzh/lXn/14S96fdy
aCHXnySbUpWtlY45xPmxrnQuakhqh38OWXP9TQrw9PDv5OVQEtf/pCXuAqkf
2TnUwfVHaUqwoPnHixxxPX1C2vBY+EWQQ6u4/ipJvR3y501XDp3j+q/0Z/Jy
qpfMJVeuP0u7Tk3syRmZS7lc/5a6k1MXhU3Lpc9cf5f+jRvRbrEol6Zw/V86
bj1lgM76XNrG9Ydp7MC3IcvUc+kK1z+mWa566HcilwK5/jI9WRS05/mVXKrg
+s90rOnJYSfTXPrL9afJxEm1Rd0hl+Zw/WvqPhRRP8gvlzS5/jaVLSjekRmb
S/e5/jfJJYT8uIhciuX64/TdYovThOe5VM31z+l0dMz0wtZckub666Q/oyHo
yqdcWsr132nY+8JxY//mkg7XnyeSNL6XMTSPOD/fnfrqfWnSnpRHaVx/n45O
WzBban4eifv/tGPOAj3/1Xkkng+g5/e/eK7dkUfLufkBap9vnN1wJI+43yO4
k4NiUYP++Tzi+gvuVHGt4eVA4zwSzydQ0PBYoY91npgvuNPQni1VizzyaAo3
30ADV4Qm5YTn0Q5u/oG8Copt1FPz6AY3H0HZQXH7W4vyyJubnyCjqiMj9erz
qIqbr6DSvaXoepMn5hceFDP9n/aNn3k0h5vPIPmNP7/19M8nTW5+g5T4CcZ3
ZfPpATffQRWGyt//KeSL+YcH9bO8ecJkaT41c/MhVP7eLOu3aj5JcvMjNPW+
TbiRRj6pcPMl9G9pZcLXk/mkw82f0PE+Gm1Xr+WTHTefQqr/jZzXZZYv5iue
FPtxsMfVx/n0nptvYfjDhtlf/fPF/MWTRmzgNxjy8mk9Nx9Dg5x1In9l5dNZ
bn6GzCV2+phU5JMnN19DjyyuxfdtzxfzG08aNbv2zaPOfPrOzefQ9FcGa0f/
yydFbn6HUtN3J3kPK6D93HwPlUed2a04uYDucfM/dC4ldSB/fgHFcPNBZNO6
5dW6NQXUzM0P0ZIpo4XlOwpIkpsvosO3Jkgc0yogZW7+iIZ9PsZotQLS4eaT
SNW01feucQFxv4/zor9zPKbJPCqgdG6+idZ+dswL9igg7vd33iRVkW+5MqKA
5Lj5KNpZsvRSRWoBcb/v86aJbQID3eIC0uPmq+jcsBKvf/UF5MXNX1H3qepa
j7cFVMzNZ9GZztejVnUXkHh+i1KiJTXaBxSSPDffRZ985Z9YyxWSeP6LBhfs
blkxq5DucvNhNHjq/ZmflhWSeH6MPkdn6oeqFdILbr6Mki9L5ZzWLCTx/Bmd
P71r9OwzhbSYm0+jf3YBel2GhXScm1+j6x/+ZmeaF5INN99GtXdOTnJ0KRTz
Nx8au7HC+GxwIXVw83G0dvWmFtXEQuL6rT60XS9n/cz8QlrOzdfR8pLN4UNq
CsX8zpdGHK8Z1f2ykNy4+Tx6Nuv8vbffCimfm9+jC/IDv7T0LaIv3HwfdWnE
nq4fXSTmf750OPVoc518EW3n5gMpTH20ZrNyEd3g5gepcVJV5SvVIvLi5gvp
4ySPvd80iugFR4jok7pezYDTRdTzT/TypfLUdUemGhaRCze/SMc7NNevMy+i
udx8I+loCV/quRSJ/R4/apHv2OQdXEQHuflIKl996FRjYpGYT/qRcpDqumkF
RXSPm6+kIUeCG67WFtF4bv6STp0wVip7XUQ8bj6T5icXqCr9LKLN3PwmXdSy
kPUZUEyt3HwnTVPPCB4ztpgMuPlP2uFy9ourYjEN4uZD6aOiVc+0FcXE/b7e
j6SHTMlL2lpM4vlSclk7Z+v+w8X0jJs/JeesiEe954rpLDefSjKP/R7FGheL
+aofSSYM3nreppicuflWOjPjQ66Sd7GYv/rRho71Pf+iiymHm48l5y9DvtRn
FpN4fpYOq+8MTn9eTJ+4+Vpy+yclG9ZeTGbc/C1t7p2v6tNVTBO5+Vwy2la+
0EeqhOK5+V0a86ajPnRUCW3l5ntpTtUlSpcvoXZu/pcevx9xsXFpCRlx88E0
e+CF8wM2l9BQbn6YOheYrtxwsIQCOcFKwiM7G631SmgZN39Mf+2rtglulVAF
N59MGqUyNptsSkiXm1+mqqGDfZK9S6iXm28m0wNPTVViS8iZm38mrbCZyvlZ
JTSXm48mXYltKdqVJZTNzU+T7/GZQwe9LKGD3Hw1SRekL87+XkLcfIg/uS8Z
NPvhgFJ6wM1nk3bYyM8Hx5XSBG5+m/bLV1qsmFtK8dx8N10P3f551ppS4uZP
Aqhwkcls+d2l1MrNh9OmXL0lC06UkiE3P07fjgwbpnatlAZz8+VU8ed86nnz
UhLPn1N1gNn/LZ13PFb9/8fR0jYa0lChktGtlKi8lJHQ0JCUtmigSENIkpQS
jRuV7EIoRdd1VVqUO9nzcs1z2mlRURr6Xb/v+/zpcdE51zmf63Sdz/k8n8/p
yfHPMJPWp0PDZWk4k/0MVbR+HUG9xclT7j6DJ61vh1rJqJgTVc/wm9a/oyFy
+MLvzDPE0fp4PHF5JvH7+gy03iYNunvP+nT1qsB9Wl+PcY7VU+K1Krjv92m4
U35Ad4FhBd7T+nz06kp0GGxVgUO0fh+tDQbJ75ZUgFvfj91rDScKN1Ugn9b/
I+XcJUa0pwJ2xAfAN+jws/ZjFRARPwBmgOjNqKQK+BNfgE7ntOlrrldw9wfp
yLSUFF4rqUAS8Qno2XTUc3hzBWg9UjpUdDLnn2mtQDnxDUgbarZat7uCm29N
V1z3zFLK1CvB8REo639lWJh+JU4SP4El/aPvOVtUQpf4CuzjM/HGCyu5+4t0
WGlmpY3fUAkX4jPAG8nKDAMrQV/P0vFfbbTzgmOVOEB8Bw5Mz3oflFQJDeI/
0GA/4+6DgkpkER+Cql4z7mk/qYQV8SPY4X+lPUpUiUZawIPcE8dd+3+uhBfx
J3AITVmd3qMKKsSnQG1Xjt9SrSrEE7+CL5uzTmsZV8GY+BZ0rDpf2jG3Co+J
f8GIJWG9Wl2rsJr4GKyb776iY3sV2omfwUNMKhx+qApHia+Bg0XrOJd/q7j7
mwy8mZZyKfVqFYqIz0HhFMfJfR9WwZH4HZw3elt6tKkKLPE9SJsc5Dv6QxV3
/5OBKgOlieXK1dAgPghak4M+nRxejQzihxBk+LbU27gaIL4I/Uwcc9xtqkG4
vWJ7pimXNq2qhjfxSdg3ozX1sF81uv83wZSBjbMnFd4+Uo1E4puwx8a9UfVi
NXf/pNgfp7Bevjeq8YT4KHxaft629b9quBE/haXrsk6HyKvxlfgqvN2W83li
ZzWOEX+F8lk1ebt712A08Vm4Ns/uPaNeg5vEb2H69aG/V42uwULiu7CtdbwR
O6mGu//KxPz2HQf2mNWA48NQV/r13QjrGtB6xUz08eTtfeZUgyyaAMSHWp5e
9Moa0PrGTAT372hz21SDOuLTcEvdT2LmVwOOX0PyS/03Yw7UQOV/AzoT5hEj
1IcfrUEC8W/Y27bAffSZGpgQH4ctBrxHpsk14Pg5/DbZ4Lj8ag3WEF8He2WH
9gheDTj+DjNTtvNKSmrA8Xlo7F9xUa2mBiOJ38NY262p2yU1KCK+DyMX2Dxu
eFsDR+L/cF/bXdW5owYs8YFQE+Rtq1WuBa0XvYy+elYfNg+qxUDiC3Frdf+T
vUfWIp34QwxYP3ThrYm1MCc+Ef1N1xjtNqtFJfGLuF0ln2w9txYc3wgtixQH
7UW13PzqZWS8leYrr65FHPGReL2iJbLDqxb6xE9CGna6pmN3LTi+ErFb+55Q
Ca/FCuIv0TnYSjDyVC3eEp8Jtd3/uM29WItQ4jfx4hzjHZBdi2HEd2Jn4KL3
Bbdquedll1GgEST/XVILW+JDkeWzyW55bS2aiB/Fssh+o/myWuwkvhS31/ht
mfShlrs/vQJhW9y4zK5apBCfipx5/otM+tTBjPhVmCxV+1gypA7lxLdih86O
P57j68Dxr/DMOXJwyD91+EV8LNS+rgmonlOH08TPwr+rXfivUx30ia/F0WLb
69tW1YHjb+GOFV2OXnXg+FzIQnULzQPr8Jb4XQwPvsb8c7gOYcT3op95V+iM
uDpoE/8L3jWlUw7JdbhOfDCGv36s5pVXB1ovfQXHv0f2jLtTBxHxxfBWDt/2
+GkdAok/RnEP3ryewjoMID4Zod36Jxe+rgPHL+Nqe9WC1G91mE58M5ykBfv+
qtRz989ZWPuwaoS3ej22EB8NcZK+sVinHn+In0a5/60bbib1iCW+GrrWh3KY
2fXc/XUWvvWKHBLgVI8HxGfDtLS0bbB7PZYSvw1h0BzwvOvB8d34ZtD213tv
PSKI/0Z4rWSqfmQ9tIkPR/CuHsL3Z+txnfhxvOq7+fPd9HpwfDlun+/el3Cj
HlLiz9FHr3536MN6BBCfjnuZ7HPfmnpw/Dqe60wu2Sqvx0Xi27HvdO5Qv0/1
3PM4xfb/eItC/9SD4+PxY/069cQBDdhE/Dykd0/dLh7ZgA7i62Gk/rPxw+QG
xBJ/D+NBtlfHWzZAn/h89NmsGb56QQN4xO/jroa3e7xbAxYS34/l2vPMmrwa
8Ib4f9QEpQ7W2tuAEPIDYIJZ5Ic1kQ3cfEA21ti3lWeca8AVAnbhUyDP+ZzR
AGvyD2Bz4PITcwobwPkJYH56kV9MSQO2kr8AL/tULXte14C//5vAzEZgU52F
xfMGbv4gG+/+rBl3pr0BnB8B5qE7+rUpNeIJ+ROweaVyx2K1RriRXwE+x0ay
N3QaufmFbHgMuVOlNaURUeRnwKQf8uJDVo3QJn8DKs2O539c2IgC8jtgRbkg
ZY1HIzf/kI0Svu/Zqh2NYMgPAVWl7GM2wY3cfEQOTFK8w+5EN6If+SVgkpi3
b8aFRmSQfwLD3u/1L8xphCX5KSA6V+Yz/XYjKshfgdIf2s1FTxuxmfwWMAlo
057a0og/5L/A0F4OFjlvG3GG/Bjwzx83dcyPRhiSPwOOfiG9Yvo04T75NRA/
f/XNrmFN3POUHHia35m1YUITPpGfAzlWSZdKpzfhEPk74OmhLNG1a8Jw8nvg
0pk3X0OXN3HzHzlYwS5+3bipCQ7kB0G4veXNSQFN4PwhMCq57L43vAn7yC+C
RSvPSR7GNaE/+UfwQqW3hWpqEzLIT4I/j3/4OV5vAucvQXSKz6Go+02oJr8J
Tp3e7POoqgm0PvYqNC5Kp/2QNkFJ+39+FAwpFjYYfGwC50/B8Y4VS1b+bgLn
V0GQ3YrLYf2bcY/8K5DnNjVlajfDnfwseGooYp8YNIPzt2DCo3VlL2Y2I4L8
Lvjl53X09/xm0PT9VcwMOb9x4MpmFJEfBv+ZpiVqbGmGE/ljcOVkqNGAwGaw
5JdBXeyUkT8PN4Pzz8B5VpGn5HQzOD8NRp0cPOBmajM4fw1mRloNCr3eDM5v
g5QJ83bMud+MavLfwMNXe0J7ZTO8yY8DH4+yWYmSZhBvlYv/vjrkTX/fjH/J
r4NA0+SgJ13N3PxOLnYMK093UhXiEfl5cDft6aTHw4RYSf4erGxK6jtNX4gP
5PcBCuztz00TIoL8PwiZVip7P1eIkeQHgqrHsPoZS4TcfFAuGOM5unvWCjGf
/EIYeHlmdfYOIUTkH0LEY9Xm2iAhdpKfCEtO5Fl+ihKC8xfB5+eEn93/CpFE
fiM0Dg4c2jNTyM0f5eJURfyJPzeE4PxIuPjPqXXvHwjhSf4kqBnu8HhWJUQX
+ZXwQzFkL0iEiCb/EtZe7zt/dasQnJ8J9rPKp/b/IcRt8jch2+mQ1tVeLVhE
ficcZk1+WGq24B35n8D+rqu9PbYFnB8K/CSfzMkmLdAgfxRUS7v9j89qAeeX
gsQv0lLk0AJr8k9BP7Xn7xGuLWgiPxU+rdzPW7CpBX7kr4LZ2Zc7tu5sQX/y
W+HnCvtR+0NauPUMiteTLj3ed7wFM8iPhc9bP3p7x7eghvxZMLg7tbdDRgu8
yK8FyRnfpOEFLfhL/i0MaE8xaS5uAefnQlH9U0FkeQtMyN8FdtY7qwnNLSgl
vxciDP4WF71ogTv5v5B2sb/59LYWfCM/GGzPDcrJ+N2CGPKHYa2m6vCefUUY
TwIRtA/7EbJsqAj3yD8Gh85lu0+PE8GF/GRI6BN36oGxCG/IX4Z3jteqpRYi
HCK/GWY9yDdrtRNhKPnPEOV16t4rFxFyyI+GBmsXnxoPEWzJnwZd52/WOVtF
EJJfTXH932cRECiCD/nXwPshdTU8JEI3+dnwK1Evse6ECOfI3wZbH2elrQki
TCa/G477rzjxKV3ErQ/Jx9NszNl0TYQl5IeDmmZ/zbLbIm4+Lh9L8nkDtZ+I
wPnlcOKAnfGaWhH6kH8OlUGFu05KRDhLfjr0zu0pznsjAuevg83gGVuLv4hw
h/x2CM1wGHX3jwj25L9D4fbZ37JVxRCRHw+fNqu3R2qKsY38edCLLdNYNkaM
TvLrwfXj2lWDDMQ4Tv49nAxuLuVPE4Pz8+HOHNMVS63EyCJ/HwbfF5qLHcSw
IL8fkmMszy9bJgbn/8O2XNfgOx5ibCQ/IIK0jGUa3mJ0kT8Qj+uK76/yFyOW
/IJYJFYdFxssxhTyD2Lk1EEqtyLFeEp+Qoxvrtz4LFYMb/IXYmv5fJua82Ko
kd8QX/sHp5dmiJFP/kMUXdh2OCtfjFXkR0Txfs0XB/hicP5EKF3e88jqkRiN
5FdE2Niz49qficH5F2H3brvSmUYxwsnPCBul7rV6cjE4fyMiPB3nZL4Vw4z8
jlAZ4XJh6BcxBpD/EXe1NfYH/hLjPfkhcW/byabSnhKUkT8SP1RLbvYYJEEa
+SXh23FDbepwCTj/JAz+8fi4eKwE68lPibGChws8DCSwJn8lXGMZffepEuiS
3xJVRYJD9rMkUCL/JS6FOMh0bSXg/Jj4PCvq7ldnCTh/Jnht+0bdWiFBEPk1
8eOCdve2tRLYkH9Tcb59Nmh4SaBCfk58adxpn+snAefvRPZm/byZ+yTg/J5o
eXf8HC9MgnHk/0S4Z+rfScck4PygyG32fn8iTgLOHwona9btRaIE/ckvCs/k
fg5GaRJuflRxfjpe8r1yJDAnPymGzN159dwNCR6QvxTJh3N1bt2WwJ78psi5
mzj06SMJOP8pTD6Yn6wql8CK/Kgw1Dga+aROAs6fissmR5ULRBJwflVcmDuz
++RzCTj/Kvo5nQ/2aJWglfys6HTMC9b5IsE88rfCfe6u7vouCc6T3xVWJq+V
DyhL0Ur+VySqDzg6pK8UnB8Wvu+fn0xRkyKa/LGwmL3wm46WFD3JL4stEcYJ
Z3SkSCP/LLpKDu//NUGKzeSnxbefixNWmkjB+Wux0uD0tyvTpeD8thiz2DHm
w2wp9pL/Fs479nnq20rB+XEhDxsVtNRJClPy50JyYkZFwFLF6+TXxezYJ6uP
rZKC8+9CJbpi0pn1UiwmPy+mhThMi/OSgnwOBSjdYnngsK8UnN8XD+anKW0L
lILz/2Ls2LAS22Ap+pAfGG8+15doHpaC8wdjKC9JufmYFGbkF0ZWoDQ4JlYK
JfIPI83wzHTLeCk4PzF6ttwzFCVJ0a3/P38xykPWr/PNUBxf8hujc8S+ms4c
KY6T/xjReb0OBhRI0YP8yIiY2Xf7S54UnD8Zr2+Hn11wT4q15FdGjpn/r7RS
KcrJv4yoNB/HL+VSbCc/MyYr9zeyqJXCivzNiF3imLK3WYoF5HdGcazhlTyp
FJz/Gdce5luLX0jRRX5oeL6o36HUKkU6+aPxvOO84eg2KULJL43xXT1CTDul
iCX/NCZ9HLRhzm8phOSnRmftnWZrFRmWkb8akVf6sbNUZehBfmtIfH4FmwyS
cfPXBfitF3NVa4gMnB8bsopHO36OUPw9+bMV16/EB/U6MnB+bbR/Ur+SoS/D
KfJvY+xWo7E+hjKEkJ8bWg1vDY1NZeD83WiaMr/85QwZvpPfG67B83+dmS0D
5//GJcG7e5bzZLAnPziuvjEe2jJfBkvyhyO495Bu34UybCG/ODSGXdz/e6kM
peQfh++wJ0cPucngRn5yxPQ5PanbQ4YW8pdjw5AlYwI2KbZPfnM89VpiyHrL
UET+c5Qrn1ns4CsD50fHlufDo7MCZNAgfzr+7SuXKu+XgfOrw3Pv2/nLQ2Vo
J/86ygzNniYflqGW/OwonfBow8soxfEjfzvWeJ9WHx8jA+d3x7G2DKHbGRlM
yf+Opfe7bkUlyBBHfnjcaIjNLUiSgfPHI+ufbYL6NBmmkF8es+qPSD9dkcGH
/PPYdPeFVo88GRaRnx4TPxzernZDBs5fj8MbtzQO48nwifz2CNSJdh12V4Z8
8t9DRffLp0EPZeD8+Jjsc+GS0hMZBpE/H6/+RHq+L5fhOvn1YdVYaFNdrfj3
yL8Po696FrkNiu2Rnx+3VjbbhbfIsJT8/RCqVGx1kSneP/n9EfNNJXPECxm8
yP+PBOtAO8kbGbg+ADJ+jkw8/0EGf+oHoHD89+Tl7TJwfQGU83u79+uUIZv6
A2DvOpbd+SlDI/UJ0G1S8sb7rwxcvwBjB++8o95TDmfqG8DGw2XeLVU54ql/
gB0jvIJdB8rRTn0EXLAp2PpFXY7F1E9AhXhKv+PD5OD6CorrxHOP0SPlmEr9
BcxyLd+cqyNHIfUZEDTz9RhzPTm4fgPuRc04UTxJjmbqO0Bl/p1cGMsRRP0H
LAzYHVZsKgfXh8DFgRv7mM+QQ0L9CHwaGjE311IOri8B+xMik9GQYwf1J5C6
07P6mI1ie9SngHKJnu6X+XJw/Qp4Htaa7Ooshxr1LfCswPpl0RI5VKl/AfNF
SS7qK+QYQH0MZLmZ+HuvkkOX+hno8dRXeMdDjtXU18DU+JZhAzbKcY36G5hS
4mu8aosc+tTngNJCk1Hp2xTHi/odyDTTevHOV46d1PeAdpBRuHGAHFz/A5tG
b+/y2SuHJfVBcGBMg8PVA4rzRf0QeIV47Xx1UI5w6otgoqX+zlERctRSfwQ3
lw90WBIlhy31STC8UudH2AnF8aZ+CZzS14Tlx8rB9U2wrLmEEZ6Vw536JzDY
umKEUqIcC6iPggY39cl6SYr3S/0ULL38XcMuVY4o6qsg2UW1YWOmHFx/BQ/c
bXxCshXvh/osKHyYJTubJ0cD9VuwL3LmpOwCOSKo7wL17C8LbhfJwfVfsM+g
2eY/gRyzqQ+Dm31eD60vlsOB+jF4YKPzQPRQDn/qy+CSNHye/LEcTtSfgVjz
TBz7VA6uTwMl/brU55WK8UL9GvRTtw54XivHOOrb4G+zpBfbqDg+1L+BeH/W
KlmLHP9RHwepnWm+Iqni80D9HDgvqrBtZOVYQn0dxfcDPUnVKzlaqb8Dj5ir
ZmXv5BBQnwf392xYdO+jHFy/BwMs7Q0K2+XoRX0fzBOuepzVIef4kkKsdrk4
/mKXHCbUB8L6zIFzY/7IwfWDMKHVNfa+EoOZ1BeCut+99TwVBlx/CL4biuPy
ezLg+kSwfrhMN7M3A65fhMiYQ0MvqDJop74RrJ/ae8f2YzCZ+kfw3ZU+8sgA
BhepjwS1o/FT9g9i4ED9JEzop5uxQ03x+9RXwvWfdvvXaTCwp/4S8t2UrrkM
YRBPfSbo6C21sxnGoJr6TSj9lLnPTIvBv9R3wkrHLUf0tRm0Uv8J4hlntg8b
xaCW+lBYWGhk2GcMg/nUj8K1R1NLv+swWEB9KShtzJzxdhwDOfWnMPd0RLhQ
l4ES9amwa1nNlf/0GRRSvwpxmVGX+RMZ/KC+FVKj8kKzDBj8R/0rpPy2+ifB
kIEB9bFwSnnOnaPGDLh+Fnzjr+jsncKA62th9r1Qjy2mDPKpv4WuwEe7V0xj
wPW5cOWev6ftdAbB1O+CTcKpKdPMGcymvheqVUbUj7NgcIL6X3DuHrREbRYD
b+qDgXd81+Xu2QyaqR8GjSzrpg9WDBqoL4Y1rsFykTWDddQfw7/n9B79N0+x
PeqT4YGnRegtWwYTqF+Glie3NTPsGWygvhlYflZ4nAODC9Q/Q1FZu8FBRwZz
qI8Gk4MR3j7OiuNN/TQ4y9dbrVnEoJT6alB/G3nVaQmDTOqvYX9i57VZSxl0
Up8Nx75eczJazuAq9dswp/NG6GhXxXigvhsSUv86DHZT7D/135DQcS5H2Z3B
SurDwepLYPq31QzuUj8Ox+KTp731YBBNfTkEvdJYLVnHcM/niqAmqR5Ru4GB
F/Xp4Hygye/JJgZcvw4mJRM87noy+Ex9OxTdfMDe8FIcT+rf4blzxp/srQzG
Ux8PhTG111O3M5BQPw9G+x1+JfowUKG+HhwH9JWe9mMQS/09DHTQdD2xS3E+
qc+HPUZeWyIDFNujfh8iBD0HHQpk8ID6frD4/N45eC+D39T/w5nKUbr79jO4
RH1AnF4eH7v7AAOuHwheP9/aXSEMplNfEBF7bo7beZAB1x9EZ7zXIb9DDI5T
nxBqfsfb/A4z4PqFqPk10m/XEcXnm/qGMLca9SfgKIPB1D+E3Yzo83uPMfCj
PiJ+vPCeHxyt2F/qJ2LZ/KIe4ScZ9KC+IlzX76yOOsWA6y/ij8n5nNg4Blyf
EQtvTj2XeIaBJ/UbYfPR4lT6OcXP1HeEXHItIT+eAdd/xPjwswW3ExmYUx8S
A6RvWsouMOD6kbj4MVu9KYnBU+pLouGmyO1VMoO91J9EwZSgax2pivdLfUqY
b4ga2ieDwRXqV2KjQ6/oEZcZTKK+JcxetQ02zmLA9S+Rb+6UMTdHMX6pj4kK
DHFYmcvAjvqZOP3H6ZdPPgOurwmlXV+Kj1xncIv6m+g6+pC5dIMB1+fEln8C
CgWFivMb8r9+J+y29bFousVAjfqeSJge6vuNz2A09T+x7nTz8iF3GIyiPiji
wzQ/TC9mMJT6obBVmmq26j4DZeqLYpP6NOPQh4rtUX8UHTeHNWeUMCimPil+
vZGYVj5mcIz6pfDPOzLnexmDRdQ3xdqe6j/HlzPc81Meij+Eei2pUPw99VER
s6X6yMEqBhupn4q6XSorrtcorq/UV8XxQVqNz+sYnKH+Kopmq/Ue3qjYf+qz
Yunv1jfOzQySqN+KzQuzgiJaGHB9V7yZ4nCvWMwghPqvkKWX3/ghZcCM0tzx
YR4PDtlT3KYzivFeardz5gIe9Kz35gc8ZxAx121zxGIeAr1Ti26+ZPDkrKND
zQoeZo7P9+l4/f/7N2rUqDU8+PgkNc18x8DDSDrMeyMP+kPPrgh9r/j8Lj7v
V+iteP3lrcVPPjL4or98grIfD3biXo/V2hTjuaDfrEWBPFzrCivy+MLgTltx
3oUDPGRh0ri8bwziXvqEvjvEw9S8X33+djK4fkI7zzyKB6d5v7Yu62Kg867E
IjKGh87uCfNzfjEQdm3Vazyr+P0Xock9uhXXk3sDfPQu8PD7k0rAOiUWhjNz
NXen8rBy/M2HxSosnno6aJVe4cE25FT0mF4s8v433cvDg7/xNYf6sHgh3TPL
s5CHyuyK2Dd9Wayf1Nf91m0eth0wrlg8gIXRxISmPg95SNh9O/z2IBa2It2C
VWU8uJ4LKJyoziJjbu67q5U8ZEjdNsRrsnDxMA3rruchfOG2Y32HsVhkfHO3
i4iHLy+vGIVqsThdYFqWwSh+Tld36tBmMb41d++P1zyEHb/y0nc0i+4mvUjn
jzykJmztatVhMWlf4peUr4rzX7Xy2NbxLC5V9ivu6OLhrKH/2VY9Fmua971y
VOJj83W+tu9EFpun/Z2c3JuPf7zyir8asCg4KHBuH8DHWve6MQeMWFjdveI4
V5OPj8cmWvWcwkL93VO9UyP4kHfkjjxlymJi77FikQ4fZpc28kaasTikmeOj
N4GP9+EO6jkzWIxW95ZsN+KjZ8ZaA0sLFr+7V00smMrHQeXMv89msRgrPbjo
20w+PC6MPLvOisXxqy0u08FH8q5Hr79Zs5i2zct0tx0fcyMSv0fbsBg3wuDj
dSc+HOpTnujZs9zzbT7y1wqX3XdQnL/5Dl26bnwETbBOXu2k2J+yzAXua/m4
PFmY1bWQRZi5+Z6YzXyYb0/ZmbiERXH879AH2/iY+Dah03IZC+u3HZvadvIR
nPrQUraChaqBrv6YvXxMi9eec9hN8f7dIx4tCOHD6Wn6H4PVLDYcGDE74DAf
ZeYewXUeLD6feB53/hgf6c/tBcHrWZTGyEvun+LjxdP1hZM2sZCFqdU9P8dH
1MccnyZPFjM3Bd7tcZGPEwv1Xx3xZtE0fdDh8Wl8fH1XrW2+nUVW44Td9ll8
NPTNTPvkw+Jfnf6yPfl82H27pFawUzGeNO88uFmo+Dm7eHNoAIuGghmj/tzm
QzhJOdl1j2K8/AxpW/qQj5/+W+9b7GcR9yF2TlEZH7lHOx9PDGYx6phfD70q
Pj5tybox9iCLsuoR85Ib+LivdvCIXjiLsw9OdU0Q86F/JMhq2hEWwatrDe6w
fAwvPS91jmIRlSKrW/2WjwuV8o27olnkn+J9U/3MR17qgqqUGJZ7Xs+Hi7VQ
RxzHYt2OirSo33xEZkevHHuOxctVqlNW9xBggXRT4M4ExflvH2xm2U+AJPH6
/c8uKD4f014U6KsLEJERvsk0mYWZTnjWaC0Bvps/nZaWxsK86MPw8ToC/D5n
1jr6smJ8d4xXmjZBgNP3SiMzshXjX663YYmxAPyC/X1n5LFQ3v3FMshMoPh/
dpl/3XXF+LgRffL6LAEKv7s83F+oOF4X2ty+zhMg2jGw05Cv2D/jcUnzHAX4
6lWs/u4OiwfbRrtfchHg3eLJmgX3WZhGqvwSuwngVGhbvb2ERXLhx9aadQJ8
tD+nrVzGYnCnzCBkiwB1fUZ17CxnEe7YxGN2CPCzU7j2TiWLrwX1Z3/5C7B5
SMVKpoaFp1Hzg8p9Amis75DL61mIBMyslaECKIuWfxc0sXB2b+uVcFiAaeGt
Sb4tLO4N7K0TGyXAZbdb9X/ELKY3jDuKkwJ4ePATvGQscvJsrC7HCeAa2/bh
KsNC9/x229JzApxpX1tT/pzl+EYB1A/1sCl9yeL/AKGU4GQ=
          "]]}, {
         Hue[0.9060679774997897, 0.6, 0.6], 
         Directive[
          PointSize[0.009166666666666668], 
          RGBColor[0.880722, 0.611041, 0.142051], 
          AbsoluteThickness[1.6], FontSize -> 12], 
         Line[CompressedData["
1:eJw0WwdYjW0YRioSyiiiiEL2iEh6lCQRCS2bskpGg0Si095712nvvYeeSjIy
6oymSLIzGsjK/33vd/6u/7r+673OOe/3jue5n/u+n4/88fMG5mNGjRolP27U
KPr/kRH0Xznajq1c4TPYDPKRFlr1IeVY1V6A9t+aITN7i3pKQDlu6Zz1yPNH
M6zlybuBTzmKjP++r+ZnM9RMFJnj716O409omMr8aYadpl+Fw53Lcfv7v53h
I83QXt690cixHO9HLenYOJoD5ktbax5fKUeXqw/3CY3lwFA+N/j3pXJ0cunY
8UWEA066LaXdluVYXnUA/43ngMT350rXT5bjqrm7cpUnciC26NOHpiPl+DY3
f5avBAdWuo753Wlcjp0WrmPFp3Gg5qysaeyecpy479GZHGkO9CyTj9HULcc1
43emHZ3FgblRX40HNcvx35InsyfNoZ5X4OWTt7Ec7aoM7pXM48A/6wHVq8rl
GFzRnmq6gHreC4Vj+svK8eCCE9U/lThw4Nu8UWsWlOPDf5/FgpdxQKW4T3re
nHLs0b7uo7SKA8pzbqXJzijHhN8TtSuUObBrzat8RclyFJOLV9ZezwHP/snK
qmLlOCtnncnjjRx4ZTJuxQGhcuRlPincDRw4aPkowf1PGa6VPqP1WJMD3xYd
9Kv7VobwVXiCtjYHsv1Kh8Z9KcP+dcmiFds5wGI/5xx4V4Y7PmqrKulxwOFA
s1LlyzLcNfFjQpA+B/xr/H4u6CzDn9EBGj/3cqD+6UzNOF4Z7oxUlTI14sBM
j/NCCk/KUEf4zdwSUw549/lvKr5Xhn1dQccmHqbO69f1rwa1ZaiqoNV25BgH
OPnrZv+tKMPlbd9Z2WYcSJpaWVNYVIaNPzNPfT/FgeA5E57b5ZShhMcJJ1UL
DqTwF9hop5XhiIvsU3srDvDWTnKel1CGIV/b9xZd5MC6E7ZVQtFlOF/H6Mwn
Gw50OElwekLKcGDCvrOLrnDgju+LO+hXhqJqTYbmDhz47N0TEOlRhsfaGpcn
OXLgkMNMNWvnMvzbrT3Qe5MDk01Zdduvl+Hz/RrxC104IKI0X1HuchmOVanc
aOnOAfV33058vVCGlqyi2gIvDlSG/XGsOVuGMurL1vz2pc5PRcXO16wMxc0U
/bcGcsDxXvJ208NlqPE9ui0ghAP3tun8nG9chlVDQeLd4RwwKJNz+binDO2P
iC1dGc2BOTOVPuXtKEOHdaNUbsVR8Xn21CqbrWVYa2+7rCWBAy6Z7XvWAnVf
SmcnL03hgFzXjV1D66nnb33+zDmdA79HTBbmry7DpY+bQ7qyODBL8vQzi6Vl
6Fyrpbohj1rP1IxzCgvKUG6eysPQQg4oiszt7JhThn8+p239XsKBSe8fKPjN
LMM5iyKzjCo4oFaVqqsxtQxdH4v9q7jNgZwb5Tv7xctw1YtfanNrOXBszb/F
cSJlOPfQ2ZNu9VT8tV55rTuqDPdtM3H4eo8DkY/Fbn/7WYr+4mrPTRs5sOBK
xAB7sBQjZ7n1333CgZEWBdedn0rR2ka1eBWHA/M+ZF0eflOKM6QNlWL5VPzl
r7qX1F2KnkIdehPaObB9WaHNno5SfLShYZ79Mw7sObTKaYRbih3lMmlvX3Ag
QSPrfebjUix1bu0yfMWBzR3z803uleKxsD93Gt5wYPHC8BbR2lJsH/IwVfnA
gSOLxpuWVJTi3Ogb8WmfOPCyy26jeVEprvHpCpfpp/Jl28ur03JKcfr9xM0+
QxxoMNeZUZ9aivU7OeGjhqn51mdNtYkvxc2zzsTb/OZAZ7X4OYWoUvRec9r0
/QgHWn6eUeAHl2JSyNM7h8dwQe79nQ2uvtR+NOK6eMJcyPOWyVZxL0V1ldbU
HeO54Nd7zvH9zVJEu8vz7ohzofLr7ewoh1KUGOWkt1GCC6vzxTbusi3FZdyv
i4qmcmFQcd+C0eep8/r6oGiZNBdG7448X3S6FJsMJ/SnynDh4NIuqdPHS9FY
tLhrnhz1efXs2bMPlmLW6HtXY+W50BCsq9O0vxSl4xd3yihywVnD2Iy1uxR7
Nz+QDF/EBeX6rRfWby/FqS8T5KSWcqFr9lTLPs1STLhZOjpkBReu7agxYquV
YvA80cppa7gwRV9vzb51pfj2ToBuyDouRC+uGBFdWYpR5kZ5UqpcmN0pUlGp
VIp5osZ94Zu4EHJsjfn5+aW4MCNoZJYGF0ZVw6j5sqX4b6fY2zgtLph9XeLV
IlWK679WJivocOH28A9hT4lS5AWlqWbs4MKE1sQLm8RK8alKU/LK3VzQ91rR
+FWoFJc/W/221IAL3tOjpif9LcE+p6YRMORCle2b3UY/SlB8QXrffRMu9GZK
XhXrL0Hfxqo8g0NcGFM2O/j2hxK8cHHCjq6jXJCKFI290FuCJdIhlafNuDDH
gBM2/3kJHqg2GfPtFHWf3ddutrSW4HFzkzm3LLgwTUv0gEdzCT4UD54icZ7a
j+NFBbXGEgwuGv8s9hIXXvpUdn2uL8HqgxUOy+24UG792jW+ugR3CKf0V9tz
wXXFlzn7ykpwfc6jTfrXubDtl26BSEEJvvEZNfzSiQs/xS22lWeWYHHH1DJr
FhfCT+1+YZFcgonBIo7C7lxQEhu2l4srwYLKtu1hXlxIHzKTbg4vwe7dnrOU
/Lgwc2FoqXNgCS7fM2uwIpALV+O9TNd5l2AMejXtDOXC/RNbR713KcHFUZ2F
zyO4MN7qTlrUjRJsfyUWcyGGCxtqhPftsi/BtIiZ3mPiuWBsKj5mtHUJhlaJ
3gxO4sIptdaCQssSTNjJd1iQxoWT5K8Em7ffulaWyQXDtvLZM4+W4JyiSc66
uVxYE9jMbzShzt/rqt+zAur8g7MDHPeW4Kymu/FWJVyo6dLTX6VXgg9ufi0f
VcGFC+cLJHu1SzCc/as18DYXJm3v5IduLkGXpb2/FWqpeDt7P3q7agkGKWYr
ltZzQYZnf/LPmhKs9dq/f/t9Lni4fFmdu6wEJx/p8uxs5MIbR6UxxxeW4PU4
rYZzT6n11CzkTZMvQTE9L9FRXC5c2v4h7Z5MCZadyt8V2MKFOJmLTlenlaDr
l5IohQ4u/Nopa7JsEhVP36tnlHZxofbn7lXdoiX4yrvvy/aXXPgyd/z4oNHU
fEUg39VLPb9Op3vr72J0sijLuvCOCwHPJ5UODxXjjkLDwLF9VLzYHvDJ/FyM
Zl4ynPAvXHjusvzE4XfF+GRQyHLZIBfmS7qvl+wpRo++KUfrvnOBJ3V6Yn1n
MQbbbssx+sWFr6FPXtrxi7HfN97w018u2AZUFis9LcaY9fImzqN5cFJkhcez
+8UYdamheKYwD+4QglCMH9QCLPPG8cDjSPpyzapi9Ay7eX2bOA8qt+SN+lZc
jFdvhb17PpkHhgmbOKm5xVj+l5NtN5UHhx32JJqmU+sfr/x4kjQPmp58tJ6Y
WIzLkiu0U2V4kB0trlUTXYxHm0/KbJbjwVBv4VTr0GJ85bNep12eBympL3sU
/YuxpGNF0yVFaj29IfltHsXYUbqzQFyJBzuim254ORejvqLf55SlPFB7EqCn
fr0Ypeb/YGms5EHk1XaZfrtiXJrPsn22hgfH41PfJl6gzuOpSs1lFR4svLSl
yPBsMfZkTwibspEH12YPOY03K8Zsh99LstR5cJRdrld1iDqv9aI3tDR5wP8b
JHPeqBiLXy/379zKgxZl57fye4px4OalIxe38+DMVrcinm4x5kzk9Anr8cBn
Bfumm1YxvnbXWx+hz4NNg493qaoXY9hgr8aSfTy44S8x+5NKMd7TCx9fZcQD
fdHT7+NWFeOlsFN+Ow7wIM+IV2KwpBgjmwy47Yd5EHdzP0tYsRjVf5rwTx7n
AWEHcsV4WPJ6yIA5D5YdD51jMaMYf82omnr9DA8ezTD8JDulGKdISOuLnOPB
z7TFlU0TijHlu4+u7wUelE6Z5uEsXIylj+YKTbfhwVjDKUbr/hXh1sCn9pGX
edB9SVHx/XAR6m2LzJFz4IHeGb3BqIEi5H10io935IHOBs/aXX3U+Iazwfxb
POD0dPqNflOEBkIJtYkuPPhkrnm46EUR7rR79nmeBw9C6m4vPdVehLVtqzvY
3lQ8DOv9nsktwqLFyc6y/jwIHzf44NGjIpxnueZjeBAPtlayw280FGHPJiWN
qWE8WNyhe2p1TRHe38wp9o7kwTbz/rWvy4uQb7N8u3AsD2IOBo8NLyzCCR2b
fl+L58GSmjVc3ewiPHVh1KPBJB588Xsa/zelCN+r2FWeSePB58ZTF/LYRRi8
Mu7B80wezLf5o34isgjNTB2+G+TyINDdZ6JUcBEeLBbTbCjggcr4Wc/u+xTh
VQ29rPUlPJD+npTh4FaENSOaazPKqfPfvcR++c0iXPbp4zOZ2zxwmJZDMQTq
c3GdRM8aHozRXiYVbFOEDoeM3H/e4UHdq7RebasiPPRipvepezwo+zS38Oep
IjQP9MvhPeTBuxMhN7OOUeuzK/uy+QkPdmuL6B85UIQfvIJ3ZzVT+wm2lpuy
vwhPc+Y/keLzoGF3V1/9riKcqHvSwqmNB612Wyov6xRh+8CBhe87eTBHLMVj
sWYRPnw0dsyeFzxgjxc27tpYhL2tR3+X9vDA2PboAv+1Ragw7cJUuTfU/eqV
DWmuKELvm6t1nd/z4GKAOAUJRSgzNy3ubR8PtE2PBKTNK0IpKbu+7V95sLGm
4MiB2UXY4KExPn2QB7vuiCyfJFWESxzEvo/9wYObJw78qZlchJofmgoO/aLy
iZ330Hp8EUq0BkPhX2o+B5GIBUJF6K9hGC08mg/tAwdPtf8pxHql6Q/2jeWD
h2jRWu/vhZjt13yXLcoH0/IJY+FrIW639gp8L8YH3XFmnP73hRjB01yxYhIf
DgxVsZNeFSK78EfURUk+eF6XOm/UVYgmEhltedP40EbTg9ZCbPhg8rpPmg/a
pxon3G4qxLeaonWKs/jAu7eg4/zDQqyaUWB1QI4PN+/eSptXX4jalqYffeT5
sPvoCzv+7UJkbRq1/rYCHzaGq211Ly1EO+/Efe8X8mHbucipG/MLcbaJlsaU
JXywfjH88lNGIV5O7PmrspwP1Z+N8thJ1O8tHD1NV/FhUVSp495Yav586bf2
ynwo7JXWEwkvxGqbnKmhKnw42HhlVnlAIb4r1pTIVeWDwu6O9xZe1PpteM/q
N/Fh4gU1SjEUonH+CfvWzXwQ48S6NjsWYkuhfu2bLXyYOnP0ftaVQrSp/+03
oM2HBVtPzFe5VIirX5m9/rWdD1sN7/a/tyjEaRLetf928uHczoU10eaFOH3H
RYXR+nxgL/Tw3X2kENcHT5v0z4APL95+ODjGpBAdPto6/tzPh4U+O5cUGxTi
c/0Q26/GfHCQzvl5amchmtdfGnx1gA8drpPvy2gXopj2pGHuYT5odl4IfQyF
yOGfcq45xoeSaRwzpw2FWGl9IyTdjA/Ka+g/6v7n7F/ud4oPt9cFj36ztBC/
tL/Tu3iWD3vmfHsavqAQNyaoDu0+x4evfftjd8wtxNQruvJLLvAhMq7EcmRm
Ia49NIM/xpoPu1SkN+ZPLcRXu5Mmt9ryQbzo8niziYVYqP+5KfUKH1qmt7VK
iRZi0pHvM2wd+JB5cH3Kg1GFWHKt6q26IxU/7uE2134V4LvUzZuEb/LBJmJY
c8VQAaq9vDXzvjMfTvsZS/Z8KsC8Rc7X3Fyp8dmyF8FvC1DbUePkFg8+XFw8
gwKEAvzz8nbLby9q/S8uX/vVUYAl4xbuz/XlQ3N4q242rwD3p2aePhhA7cdQ
ZebRJwXYdnuHpFAwH/Jnhr2dcr8AN+8U3Z0YygeJl9+L79YWoI/Bc/lNEdQ4
25B1pbIAsanJoymKD7nX6fJRgPyG566HYvnwxUBK/nlOATYrj5vZy+bD06V2
X/zTCjBfRm+zWSIf9Ce03N6SUIB2V7L/dCXz4fxnKt2iClB+l9KuPWl8WNkS
YpoeQu0vqka5OoMPvnU0QSjAeces8xSy+eBfuP/HJI8CvBarUcvKpb6fTi3v
VgGW7V1y6nk+Hy4kTg+2uVaAz5xWJqwqovafYHt8oV0B9ijuueRYwgdOMn9l
x/kCfKzp01pfxofB7LX/vM8UYGxrb/PYSj4UVYQ8hhMFuK/X6Jj6bT5Me/Qt
auBgAX4+/cblIvJBqmf/2WTDAjxn7g+xtVQ8/Sleb6xfgE3t+33r7/Dhxywp
0Qm6BSjTsO5S710q/4FK3y3U/Sxe8/HvPT6YnG6hEKEATUV2/JR4yIe7gesu
zVcpwIFte+1nP+KDeVXo5paVBVj0bK7OnCdUvr/+PsljcQFG1Reaz2yi8mei
UddGhQLM/DeBI8bhA0u5NPOzLLU/HyWfQS4fhk2lr8ZLF+CW8+JhXD4fEpwu
6+yTLMCHiUVfMlr54JhMhd+EArRfMi/Mvp0PgQ9UXpePLcDdIvt9oJNab19Y
oeVIPu5W1uP8ecYHw8nDN+cM56NtsdjJ/Od8EFllrM/pz8c6Dx+dQ918oNmB
y8d8XJ/Ptx/VQ31+acYnldf52Lrk1c/IV3zYH3Cl8sPzfIz+WXx/6WsqP3Pb
PGLa8tFdZteb4jd8CHpMHR8nH2N9Mw3WveOD04fwBUKP8rFj/5OJOe/5kCTy
c6j4bj7ChRJp2Y98+C1vcuc05mNj14kLzn18cFcrD5hVno+OsS3SLz9R+GxI
h3M+mhZMmrTuCx/gPFUus/Lx8Ezxvbe+8sHSrf3PmpR89OQ+eXO3nw+PYjc0
vonLx2fdhg9GDfLhaDHtJ+ajkUbSr9VDfIhvpOAlKB8jd3/SNP3GB+Eek3X/
vPNR++Tpszbf+eA1TJ2eaz4au0y/ePMHhSeTZbhmTvnIzxoyvDnMh1ELqOu4
mo/lz4Rn2/yk8k2NgnvrfBSevr3G5BcfRu9TVb9+Lh8r91dvWf2bD2stIsVX
nsrH9ljzlL/U2PfWr46eo9T6v6q/q/zDh3GRVHqY5uNOXd3x5/7yITm/grrg
fEzKchsvOcKHkw9ktH/r5eNx6R/vUqkxsQ+25aOHZ3jqqn980PtJTaeRjzNE
LLfmUGM7SQquNuajhOfFOtlRLVCnFHWjQTkfL0ilyzlR45Wav/Xsl+ejauYU
Uz41rjU9MHvpony00MmxkR3dAnbW1PXK5+PYzw5WxtRYz5sqH7PyUSTaYZsr
Nd6W7OCmNZ2azyD7Xwo1PlHdSSVwPmpKSoZVUOOk1o0KGeOo+2tLmVhLjYX7
qXQbk49z06xO0J97ilHl/E8eLnU6HU7/frUC7SfmIftocJYLNX6/qeqQ7Zc8
XPdxW/deahxhRC3vfR5m1bZZT6TGWhcp+OvJw5FX2qcKqPW/96To1bM8XGEQ
WKFJjd2S1MI2t+ThJvHKc9XUecytjjYffJqHSlNqnRSpcUErFS4P8nDwRNLg
Zeo8N/dT5ehOHkaONm8ops6/Qex204TbeTj345ifz6n72aYgG1ddkocucx29
Bqn7q9t0/dzFvDy8G99yfZC673V0+mbkYa+VeNNzKh6SaHqQmIfdbnNuFVPx
MtEzhkqQPKzqmxx8mYqn84l/U9TC8tAmpktYkYq3x/R2/fNQPNK99TYVnwo0
nHrmoVOPxHhNKn5tvshO2c/Kw2Y7u8h8Kr6rxzl2izrm4Sijci9xKv7Hznue
U3E5DyWc258ZfOaD1kZ1eoH4+1eLD4vKp2v7qPJmQa23Oj82/gMfcs6NzOSa
5eHZJ2cmZ1D5+cz18DuXw3n4Venfixgqf4XY1SXrjfNwb/NFieu91HrKacWQ
h8H1textFB5ocii6sSMPnxaKyA+/4MPxj8/l92zNQ/ndxvIeXXy4RbErIchD
r9CS+F8dVDzTx7ee2p+nfMLONup8qWw7szoPk5Qi5t2g8OzDbor+LaWeZys7
P5DCv8lnUOmpYh7OPJeT6PKUyp9bcyjAysMfEjuTTCg8PUCH88w8/Hj0u8Kk
BxReFlHlcgr1+cFsxUQKn7MotI8Uz0MZ4YspM+qo+vwmbpWeSB7uN9FItaqm
8pf8Uc83kVuUXMEH49UUXRnMxUki45SqqHpSQLGJxje56HN4JL2wgA+TqGha
2ZGLCidGZ3rl8MHiwSjr0Me5yJkquVSLqmcPf1PhXJOL4ReWLaPr3/LlNP3O
RVt7wxzDeAoPj2psv5eai2eXe+fmRVN4HkjRkahctPZ7svJjGIVPVLUL9M3F
0GjZ1SJBfLj/g4Lnm7n4ZL994Wiqvq9frElFSC7OrXxZ1OVOxRcdrqdz0fWR
4bpIij9M86MLai6O9WxTUaH4hhs93e5cVPO2ckmj+MmPQYpuaOZio8Xcjy8v
UfyCQmOTdbmYv+jz6VeWfGg1puBXKRe/1LWOZJ2k4t3LWVhRlppftStL/Sgf
yuhwlKD24zdyKdyE4mvU7X4VysWq2o17Kig+FzKvngKAHDzQHLwtaQcVjxRb
rPyQg3urxxsaavHhEoUWFIHABPfIa01qFP+j4bU5B3VXbqucspYPOyj10Vef
gzrFk6fILqOeRwRqDrKlh5y+UPxYcQ9FjzNzcI/RkKjnbOo86eXF5aCxjURq
31Q+/KHpQmAOllnpHJaewIczVDS/c8nBC9rRy8TGUHychk/7HHT6PWH63WEe
bKbZsWUOvvcJm6bzhQfpdDgdzcH0v+pLg17zYBq1Ose9OVinO+ZgCqV/HCm1
1audg6ttXybepPTTO5oOqObgn2vPhBQp/aVP3+6yHJx9fNDBv4oHFTQ8yudg
qMIC8fp8HsjnEMTGk/WUiEvhgSeVvd2iOfh4e6LWhSgeDE6h6O3vbPxXZetd
58eDg/R2P2ejsFyfV4kzpffoct+TjS2WIlt2Uvp6Wca4fjt+Nl5Nr893PsuD
YBr+7mfjB+6CtoOHePCXYheaVdm4tG9pSetuHpiT8MvGjQMtO4Y0ePDUmqKv
idko+0YhomANpU9T6IDOxsZ7UrFTFCl9R5dzj2zcEZZlOk2KB2LUbtWvZ2P4
vjdPSkV4cImGtwvZWPzvzq8/37nQRlW/8WbZyA7f+vzVGy5oUdFy3igbD8+x
sLds4UIWj6Knutn4Pkj5UehdLpDjU8/Grd/jW44XccGRLterstFKuzC8KYEL
7yzoAMzG06zTU7r9ubCHhq8Z2bgqr3ZLgCMXqih0bpqQjY8eVC/tteCCAh3O
/7JwdfORx23GXPCl6edAFp5pSFI8v5UL36lqP/pNFp5P91mbuopLg8PKU+1Z
qHNV5q+TLBcekb8s7Fu/49qfcVyg2ePqmizs/qfi8HOQA+xVdMBkYcL74Vqj
5xygT+9vCvW87z760vc5cCmUBpws9FX8sWB9Pgc66evwycLyy8pbKyI4QEcf
BQmY17c1M+YmB/KWTaL0fBZeYS0x6TnNAZrd/DyVhWLwepf7bg7Q2XvkQBZa
zLb29lvLgc90euzKwsjZfMlhGQ4Y/6AvOAvDYMKL2n/NUEuhpf/aLDzqMn2o
71UzKNHldFEW/vg0qG9/rxmC6OlmZ+EB+5RvJzOa4S8NV5Oz0G/hsp5i72Y4
NUjJISFq/cNuUietmqGJms37eyYe7isJvLy7GTbQ9PB9Jv4YU2H4YUUzJNHX
25WJx9UCjldPboZJdLlsysSwcLWSwc9NcJlSB/PqMzFWumqP5+Mm6JYnCYxW
5ZPX3spsAl0qmj9lZOJkR5Wjne5NQNItNhOvmq/hhpg3gSxN/wIysey8kG++
RhO4EkKaidXRqf7LZZvgK10Or2TijKrKKoOvT8GEXp5FJs7SvT90Lfkp1JED
pNbzyuZBp8lTWFpMyRmDTHR0r1U9P/EphL6lEy4Tu9bn6KjUPIF/VDV02pCJ
CUOqg2suPYEzdLgszcTeylOq5vOfAJcud3Mz0dtXWa6R+xjUaHY1NROzLeNj
zZ0fQ8orLkXAM3G9YU6l8urHQN/utV8ZuHHHAdv13Y+ApO+nDEzZkdZ4wecR
EPr2MgNvGYVUd214BCQ7eBnItZq368brRiDl7H4GhgbsvrrfvxHIdisz8AHO
3nJUtRFcCZxmoMVPj7S4Vw+hn5YjCRl4Uz0sY6r3QzBJp/VWBor4aW2vWvMQ
7tD0zCMD/34IYEV0PAASftcy0MzgxsFMpwdAytv5DFS7K97cr/gARkhAZyBr
i2qP5cP7QIkj6r8M3PxY1H+21X3g0HJDNwNPH7ftGCV5H9RpONiUgcJCzrUz
C+9BKk2/Vmag+qVKqw377wEdLRRBQi3r9AmrhxuAZs/x0hkoJaIXLhTdAL30
8U3IwILFKdNyNjfALhqeR9Jx1ssip1Vv7kIpLSf603GPkv0zH++7QIEBpUfS
UV9ocOGdNXeBRquYtnScfX7eiebOehiiw/lROhZbivqWserhEF0uMR1n/olP
u7K8Hu4p0xmXjttkBwok2+8ABQYUIUxHzaYfWc6sOxBO3j9Ix3/TCkOfrLwD
o2l48U7HwI/zLwx01YElTZ+c0nFgr+6GL1510LqS5v/puHDXgoF61TpQJwCT
jlM7SiOtP9RCGn0dpunI/zGy+ndkLRC410tHs9TfFQd21sINWg5opOP9d9mr
Q0ZqgCIHVEVKp+JvemRqfg0QerSI+v3cNf2B5jVQRqfHLGo90iLrjWRqQIEu
v5PSccdm2a53cQg0+h0ck449NhFKfHGE76Rfn4YKj532WztUw1F6uvdpOKXt
V9W0vtvwiIarZ2nYpLCiSuzIbVhD06GnaahUKLt3P68KYgZowpGG+5wbbg7t
qAIRRZrQpSGEKOm8u1sJF8n1puHvd9opKzUrgZSPGOr7jnLRj2sqQIvw2zS8
tj9PCTUqIPszHdFpaGb1Z5fw3XKYIU/z1zSc/WCMOFu3HG7Q6WaRhtbmd476
ccrgA13OD6dh5BZ1Pe7BMiDydE8aXjxh3WzxvhRotbJnaxpK3T3+yfhKKZDl
rU/Dq6fF4yPHl4IfOcA0jNW70LcypgRo9XtzTho62/g+nbWmBI6RhEtDxa6T
ugcai+Eh4Ytp6Ob28+AX82JYRwA6FTOttUXbxhRDHF2OPqWid7ze9ukJRUDo
eHcqLpGcPD91SxFcymMnveJSn9d5Bvu8LYTOHkIAMau4Jua+TyGQ9K1IRc8P
eerG6wqBoQepuOjYgctqLwtgBkmQVFzBn9j306cAaDb5IjgVt4+R0piuVgCE
brunou07azvfj/lA0MUhFQvdFnqbR+cD0nTtfCqKdq+8FbkrH5Tsji+0O56K
Fv1+xsvG5ENAGk3YUvFlpdZkudI8IOG3nfocdqdYnssDc7q8qVG/v5YrO1Mx
D56QipmKZ189/KBdlQsql+ZT/6Xip809ptKrciE+iQbAVAyRSPZKTMsBAgdi
qXjMYOr1j/NywJopmKglsmzFl7hs6KTlYX8Kmi4diM+Zkw00u7LqTcHw+uN8
pYQsyKePrzUFxz91fHB0YRYQeG5MQacd2o57czPhFk3/qlNwmWr54GjVTOgj
dkcKjopqVbK8lwFGBLBSUNgqfm6gUQYgHc7hKTi1UKrN+kM6kHLpnYL7zqro
SzqlA6HjN1KwIkjI4+yMdBhZQxMi6vMVDrduFKYJ+o0pOKwWq6a/Jw0IvJik
YJjWd/bm/lRYT9MXvRT8/Fg8oigwFZJpebeZWn/7S4WstakwgQEYrDW31VrY
kQK0e3V8YQqq29z7oeiUAgTuZVLQemybetrCFNhJ08lJKWgplTozpykZCmi7
YnQKjslQdldxSAZZKnuHh5LxMDp5ai1MBiLf3iXjBUOvuXxeEgzQ5bczGbXO
79N975wEpjS9f5qMleOfid5UTgJiv9Ul4wfFeSbRbxJhGT1dcTK+urNAfWNk
IjBwlYw3X70vObQ7EQgdiqa+z7K4IySSCPRsiv7J+CM188Sy6gTgUtXXyzkZ
n+7MCOu4nACb6Ou1S8ad1qeOTFiTACmG5EIwYNarCvwSD5NpenooGa9vlc34
kR0PV0kCJ+Oq/unLCs/Fwysqmt20ktFH7vGWgeXxsIsAfjLmPdb8XNTPBtqd
NFiSjFdH7Jb+LmbDPNLPSkax/DMj9Q5s8KLtsynJuPjxIYdqTTZ8o5cnnIwd
qqEVQWJsOETD33AS/h5UvOKREgf3aXrVl4Tm09P+JWyIg5Uk4ZKwtL1ggs2T
WIgupBE/CRdraEf/MYsFIQLQScjacTxf7W8MnKfLUXkS/hsW2aEcFgOtpKAn
4cntymderY4BTVqNs5PwvdqHCbpN0ZCRS1fgJDTiLlpz+nw0SNHp65aEveJf
n2+SiIZrpP+ThPrvYXJjQRS8JQmShG9Oz6ifbBQFu2k2eSwJT3vZ/53wNxLK
6O3up/ajf6ISkyKB2AE6SRhYzv+7eFck+JACnISqd5vq9X5GwDdaDq5Iwibr
fRKLUiLgKI3O85Lw8t2j3eX7IuA+HX5SSTi34puykHAEKNPlbXwStu+ZOmls
aThE0fT5TyLe9C63qDobDsK03P+aiKpn3+ktnRsOVvRuXyXi9w9xRXtbw6Cd
9EsSsWZSd9xq/zDQpOnGw0SMOfri2wXdMCBy5nYi3rfgRZcIh8E0Yl9R863E
YKG6ULhBji8Rf2XHdRndCIW3NDyHJ+LnXtvLhZtCgdA/r0Rcxdc4LvU3BIi8
dEzEMkehWKfbIaBIACsR/V5WLB5wDAESzuaJGPn31DgLjRAg5dIkEQc4Yiof
x4YAoeM7EzHgWGLJpQfB0EjLfUjE6+mr3Eb7BQNpL6xJxLiM4rSw/cFA4GVB
Ik42XzFrrWwwiNL0ZWYi3m2Lfd7+OgguPiQIiA3CYwddcoOABoMHoxJxdN9h
4w1Xg2ALfR1DCejqlTtpaGsQELh/m4AGvd+ml0wJAmmaTnYk4Nnvq6xudAeC
Iy1XnyRgZe0Jaf3cQHhHZe/d2gQ00vaSXHQjEEh6FCegKivtoKh+INwm5TcB
TztUDn+SDwRC76MSsGlJ/evOoQCBH5+AziF185vvBwCZ7lYCPp0Q8yQ6JgDM
aLiyS0CJng1jJlkHwEOaDp1JwBUzIqoVtgfAGkI4EnBLToXQyzkBEEvbR/rU
OCm2WfOHP4xnCCqu/6W1SPepP5DyoZKA4nnZoj9S/eEZTU8XJyD3btv57Tf9
gchf2QR029hwVOOAP+TSdqhkAi6TtOt4vtYfSLqNTcBS7XfP5CX9wYku58Px
eLxsQ9O0Dj+Bfx2PyokLh1cG+YEBbUc8j0euXuSqcD0/IMvjxOOxsoBruuP9
YAENf3fjsbhnYvu2Bl8g9Ko8Hr8/mrTNn+ULv4h8i8d/dsEN87V8gdhDcfE4
0B1rNEbYFx4RgI7HXLHlv5bc8wFSjlzj0XBII4ft6QNsaVLQ8X5Mh/XR3T5A
5PS5eJwnOqxrMd0HrGk782g86qyMXFP7zBtI+u6Lx/0za5cdT/YGbSIY4nFF
neWGXee9gciPjfHo8Of74l2q3jCTCMx4TI0ob1ks4g1ku/Lx+DiiSK2X4wV9
NJxOj8eWP28PXmV7gTFN18bFY1vdXpVPVl5A5OAfNlZ9/NGopu4FS2i76Qsb
oy7zZM5M8oIgOvx62Gh68v38Sy88YYQuby1snFa27q1RviecJAHNxnzLKjMZ
lic00/L8Nhu1WVejy408QZXYkWysHrngu3apJzBwwMalz+JUfUd7AqEbYWxk
zRaNv9PqAbZ0tHiy8R6m1PJzPOAlbZc4slGowTG63tUDdpAJ2bhwhd8q/yMe
UEQIORs3/G51Wr/BA2bT9M+YjcqLTTxvT/UAN1pe7mDjgqopu+Z8cYd+2r4C
No7JH/voUKM7mBI/ko2Pxq0Ya5/mDnWkwLHR6U7A9wuu7rCc+I1sXPxyaeJW
c3cIJ/4itZ9jo8R+aLnDaOInslF9q/gSF0V34DIBgs8+p996IuIOGcQvjEN+
7Wqf/Hdu4Ej8wTicVZ2iu7zRDfbQcjMqDgteCVdq5bjBXEJQ4zB8tf7zoQA3
GCZ+Xxx2ZLgUqdu5QSPx9+LwzM6UTfMOuEEM8fPicLt0gX3cZjewIv5dHNpP
SD9dssANthK/Lg7HKHmJnZroBjOIPxeLbeeNj+QPucJHApixOKZb4lTIM1co
Jf5bLF6xL5KfetcVfMh0sairtsVvcY4rELrhEounFt3O7QxzBWXip8Xis03z
nBfccoWxjKDH2GuXxk845wqdxPCJxbLebE0PY1fIIv5YLM6x4y2P13KFW8QP
o36/8s1jg1WuYEAAIAbfTns1J1bOFRaRAhGDOvMaFZzFXWGY+FsxOGwc+2z0
bxeBnxWDI2UHt8l8cBH4VzG4V1PE/FG7C9gQvyoG/wxFrp3x0AW0iT8Vgw37
9Cd/rHCBWcSPikHW6wM6q7Nc4CPxn2JwVert7k8xLlBH/KYYbImwbZP1dwEC
nwPRePq284q6Wy5wmvhJ0fhV8t3rDlsXUGEIE54OS/h96owLTCL0Nxpb9Aov
nDnkAl3EH4rGVWtltr7Y4wJFRJBHI0uv9coDbRdwJv5PNNaHfpiwSM0FTInf
E42/JfaN/FrlIvB3olG+aqq+5iIXGCEJHI1q4UqjR+RcBP5NFOokh0gul3KB
OOLXRKH2K6ObnIkuAn8mCjcYXND/KOwi8GOicPbAc8crIywg8BcQhQN1ieJX
f7CgjxgQUVhZX/3zy1cW1BN/JQqv/Fih3fGBBSHET4nC+Qd+9K9/zRL4J1FY
/2Xa3wndLFAlgBWFhsXup/Z2sgT+SCR2ZhqsmtzKgh7ih0SiAfeSKXBZUEwI
cSROtBSpaXvKAhcimCLxQMliaHrEAkJPQyJRreBFq+JDlsDPiMS8I4qe7fdY
MMaaGHJYUf17/8e7LGgmfkUk7n96fOOBepbAn4hEVoCpqtIdFjgQPyISdYRf
GeyvYwn8hwiMW/yH9aKWBbLEb4hAj9EpTfeoMbHLHkWgqGf32knU9xk/IQJl
6jOLCqgx8+8XIvB2rqheMTX/WeIXROD3nUMj06n1qBF/IALroi4+5DWwYBrx
AyJwXvSN3P77LIH+j0CpXXI5lo0sKCEFKQKj8/Uatj5hgQ8hLBFY0jBx+Foz
S6Dnw9HM5/CWKXwWKBP9Ho4pwpvThNtZMJYI4nC8tqJggVEXC1pIeoRjr1hx
tUgPC3KIHg/H7jCdC9PesuAW0d/heKHFcqNTHwv0id4Ox+AG+bm6AyxYRPR1
OEpab/c+N8yCX0RPh2POm7ufXlPx85To53A8Kx+mVUjFVwzRy2G4bf5tf764
C5wn+jgMtfpUODunuYAO0cNheOSa6PiZs11gNimXYRjNXbJWVcEFiLx3D8Ph
/iTDvKUuUEP0bRhear10zmGtCwQTPRuGk1kh9lHqVD4yBQUbf4g7SOi4CPRq
GKasbr/YQeUbo0/DMEH516GfB1ygnejRUKz+ex7OnXSBHKI/Q/GXj6rUuosu
4EL0ZijufW3Ss/eaCxgTOROKT4SeJDa4ucBCoidD8ez7UFPfIBcYo0wMdZQP
LRLJjHMR6MVQ/Dd+YdpsCl+SiD4Mxe9an9VflVH4RPRgKE7ZJtY4cpc6D6L/
QnGnhMPO81wXkCN6LwST2JvvKL90Eei7EJQdNl2x+4sL1BI9F4JlUg/9q/+6
QBSTIHhpCS/yFoWXjF4LwUPmlESe5QrqRJ+F4Jl6rzrRJa5A4PRQCCbobOi+
r+oKRI5ohaDQwD2T57quUE4IZQh61Kis0DngKtBXIbixyP2oiKUrkPAbDkap
xxWfZlyn6gFjWOC0CU9abvi6ApHXDcGoZVU3ayPbVaCPgjH0e1iVboErELkR
TH0/aVd5Tr2r4P23YKyweyN5qtUVdhG9E4zuVkcarD+4ghwhSMF4y6u8hffX
FYaIngnGmMdDmp6SbgL9EoyvlSUnBCu6CfRKEBrWTloxsMENLIg+CcKBS59y
kna5AbE/HwZh0fZsz8wTbjCd6I8gjNy6q07E3g3ekXAOwpyTTftLfN2gjBS4
IOzLWrO1IskNfImeCMJdM674T6l0g+NEPwRhZ1qMCja7Cd5HCkL/w0mqNVT9
Fyb6IAiflwX9mTHKHUg7elQQLlGx7n4k7Q65hP8Hon275pvOFe5wi/D9QHwY
N2aSto67gN8HorxngdGEY+6wiMB9INqGG9xZctUdfhP+HoiPH/bopwa5w1PC
1wNxkfyJUY7Z7gJ+HogeUdzm3HvucJHw8UB8t0H5rlqPO+gQ/h2IOn9YHQp/
3UGG8O1AzOq5K3l6hgd8IPw6AKU+fT8rouwh4NMB6Dhrxpt/uz0E/DkA+84p
Oe+z9ICjhA4F4MHexZpjPTxgPeHHAfjAcfb8ySkeIEb4cACqbhpRtL3jIeC/
AZg7p0l33UsPyCZ8NwAXLwgMMPjnAc6E3wZgrL7WrweynmBI+GwAzox7w4pW
8wTSLv3ij2GS9qseHvCEX4Sv+uPstN//DBw8gZTz2/4Yedzq67qo//moP8pp
NI+xq/SEy4R/+iM3qMFK+pknaBO+6Y+fMr5azPvrCQT+jP3R1HX3r1A5L/hC
+KQ/Ll3waqbtZi+4wyQcHvbMfFh1nOLPhC/642BBmriVi5eAH/rhs7iOF+5p
XnCV8EE/VNqjoTXxkRcQOXPTD1sbnm34/cULqgnf88PXo7JrDKZ5gyXhd364
819+29QN3iBJ+JwvTqv7eFP9sDeQdn2ZL27ablrFcfYGY8LXfPF+8F+3pnRv
+JdP8zNfzE3i96o0eUMs4WO++ONKD2fcD2/YSviXD0ZLKhhskfOBAQIQPhhh
FXn87VYfCCP8ygd/+W0d++2cD6wjfMoH0VZRxTLUR8CffJA3R/X3TvQBb8KX
vNHY11k/7J0PrCb8yBvX1o5W2THFF5oIH/JG27KinNNqvnCF8B9vlLSJLv1y
0hcUCd/xxrFDZXu6Ayi9RfiNF3b/FI3ectsXzhE+44XztrkVz3vvC3NI+Hlh
Qee62OvT/QAJX/HCslIpw32afmBO+IkXzuhc0JVy3g9ECB/xxJ6tp9bYxvhB
JuEfnig83GqMjX4CvuGJbv1X9Fx++QGxA0544vqZye6vpvlDHOETnnikS9Gg
bqk/7CX8wQNX3lUXeqHlDwOkAHhgRdOXqA2H/IGhBx7Y/2/9bI6tP6gSPuCB
zw1kWGm+/vCC1H8PvPwgiFtF6WNfUu89sPpEstjkWn9BfXfHCvndSnEd/sAl
9dwdzwoFrDg35A+upH67I46zkLWfFAALScC6Y/OqroG6RQHwhNRnd/R3fJur
uyUArEg9dkOhLx77JA4HwDRSf91Qwbm+e6p9ANSReuuGg6ph+/YHBwjqqxva
SY3J4+UGgCipp26YNV14MKAxACpJ/XTFwHk1ugFvA+AgqZeuqLNwb2+LUCAI
kfroirfnV+PxuYEQT+qhK/6QHt2lvCkQtpH654oDQrPV9EwD4Rupdy6Y/XZS
V+blQIgmF+KCK+60o35IIJDybeeCl0Ov9W4sDISvpH5R42M/dM81B4IfqVcu
uE1Bd7D3SyCsJfWJhS3PbboSJgUBn9QjFi4NuDw+dVmQoP6wUHOjweX+nUEw
nwASC2d1jV14yzII6kh9YWGVnd8ME+8gOE/qiTNKjxvYYZcVBNKkfjjjxoCl
te2PgqCK1AtnnDsFrjh/CoJDpD44Y5On0kXrScEwntQDZ1T5/TEzfUWwAP9v
4ekTrosW7AkGQ4L3t/DgneE37y4Fww+C77dwxqwtb/uDgyGRAPAt9D1rrqRR
Ggy6BL9v4cP8I9kt7cHwleD1TXz0dZV1wZ9gAT7fRAOrklzOnBDYRPD4Jopd
vBe2dksI9BL8vYlCP82WdJ4MAS+CtzdxvYjf2TueIQJ8dcKc8K37P+eEQCvB
Uyc0ynP/eIAbAo4EP51QQ894mfhwCCgQvHTCU+eLZP7NDoV6go9O+FQqplBZ
MxReEjy8gWe3TBnOOhUKywj+3cAt36a+O+UTCg4E727gwaUJzuaFoQJ8c8TC
d1UPk9tDQZToTUfcstjs9qJRYQL9eB0n9Ycd+LwgDLIIXl1HiU3Gyd/1wqCP
4NN1NJ2UHKlhGybQa9eww8xx49PoMIH+uoYhm3vd4urDoI7gjQMGx7fcKOgL
AzmCLw5Y77Z//rjp4XCa4IkDKg8evcTeFC7QL1ex59WwpcPJcJAgeHEVG0xk
p0b4hQv0hT3273ti9rMsXKAX7NGAP+F4dE+4gP/bo/DrHZEnxSNAkeT7FZzn
OzZGbV2EoD92BcOb1p6VOxoh6FddwctZL0aLe0YI+keXEeXHmAkXRcBFkq+X
8fjKGH+x5xGQS/LTDm3b8txmjYsEQj+s7fDDzE3b16+OBPI6yyQ7rBvS4B89
GAnuJN9scewZXBLiGingh7YYb1e8k58XCStIPtlgmqzCevnOSCBy7qoNTj08
4fMV4SioJPlig+9ULKyerYgCEZIf1jg7c0v5DtMo0Cb5YI23S4OfNLCiIJvE
/yXMPXQ4Ry83Cj6ReL+EM2LYxt3tUaBK4vsSdtseeOw4NhrsSTxfxCnvfMWV
VkTDSxK/FzF8UFXqhUk0zCXxegGDw498YLOiwYrE5wX80vLH3So3GnJIPF7A
opwpA9s6omExib/z+GROvOIy4RhIJ/FmhQcXp82XWxkDW0h8nUPfyPVfGkxj
oI7E0zksVjvhxWXFQCCJH0uslFg0vCUnBiRJvFhgtZTb2hmtMZBF4uMsZu5y
2qL/LwaWkHg4g35lU+f1LYiFP+T+z6D+Po3mj3qxcJXc92mcOG/8nt02sQJ8
PoWl8hbxUpGxEETu8yTu23uqTgNj4Ri5v5P4tORvYdOrWOgm92WO23cut7sj
Gie4HzPMmvpznMySOPhJBPoJFJp42JKnFwdB5PyPo9b6Q+yB83GwnJz3cbQJ
+Z5kExAH2eR8j2G4wuKrpgVxcJSc51Fkv/4xJ4kTBz/I+2tHMLbtSOiegThQ
Iud1COtH8qzyx7EhgJzPQVy++Mavj9Js8CPnYYohVpFWbQvYcIfs3wS/No5p
tFvLhh/29H6NcItm2eR7W9gw0EDvzxD9mivUHuxhwwGyn334xF7M4PoRaj6y
fgM0Mx5fWmpJzUfWuwdTPGdyd9qzYT+5390YLLExRc2FDQZkPTtx7YdzK938
2VBOnr8db0kXXFwaxYZ55Dy18Xq46NmlyWyQJfNr4oJzVjPdctjwhuwX8HrI
mxtqpWwoJb/fgLckL8TsRDa4k++vxnUvxS6VNrDhGDEUlTB0bOnfa4/ZUES+
PxNTHGw2x3DZgvcTR40y096iOqOdDUnM59BkNv/jpy42ZJCxEnxombZXrocN
Tsz8UBAtfSn9NRvSmeeDUskSHb93bOAy64Od8/fwn35gw3Vm/SDX6zbToo8N
U5n9AXv46bRjn9iQwuwfnh5VupdPjVWY84GM2cErD1HjRjLfbli7VGLPCer3
ucz5gpVfzKJ6an575vzBUFut9Ab1fA3mfuCDft+fEGp9YuR5hrD/hvRVKWr9
POZ+oTp+Ya7EczbEMPcP88pmR7Oo/Z9i4gOc675vvsRjw2omfqC3pjim/Qkb
/mqR+AKNQpOCivtsqGfij+JZPY7T69igw8QnfLXWF/pQwYYcJn5BSzMR1hdS
+2fiG0LGdq4Zlfn/+o/Dq4ofLzQS2NDN5AcsN/+55W84W9CfMwMboe4jq/3Y
/+cXlIdkrnnJYoM2k3/we9ZBHH+VLfATToJqaP+YLCv2//kLl8dajtw7zgYH
Jr8h/2Rj/iFDaj4m/+Ft1WTZc9up9TP4ALNFN2z+vpGaj8EP0Nu6bdbPZWyQ
YvAFrl5WzbGdQ90vgz+QEjPlp4UEFZ8MPkFT6dPfnaPY1O8IfsEHr1eWXi/j
oIjBN1jh37/HoCYOZjP4Bw7mB8ZaxcZBLYOP0DJU8BKuxZF//UDhJ2iqD7+/
Z0LlN4OvcFtjiayIShw8Y/AXdP/tcPg1NQ78GXyGN3amY5O/xgr6O5cgOM2w
TPhxrKDfdAn0gzeHzU6PFfS/LoGc6oz496xYQT/OGv5EdPEtj8YK+oPW8KHQ
f23KxliB3reB926rakKkYgX8zQaGp9fYbuyPEfRzbWDGYTXDsMYYQX/ZFnSO
phxLT46BUKa+gfvskbCLN2IE/Xc7aAvc8vOLcQz8Y+ojrL9j56KwOgYKmPoJ
6dlhapMnxMBJpr7CYoMUubxX0TCLqb9wOy9hiWhVtIBvX4HDD7xPTAuOFvhr
V0Ai2qyh1SIa1jH1HXiLFu/bsyUaPjD1H1LOd4nflImGWIYfgOcFx68n+6PA
gOEPEGsfYax6PwqEGX4Bo9srYlfHRUE5wz+g1LenbrddFFgw/ATKIyXuBuhF
wVyGv4DEX63kYYUo4DH8BkqKb5xg/YkEV4b/QEZ9zT9lXiSoMvwIBpTGXRXL
ioTPDH8Cj9f7OWNZkRDH8Cuw+pE+ToHiC/sY/gUpR8bKnlaO/J+fwTI588nN
4pH/8zcQXvPoxeHXEXCO4XewPHaDr2R1hED/3oDkI9ky70MjgMPwQzh/eaHL
6/MRgv6ME/X81Mci2yME/R4n6E9fPrRzXoQgPp0gq75yuPR3ODxh+CmUrN3d
uY0fDosY/gqSf99F/ckJByeG38JtGQ/VFvdw6GT4L5T5rijlHQ+H1Qw/BiGT
Z5LDauHgzfBnYNv76W6WDofXDL8G7686x7L7wwAY/g2NOm9Edj4Kg3CGn8PB
iVv7FqWGwVeGv8MmdXNJrVthsJ3h92DTqW0XcygMEhj+D39738us3RAGf8KI
PoB2013/xKaHwT5GP4DoJpv5c/pDIYfRF+DudcDt4uNQGMfoDzikPXbJmIxQ
OM7oE3A+ZzWp2TUUKhj9An9GRa56fiIUpjH6Bu6PcgtW0ggV8AMWPLdcq1Io
F/q/PgL9rckzHf6EwHJGP8E0z5aNNztCmO1OcYHFGx/E3C0LEfBDFwg2vg46
YSH/6zPY0zMwd7xdCAQz+g2OtClpjtsfAl8ZfQd1qvMStyqHCPinK1we/2xL
7dSQ//UhXNcyUnAYDBbwVVdo+xikZc2l9BGjL8HlX0BSemEw5DH6E1g39mjJ
UfqI8XvdoMWCM7/ZJhjMGP0K8gtzc+v2B0M1o29h/LRb+wbXBQPTrnUDv9U7
ppyYEQwXGX0MhbfE3kv+CoJHjH4Gu7E1bf86g2ABo6+BX2rxcml1EDgy+hs4
0ROFIthB0MroczhXmLxJyzkIVjP6HVJ+rwlYfjJI4Od7wHXbsr9G24PgNaP/
YWDuGueapUHAvLDsAWNHEuVPSwQJ3k/0gCLxCe27hgL/9xdgjN7pdJu2QNjB
+A/wqboysL0qEFIYfwKuHBcOuR4fKHi/0xNiVbbmHXUNBCPG3wAzdYfeWxaB
kMf4H9Bgl7qqVz8QxBl/BO53PwhjrQsEM8Y/gZPXeqTMZgdCFeOvQML2/pxb
YwJhGuO/wDWd70e63wXAecafgaEr/UrXnwbAfca/AbHOHnGTkgCQZ/wdqLZ6
OM4mJgCuMv4PGLQdLHjICgAu4w+BeNWuWBPLAFjK+EfwYSb70dx9AeDC+Evw
qV9/01y1AOhm/CeQ1jr21UghADYw/hSYSTS/viceAAGMfwU8Q7bshW/+8IHx
t8BC+mmY/nN/0GL8L1hocGjfmXv+//tjICK6Y29Fnj/8YPwzEF8XHrwl0h/2
MP4arHuhNUOY5S/49wu+cGPMnucj5/xBgvHnYCCu6s1KY384y/h34FHqtipK
0x/qGX8Ptm0vqN60zB/kGP8PFu1X850xg/o+4w/C2k5F9hIhf4oHEv8QSkq6
3n165gehjL8IxpnLpb4V+gnw0R80gtXvW3r5wWfGnwSbixP/7TvhJ8BLfxjQ
jKrI3ugHuoy/CVXj3v2ym+b3v/8Jj+oGMe+TL0Qz/iisuFg9/sA93//9U7iu
nrXyfLwv/GX8VWDtl/d54+AreH/AHzaVyM6pNfQFI8afheSj8W9GVvkK3k8I
gNv7sl7FTfQVvM9A3WOgulTSe5///V/4O9PYcUKDDwgz/jCs/Dg8qyXB53//
GEaE5b8IOfkI3scIALezTT+CD/lAIOM/Q+0M0XUeG33+96chQ+JuevdMH8H7
IQGw1UBsb9SwN0gz/jb4dLWsKm/1Bi3G/wb3gsXaqqXeYMH446DaLOwvF+YN
MYx/Dl4bTk8+edkbGhl/HcI+7qmXMPYW8JlA2Pu2LkdugzcoMP483F5a+cRP
xhv2MP49tFaqKpj98RK8zxMICcEauVHPvSCD8f9BrvTp+XW1XtDE9AdAf/5r
c+UkLxjL9A9gQfvNgBA3L1jJ9Bcgry15wMTCS+AvBYFVDOvF9d1e4Mn0J6Aj
YU/O3zVeUML0L+DbO/Ej7TO8oIfpb8Cd8yX9EiOeMInpfwCo7DqZ9MoT1jL9
EbABXlXQA084zfRPYIe7zrfnuZ4QwvRXoF0yc7JrqCfUMv0XkH72e4LHdU/4
wvRnQPit6oe3Zp4gw/RvIGn16YyEnZ6gw/R3YKjaeWe5suf//R/o8/JpWiLr
CWlMfwiiI1zW/RL2hKdM/wjGvLNwVPhC4R7TXwLxy5vTMto8BHwvGB5pCxV5
13nAQaY/BepGRfEPszzAk+lfweG0vRfNwjyglOlvwUrVl/NMb3lAL9P/ggLx
QyWZ5zxgCtMfg94595aYmHjAeqZ/Bo+s5zgf3+oBlkx/DUzHnay6t8oDIhjD
GKK7Ilvd5TyggenPge/gbV7yBA8YZPp38CjlzB/Zn+4gz/T3oH/v+rCvb9xh
N9P/g5FfSsmyfHdwYPqD8DlKfUHyHXdBPQyFxnV2Mm4FVN1h+ovg2th08068
u8BfDYWlprsOmga4wwqmPwklPZ/Td9x0F/ixobDYvOBs2EV38GT6m3DzZXjs
puPuUML0P6HWKGGr+l53eMX0R+HdvSdHIrTc/++fwo9Vcp92rXOHjUx/FV6H
+H86vMgdzjL9V8BBxWMPZNwhlOnPwo0dz7f5TnSHO0z/FhRiyuOzR7nDV6a/
CwXvSq0WDrnBHKb/C4rL23N+v3UDXaY/DI7nZI8vfuYGF5j+MdSlsNwLm9wg
kekvw5v2SfPC7rpBE9N/hgGRquX8CjcYYfrT8GaZd865PDdYzPSvoWbXjfij
KW5gyPS3welMiGhOtBs4M/1veKCufdI0yA1ymf44rPMbv+WspxvwmP45PDZ9
EdN10w3GMf11cI+/Z1dk7wZrmf47WJ6oe/z5ohscZ/rzYMt+muB91k3g50dA
qvGXbz4n3KCC6e/DPy/5ewMH3f7v/4Oj6kmpSkO3/98PgAVmt1+90XeD9cz7
AzD0X1FnHldD+7/xijbK9lWyEyGRtNqvaFEosmZNtiKPQvaKbKdFq1S0qrQp
isIhLbQopM45c2RLliikRKWkfvM8n9P8/DcvvTqde+6ZuWfmut5vhYnTDi7m
SfoIF/FpUvxvR3Oe5P3CRcgUTjfOm8/rySfA7KVA9shcnmS9cBHXnM5ahs5k
x5vyDcDhJX2HGPKwhPIPaO0ev/iPLg+HKR8BscwARRMdHqIoP4GXJ5TNvk/l
QUj5CigcHdndqcWTrC8uYf13GDlPZseb8hkQvXFtMNVkx5vyGzhokTPWYxIP
pynfAWirioax27T+uIRpASd7D2e3X1M+BOZO0jf//Xlpyo/gvtGT6KXs7zOi
fAlEO0fwwtjP20L5E3hLNzutnsKON+VT8KJridU5bZ5kvRKBR/ZTtWZO5+EL
5VuwavJ52Y36PMn6JQJuth6v24x4mE/5GJh++35dkV03OlJ+Bsm1H48HG/MQ
QfkaXDXdvCTYjCdZ30RgkaK9iiK7f1oonwOe3ueXrez+m0T5HWx52By5fg0P
qyjfgxd3Tq032sSDJ+V/0PC/S6o+23m4RvkgXBYZlK/4hx0Pyg+hqWP1yZAD
7HhQvgivz/7VXeLBgz7lj+BwWLPmKI8dD8onIfDZS+8xQTxJPy4Sq88N1Jkb
wcM9yjfhzrWngoorPEn/jt027L/vFXu8DKF8FGzHi5U35vAk/b4onD+knrjq
EQ87KV8FB51fs4pEPERS/gre+jVZue94KKV8Fs7vPNa5spHXk9/CuWdFA73+
8jCe8l1w2ZH3a42SV0/+Cwu0Ha8UDvfCccqHQXpi/rhyLa+e/BjSlpU4u87x
QiXly2B81d37tpVXT/4MpYYfXMLsvKBL+TTM+dmmMXifF+wov4aImnvJU894
4Rzl21DXpd3+IdxLsn6LxlhrmyFG6ez5j/JxWFiu3mviAy/J+9ZorD0en3Pz
uRdmUL4OK+2FJm8avCTruxiYu94Ij+/tjXDK52HMHeN7ciO8UUT5PdRN8bj6
7/vzZsr3IUKwa2f8Em/J+i8Gc1LkWl5v98ZiygeiLMPG+uZxbxym/CBM6xcf
mHDJG5GUL0TC8padhtneqKQFEaQarKZ8qPBGZ/e//2JgfGdVzpQGb1yg/CLk
yy1m6fXxgRblG/Fp4dZi1Uk+kuc9sajRuLL5ubkPbCkfiTaHfooHdvhI1pOx
0OgXk9d41geelK/ETrU1pxcms9d3yl+i6qzhGrcyH2RSPhPr186d4d/gg4WU
30RrgNNE94G+qKZ8J9InF4y3NPSFK+U/4a45T6d5PXufQPlQ7D733vLwSV9J
v579/xXX9r5K8e3JlyLG43LScIEvnlL+FJXKOV9n/PGFI+VTYSDdNVdP45xk
vRqLZFuH6D7LziGE8q0wGvxbKe/YuZ78K2r0MryXJZ/DA8rHIv52wOA85lxP
fhYnY0LT+/T2w3fK1+LY18KVenp+OEn5W5yKGNZn5lY/jKB8LvKvhz0dHuKH
G5TfheKkOTGvivxgSfle7OmtcPzwbz/UUP4XfkP3VWtO8cdBygdDfs4P7Yn2
/lCm/DDeOJ1xcQnzRzzdsEIpRTte9hl7H0L5Y5z5+a34k3wAKiifjCOL81/9
b0EAHCi/jDsZye/OuQfgL+Wb2fVlYpXN3QCEUP4ZJvF38rf8DoAW5aNhqdb0
5O3wQBRQfhpR2/vp6s9h7zsoX42YmbcDtDcGSvIhl2Ea8qW23IO9L6B8NpIP
JOurXA7EcMpv48abpmPShYG4Qflu7Hzy8N75z4GS/Ekcnswf++tx3yBUUz4c
b+YqaqTqBOEA5ccRmX/MWnt1EPpSvhzyZYddbN24/DlU1kn5TooPwgzKp6PW
ZVB0dFkQyim/Dtt+11PuNgdhO+XbcVhXnO42PBidlH+H+Rte6kfTYARRPh75
/QpjmvcES/I2cTi7rP8D8cVg5FG+HtOmfDcrKAqWrO/jkHl5s9aN5mB8pXw+
9DN37EsZcx6elN9H4Dqp4UlLuXw/KqOmalw9fh7XKP+P30e/B2ZnnIcZ9QMg
27xgU/F7dh1P/QG0yWj5vVEJwT7qF6AyPXHkH8sQyf1BPE40Z/cffTyE3U//
9ROgW2m71TI7RJJHikeOZYDa0W8hKKN+A6ZuWDstczzXf8BJhdtJ3zdy/Qjk
Wid76oZfgB/1J/BWe+p9N+EFjKN+BT4lm6172j9Ucn8Rj4KcH7bjrUJhQ/0M
JO6azvf0DQUtz+Kx6UbvY7VloThG/Q78Oe8UvbRvGAZR/wPH++8Yl78kDMnU
D8GX8b8UjQLCMI/6I5glUlmeJQgDQwEe7Bn5+I/RkHA4UP8E8q2NBsM3hkOG
+il4umLztNsJ4Qij/grOGo6o6/s9HFOp34KF0eM2D515EUXUf8EA34Nhb89c
xHrqx+Bt52D/TaKL+EH9Gdz82WUSOv4SeNSvQaCzPv/swUuS+5sEbHTJbphW
dgnZ1M/BplbPd0Gj2XUB9XewTPpSSNrBCLyjfg8sgv7KnXgWIbn/SYBdYtoM
pcmRGET9IOwwTtK0ORuJBOoPYb1dwwvrj5EA9Yvg3eu4paxpFKhun4CEKRsO
u16JgiP1k5D+8vSOSIVodP33gCkBjHL7/9z/icZF6jdBvfjOCVVRdE//Cet6
FaY5zolBMfWjEF40LHx/YgxsqT8Fu7ObLg9XjMVP6lfhwu5V4hfsdcGb+leY
p9K8y/VQLEZSPwsbTujbfb0ei5vU34J5iplicH0srKjfBUNf67x74y9L7r+u
QGnCUk9He64fhudHFi4NZ89blFe8Au+zRpqL37LnFXoACJslo/t7jomT5Buv
QOpxl9SsrXEQUD8NQTLirgNJcT39NWj9TFAwaIiDzH8T+grKI51GHdKPRzj1
37CiW9N4jns8tKkfh4phNf+cLonv6c9haqNf0tL/JWAD9euQ4qbXELWZ699B
4WHFPOfrCT39PCx8sD3yYXcChlN/DwFHm2Uj2O+VTf0+fPp68FhLwhUsov4f
hqv+7BS0X8E76gfCon2Hj96yREleNBHLLwjGDUlOhDL1C3Hii0Gpu3QS4ql/
CP/fgUcdNiTBiPqJOJb3wUh0JwlPqb/I3s9rSxeqcv1GuB92ERseTJY8X01E
HyfTkvLnyQiifiRqhph+mDonBRrUn0SNh/PklfEpPf1KbIotjpyvnIpV1L+E
nJvlrNYjqaijfiaqBv6W2VefCg/qb0J5i6A1a/1VqFK/E4m7q1TyKq5K3pcl
Ytf0PpsDLdJgSv1QuGY4MJMepkFM/VHE1jcd8DJOhwv1S7H2zZX51/PTe/qn
sPU9OyPK5BpiqZ8Kt5/B65aXXoM+9VfxQOVxUrnNdZRRvxX7mrXHDHpzvaf/
ikemb+39DTLwh/qxcGyYY9nmnoFg6s9i8n6d4oclGdCgfi3+MPyqn4O4/i3U
VF+c4Nlx/VyY6vnneqRnoo76u/CY+iLoRWcmTlC/F02973aEWd3AMOr/IpKv
086PuYEM6gdj1eK5fvh5Q5KXTsJUvrvnFYubeEn9YsjKBMY6xt7EAeofY9IE
1y9eHTehRP1kLNaYbCe3Jqunvwzn7syumuwsGFC/GYVZfUvVhmRL7p+TYWVm
lJt+NBs7qB8NcYZ+dUxNNv5SfxpH2nppNlrcQiD1q6E69Ep0xM1bkvvrZCio
quHKmNvIp342Whs29FEKvC3hkyfjTex+qQpprt+NLu0NY38cuIPT1P/GmnDV
f5y/3cEw6ocj9XXch0Xb+cig/jhUO6XOnKrh9/TLcbRVx2boprt4Q/1zzH6i
a6FUfRf7qZ+OZje5XRs23+vpryNWIe2WYu09RFK/HT7O47QH786RvI9Lxo3M
3RXHWnJ6+vGoKOdFGXvex1bqz0OuxPXClv65Eh5+MrQv6d15F5OLQOrf42Cd
Qr99unnQoH4+RtjMjCkpzsNt6u9j4K73Bnu182FF/X58vcPMtD+aj8/U/8eo
Cwdf6ZXkw534ADjeVTisfnCB5HkAexy25Led2FqAJCrs4vfhXfv+3CiAMfEH
MMunwMe2F8cnQOqkYuPwlQ+wk/gFMF95OORu4gN0//cAMwVzlavO5LU/kDw/
SIHfitrBSVYcHwHKE2Pn7417iGLiJ6Ccp6A06vdD2BJfATkHRrmmWxdKni+w
3/fHuyOjEwvhRXwGJLUvH+naVYhhxG/ApoC9m66uKUIm8R2w98bcuUWZRZLn
Dyl4v+U2v0CpGDXEh8DR2GphrGOx5HlEKmydbvpuKSpGH+JLYPNDg3dy40qQ
QPwJVCdvF/l5lmAW8SnAG26yva2mBE+IX4Elj/ZFbjd+hG3Et4DthosnO6If
4S/xL5Dw/NaQW52PcJ74GOg96/H68LWl0CJ+BgJOia0vZ5cij/ga0MqqaqoY
UCZ5n5IK9SeV8yc6leE78Tmg9bhgfkJhGTyJ3wGLzOSmhSMfYwjxPZDkcdZ6
0IHHkucfqbDUW7++15PHsCA+CLrKJwwZrs7xQ9BsU++59tATHCa+CP7ci4vI
ffwEfYk/gqHKK7YtGv0UCcQngb9Zx6vOvRy/BEO2h8uIHz7FM+KbIMtpahUz
uFySj72KkLX8DZ3byiE17D8+Cm5qzwm0zCrv4afg05fsffdlOL4KTP0n9LZd
9gy5xF/BHTV/06FRz7CO+Czw9PmmJ13/rIffgms/xtTLD6vAaeK7IGVgSYA6
KiT9o6vIT+Z/urW1AtnEh8Geu6XmV3kVWEz8GMSZt13vTq3AO+LLYIvVAvWs
pxx/BmnlqVGPGit6+DQILtNRnzuQ49eg21h0faAux7fBz+kXzM2XV+IZ8W/g
EbX/08u9lXAkPg5iTzkHPAuslPSt0mD+0Wv++OuVCCW+Dtzz8jqrnlRKnu+k
YabK4IKG+ko8ID4PQmrP+G+RE2AN8XtwUEdlu5G6AN+I74OalgLT3XMFOE38
H9QanJsqbSvAcOIDYX/T/tGtewWS50Fp8NI4MmyxrwALiS+EWUzEKKkEAV4S
fwi7u19pqeQI4EJ8IugnzFzgI+T4RQh8mGVv90WAKOIbwWWjlU+IlFDy/CgN
7/f2ytFU5fhI+CL1vHWUlhDbiZ+EiL32NiEQop34SpDTmvM+ZYUQvsRfwoyp
Dil2DhyfCTMPv0/MPirEXeI3oaPvtZdX/YSwJr4T3OpKTRfEClFP/CeUKxvW
Hr7B8aFQfaz53tJCIQYRPwqZut2PihmOL4XluhuUqj8JYUz8KVw/qnj2QpsQ
YuJTQdxX3rBBXgRn4lehuHbliNohIvQlvhXcFH7OcJ8okuQZ0tG4/51vtqEI
hsTHwpRJY1T8zUSoIH4WdDWui+RWiuBAfC207/IvG71FhG7ib+Fs+/3WKmeO
zwVRxdy1uu4iaBO/C41Nys1aPiIUEt8Lj9dqFxSFirCO+F/Y1TemuDtOhF/E
BwMju1nm5TUR/IkfBhnLva4r74qgTgARNIsEI5yLRMgl/hjSfmepz6sQwYb4
ZOx+sEhnXorwmfhl2PLLN8egVgRP4pvB4cmJZZsaRVAh/hm0fCfsXNouQirx
0ZCl4y6n2IuBKfHT0Pv+6Um+SgyqiK8GFZ25zxgVBv8Qfw1fvBM76kYx6CI+
G46X5acWTmRwgfhtqP7h+9ZRh8Fk4ruhu1v+IjODkeRDrqHml/7zPvMZLCM+
HHwqBl1SsGQkz+OuoSX48rvyZRxfDupz3qVvtGUgT/w5DHlS2ZVlxyCE+HR4
vGC/SLSD49fBPLZI+/4/DO4R3w5nPz5S3uPKwJz4dzjb333v56MMXhIfD0vG
vl+r6clgF/HzIB76u1iPx6CV+HoY2557R86PgQ/x96CfZzgtLpjj80Fut91k
uXAGycTvw+2pFWXzohjMJL4fVuiOmW4bx/H/8OrI0o3LkxhsIT4gVvfetHRq
GoN24gciv3KxfH0Gg0DiC0L1vdqZM9kMphF/EBsNih7J3GVQSnxCBD1eJtic
y8CR+IW4lXDvcswDBgOIb4iyfFmjvGIG14h/iNLR04LzyhisJT4i7hYY3Ywt
5/iJuJg4+tIWAQOG+IrYUf7JXFbM8RcxfqYf3+sFg5PEZ0T5p0HN315z/Ebs
en6oaXoNA33iO6K5T07Wmg8MlIj/CEfPt/M2fWLwlfiQqJz13t+snkEJ8SMx
wagwQfkbgzjiS8Lh4JkTt75z/ElE/NZQN/7BYDPxKZFz/4p36k8GxsSvxJOi
3rdbWhiMI74lngwwSR37L9+V+JcwC/u+S6+D42Oi1OaClE4nx8/ESmMjpyFd
DI4SXxN1W0Sp9d0MTIi/idP83Xn/8k1liM+JSaZSKda9xD38TghlAhze9Rb3
8D3Ba1H7s0lOjLHE/4TpiOitJfLiHj4o+hwadXmYoriHH4rnspdu2vYRoy/x
RZH2aECEZ19xD38UPv8SxpTEMCI+KVy+NNadVxYjn/il2GRpu9S9nxjmxDfF
mtf3fGz6i3v4p1gdPyxiwAAx5hEfFRuiXU/cZbcl/FQ4PS2dtXSguIevijM6
w8rKB3L8VSSUbNeeOUiML8RnxdPgNAd/dnsB8VvRGfT9QDm7fYn4rjAs0lrb
/u/PE/8VB6dsG9j/fxwfFvklYdH/bvsSPxY3NS7u6WZ/vjfxZdEkmtX4nt2O
I/4sXBm3MXfZ7W3Ep4XJRDuZM4M4fi02lb0LMRnE8W1RkNu7qoX9+w8R/xZO
vR89jhjI8XGxJULLxYDdnk78XMSdmlb0gB2PAuLrYsp9YZkJuy3h76JroZrn
HXY8lxKfFyPH//08ht0mnkMmTtqc7HZjx1/C94VuRVLJE3b/SPi/mBL7j/EA
dlue+MBwKRDuXMjuTwk/mL1Pf2myj93f+sQXhrDtRHkgOx+kiD+MX0qPFOPZ
+SLhE2PT/ustyQpidGn8xy/GIC2j4Dh2fukS3xj99O3eBrDzz4f4x1jtP/GN
i6wYvYiPjLqZgb5m7HyV8JPxwPDiF2V2Pm8ivjJqTy/oKGXnexnxl9F7hE7f
Y1JiOBGfGWU/Zfeos8fHPOI3Y55SoXr+XwaWxHfGuu27NFd2cvxnjOn+7VnN
Hn/txIdG8AvnKXbtDOKJH420X+WTxG0MPIgvjX3LVA+ZtLLnQ+JP4903syFJ
v9jrE/Gp0VG6UVGaPf5XEL8a+Z83Wtmw54dexLfGFHPzD2GNjOT5dSZMa1Uf
ixo4Pjbkip71VmDPNyuInw3XWpfA6V84vja8zDv+saljEED8bSyqc4pyYM9f
7sTnxq2yolGuHzl+Nx43yDcffM+gjfje8LXRHeJSw/G/8avF1N+umr0eER8c
Cq+wxow9f84ifjiKpcbtG/uSwQ7ii0Pb4Xv1z+cMCok/jgX94qJyGAa2xCfH
35a5144JGbwgfjlmK5Zq6lVyfHMwuos0a9nzezbxz1GyryAt6AnHR4dKqXbW
DPZ6MIj46bhnEIyXJRxfHffvfLU+WMTgB/HXobZ89nulhwwqic+OcmnP9qh8
dvyI3443JTkhmrkc3x0WCd9vXr/HYDrx39E3THWNDp9BEPHhMTlW3+PqLY4f
j8t5Fppjs9jrHfHlsa9luW1QJrv+IP48Yuav6Nt5jYE18ekxMcFygX0ax6+H
/EjDv/kpDL4T3x4L0tTmDGevt9eIf4/nNj+6nBM4Pj6KlfPN8i4z6Ef8fPSv
OT1AMYZBBvH1ceMR7Kwi2d9H/H1klDRNP3eR/Tzi80PhTZhXUSiD5cTvxx0F
g63t59nvT3x/FC56VDAxiIED8f8hNjLQtvHn/AAI22ane9CXXe+QPwBKlebl
oV6cXwDT3L9K3zzDIIX8A5DdafW07CR7fSY/AXxDdutUH+f8BXjQbaHV4MZg
CfkNkJr6/n7bEQZh5D+AyYWZdX8PsvuT/Ag4l2eV2r2fwVLyJ8Bbc3Tvvy6c
XwEGwvSWFnY9pUv+BQTntHt82cXOD/IzILZWJvalA+dvwCbrUtvibQyek98B
z1qXpKTbs9dT8j+gsdovKHAT54dAgdy5gc7r2esx+SNgvmehpqUt55fAEZX8
qlGrGOwm/wTsOltGN9mwn0d+CrSo13flWHP+CszxvnjgzGJ2/5LfAvrT5E9b
WjBQIP8FXg/Wnaxoxo4X+TFgOGuYYyG7Hh1H/gz4fbcwdJvHrmfIr4FJngv9
ps9mcJ38G+jTrPLPRyMGGuTngO78LCZEnx0v8ncgZo96yYLp7P4nvwdWHd08
//tUzv8B6217TMMms8c7+UHgP2VJxVx2/byE/CFQFbZ/fDeOXe+QXwQf1xw6
eWoMe7yRfwStdwuT1Uey63Xyk2BZ57s1eUPZ8SZ/CRqHPwtYq8r5TSAcem7Z
j0EM1pH/BFKtapfO9mfPz+RHwb6MA7uHsuv99eRPwWTLuJIUBfZ8TX4VaOZH
XzWS5fwr2K3ipPZQmv0+5GdBu4V8vyVdIojI34KydfvPCTpEOE1+F9Qsun5+
dRvnf8HcoffGVf0UYQ75YVBTFDpnTZMIFuSPQemyBdXCbyLsI78MOvj3Fazr
RVhM/hmIb1yaX1zL+WlQ/G1Xv7nvOX8NShy0nW9UizCW/DZ4Na5264RXnP8G
smMDvoU/F+ER+XEw326KYh+RCD/In4Nz1Tn8I+z91TLy66Ax2rjr8xMRvpB/
B/axt8UrS0Xgk58H9e/HmuQXcf4enNpx3GTyAxFkye+DaVoVz4NzRZJ+SRa+
6wyW6mDv77TJD4T8Q4tz7G5z/iAkdh9QKrwpwgzyCyH20fmmCRmcfwipggRH
rzTOT4TSkSmudf/vL0JHSuzghVfY70N+I8w75GuRcFmEyeQ/QuiZnQOkokWI
JD8SpJhZu9ddYsef/Elw2969/mYo51dCP6Pbb/ucF8Gc/EvIsNzStjlAhDDy
M2FHlFR8tq8Iz8jfhOn6D0YreokQSn4n9B/wPHX9aXb8yP/EXndhmn5ChEry
Q2FgWMfXv24iLCR/FPQWKMZZHRHBkvxS2KnrtCPygAhvyT+FbIcxM7/sFUGK
/FRQez9pmNEeEbLIX4WAy6cV/+Vn/ya/FUYk6smX72D3N/mvkN9o8D+1rSJo
kh8LRzx8p9rbcf4sLFyuvzplPefXwmQnHb+mNSJcI/8WNEqPCwxXcn4u6O9W
n+C2jN2/5O/CupVqXvlL2PlNfi9c8LT/3ctShHPk/0Ltz78Hzc1EcCQ/GJZc
bejlNZ+dn+QPQ0mSTsyjuezxRH4xrKsvtlCYJYId+ccg45IhtdCQ85Mhd3ZD
8WldESaQvwznl7hHFGiLYE9+MxyN2+zxd7IIEeQ/g8ed8YNmThRhLvnRkKi4
pt11HDve5E9Dw4U2vczRIhSSXw2rN8o9aBguwhXyr6HG7lT8ZDURWsnPBr+o
PVUOg0W4Sv42rFd9tPnKAHY+kN8NVmUBcz4osX8/+d+wgV/kNFZRhDXkh0PQ
h53f7WRFyCF/HGot3AqjpUXwJb8cNtR3Nrz5K5S8n8vGr8Kvu0Z2COFAfjqk
v7KYvbGV89fBZ+pgu6hmIRrJbwevu1biN985/x0ST7bEjvoqhDr58VB3pm+e
3WchXpM/D4sKA3QufxBChvx6eDr3ZMv7t0IEkn8Prs3vlTVeC3GO/HyY9T7z
iEMV5++DhnLjjFSREPnk94PO/kuLGyqE6CT/H9YPzsrUeSpENPkBkdo028m1
lPMHosJSyeROkRAG5BcEz767V2cB5x+EwEjlGnKF8CE/Ia4+sZp/6i7nL8SQ
MSn3i29xfkMM0p04rs9NIfqT/xCRMo/2Wl0Xwpn8iLgb5JsSeJXzJ8Lx7d4y
YZIQvciviMSvR0WqCZx/EYduJZasjeX8jBCjJT4yUojt5G9ECW/Hzrfh7Db5
HbHIv2OI+gXO/4j1KzKvbwsSwoj8kOgW++gk+XH+SOgO5V2q9xailPySaBua
2KB1VohD5J+E9YvPmntOst+X/JTQX7NkaYaHEEnkr0TaeeHG5qNCTCK/JbL8
3VfpH+L8l7CyWGR4cL8QreTHxKH8mVJ3nIUwI38mdNsW32x34vyacPt2Yuls
RyFukX8TdWLZ4+7bOD8npBvkv+VvZvev+3/+TjzS5oXKbhRiAPk9MS/ylMfi
tUKMJP8n7A3+xgevEmIE+UGh3/FT7pWNECrkD8XNLw5J462FkCa/KN7JrT3j
vIj9PPKPIte6JPaeuRD3yU8Kywc32hVMhPAmfyk87YcHroEQ1uQ3xc4p0tuS
Zgsl709vo0t924HfRpwfFcZmpoWL9IXYQv5U6J2/vCxah/OrQqDkNuznFCHO
k38VY24Ix1pqcn5WjDiVvCNWQ4go8rei+HhH3e+xnN8VY5NLk5ePEsKd/K+Y
2KmSmD5MiBryw+LVsbc1ikPY+U7+WGDihLUO/xPiNPllsbSrvl9xf84/iwHS
WjITlP79+/7z08JjWr0uT0GIjeSvheX2GxPre7PHL/ltoeEx2GGxtBDN5L9F
/6P9f6T/FUCP/LiQXxtfNKBD0OPPxcDhFR/3twoQRH5dTMq/YP28WdDj32Xn
zy+Z2Y0CjCY/LzxvfpWO+SpAFfl7USjttrhXnQCvye8LNb0rbx0+CqBF/l8c
XuiQ+6RGgFLyA+PzvAefp7/h/MFwHHprfdgLAT6QXxgt4gXD/jICbCb/MIIP
OY7bKhBgCvmJgT8TDpWWC2BK/mL8tvdQ0XksQAL5jfHg6p6u0BLOf4yIqrbp
XQ8FsCY/Mk7WDc3Yni9AMPmTceSV6PDTHM6vDI/MSecM+Jx/GUG7VL5EZQsw
ifzMyJaLCJa7IUA0+Zvx6Qz/jPM1zu+MSXUuD6tSBdhG/meUOO3aY5IkQCb5
oTFk6dKUjHgB5pE/GmrBo13HxAowkPzSKNZ/VR4cKcBE8k9jktFJvvxFATzJ
T40ZFwfrH78gwEjyV6N1XfC89iABOslvjR1uf6oO+AswhvzXOPN3aa8WHwF8
yI+NldUB9w/y2PlA/mwwo+7J/zklwFjya6N3XuU7zxOcfxvvc4WL+7qz+4/8
3HAZVWAWdoT9e8jfjetvLj7TOCjACfJ7I7pzY/2tfQLcJ/835h5TPr/IWQBj
8oPDd23ykxonARTIHw7vMO3QI47s9ye/OGYYxDYO3i6APfnHEar7t+qGvQCN
5CfHlQCz5Ss2CVBI/nJsXXJkfes6AarJb45Kx/BfEWsEmEH+czR9jBtpulIA
MfnRcT8/XPx9mQDJ5E/HvQPyY8KtBAglvzr+cXfrmL2I86+j8nnb9pfmAojI
z47a00e27Ddh5wv525F2WrpJzpg9fsjvDo3nAf0uzBFgBPnfYeM2PnfkTAFK
yA8Pbde8rlgDAULIH4/7uZsrRukK4EZ+eUhtUNAL0xbAi/zzaF58a0IfLQGu
kZ8e4f67rh6ayPnr0TROo+DtOAHsyG+P9r6fHBaMEeDjWoVp63vxkW2eHhMz
gt3/P/rrz+rDxzjRUcc2Nfb40PuQqTGQD5Ms6weWKgLojz6ZPFKND9XPk9JD
BwpglP1tiPpoPiJ2K2pWK7Pzu0VdSm8CHxWmTQZj+rDz/+14+2VT+eA7vxFu
kBNA2rV51lF9PmwaKmRCZNj5ccPXL2M2H9H3yx4UdVVCPaLJ9ucCPqJqyv7X
3FGJj1PHRi1YxIfV6soWtbZK5O8auS7aho+MUdWOs35WYvpZmT+vbPl4cXbD
vN2NlYjJavhSYcdH9avbCwu/VqJ/a7Wm+w4+ckc2nV5QV4mTi8S3a3bzcXiJ
bOunj5X4mSkM+bOPjwGObZcy31Vi+5Tn+U8P8+HpUrw/rroSL/k1s9d48PF0
+74T/FeVWLKuSTb8FB8tC//kt1ZVIldZbnSgFx/tqvYG68SVMBCN5cGPD7Eg
/s0HYSVS003mJQbxEXjsIf98ZSXGXXIyLbzAh8bA/NKdzyol/UY+Qs9fVN7x
tBL/B7w5eL8=
          "]]}}, {{
         Directive[
          PointSize[0.009166666666666668], 
          RGBColor[0.368417, 0.506779, 0.709798], 
          AbsoluteThickness[1.6], FontSize -> 12]}, {
         Directive[
          PointSize[0.009166666666666668], 
          RGBColor[0.880722, 0.611041, 0.142051], 
          AbsoluteThickness[1.6], FontSize -> 12]}}, {{
         Directive[
          PointSize[0.009166666666666668], 
          RGBColor[0.368417, 0.506779, 0.709798], 
          AbsoluteThickness[1.6], FontSize -> 12]}, {
         Directive[
          PointSize[0.009166666666666668], 
          RGBColor[0.880722, 0.611041, 0.142051], 
          AbsoluteThickness[1.6], FontSize -> 12]}, {}, {}, {}}, {{
         Directive[
          PointSize[0.009166666666666668], 
          RGBColor[0.368417, 0.506779, 0.709798], 
          AbsoluteThickness[1.6], FontSize -> 12]}, {
         Directive[
          PointSize[0.009166666666666668], 
          RGBColor[0.880722, 0.611041, 0.142051], 
          AbsoluteThickness[1.6], FontSize -> 12]}, {}, {}, {}}}, {{}, {}}}, {
     DisplayFunction -> Identity, DisplayFunction -> Identity, AspectRatio -> 
      GoldenRatio^(-1), Axes -> {False, False}, AxesLabel -> {None, None}, 
      AxesOrigin -> {0, 0}, BaseStyle -> {FontSize -> 12}, DisplayFunction :> 
      Identity, Frame -> {{True, True}, {True, True}}, 
      FrameLabel -> {{"fringe phase [rad/(2\[Pi])]", None}, {
        "\[CapitalDelta]z / mm", None}}, 
      FrameTicks -> {{Automatic, Automatic}, {Automatic, Automatic}}, 
      GridLines -> {Automatic, Automatic}, GridLinesStyle -> Directive[
        GrayLevel[0.5, 0.4]], ImageSize -> 450, 
      Method -> {
       "OptimizePlotMarkers" -> True, "OptimizePlotMarkers" -> True, 
        "CoordinatesToolOptions" -> {"DisplayFunction" -> ({
            Identity[
             Part[#, 1]], 
            Identity[
             Part[#, 2]]}& ), "CopiedValueFunction" -> ({
            Identity[
             Part[#, 1]], 
            Identity[
             Part[#, 2]]}& )}}, 
      PlotRange -> {{-0.09999999999999999, 0.09999999999999999}, {-0.6, 0.6}},
       PlotRangeClipping -> True, PlotRangePadding -> {{0, 0}, {0, 0}}, 
      Ticks -> {Automatic, Automatic}}], 
    Placed[
     Unevaluated[
      PointLegend[{
        Directive[
         PointSize[0.009166666666666668], 
         RGBColor[0.368417, 0.506779, 0.709798], 
         AbsoluteThickness[1.6], FontSize -> 12], 
        Directive[
         PointSize[0.009166666666666668], 
         RGBColor[0.880722, 0.611041, 0.142051], 
         AbsoluteThickness[1.6], FontSize -> 12]}, {"O", "H"}, 
       LegendMarkers -> {{False, Automatic}, {False, Automatic}}, 
       Joined -> {True, True}, LabelStyle -> {}, LegendLayout -> "Column"]], {
     0.15, 0.41}, Identity]]& ],
  AutoDelete->True,
  Editable->True,
  SelectWithContents->False,
  Selectable->True]], "Output",
 CellChangeTimes->{{3.8268601114674735`*^9, 3.826860131215652*^9}, {
   3.826860244339305*^9, 3.826860285565693*^9}, 3.826860716863392*^9, 
   3.826860809980283*^9},ExpressionUUID->"087fc51c-8c9e-4a7e-ab78-\
5a05a07aceaf"]
}, Open  ]]
}, Open  ]],

Cell[CellGroupData[{

Cell["Figure 4", "Subsubsection",
 CellChangeTimes->{{3.5376201884192*^9, 3.5376202071236*^9}, {
  3.5611972527810564`*^9, 3.561197255386256*^9}, {3.561266600335642*^9, 
  3.561266612635642*^9}, {3.561789251597*^9, 3.5617892519402*^9}, {
  3.820655275145426*^9, 3.8206552811393905`*^9}, {3.8209274429887495`*^9, 
  3.8209274436081305`*^9}, {3.8255688607201767`*^9, 
  3.825568863675226*^9}},ExpressionUUID->"d6884c06-6a41-4641-b9ae-\
cfe4b1a8f066"],

Cell[BoxData[{
 RowBox[{
  RowBox[{"Clear", "[", 
   RowBox[{
   "\[Sigma]", ",", "r", ",", "TS", ",", "T1", ",", "T2", ",", "TA", ",", 
    "\[CapitalDelta]z", ",", "\[Theta]"}], "]"}], 
  ";"}], "\[IndentingNewLine]", 
 RowBox[{
  RowBox[{"data", "=", 
   RowBox[{"{", 
    RowBox[{
     RowBox[{"\[Sigma]", "=", "0.4*^6"}], ",", 
     RowBox[{"r", "=", "1.*^9"}]}], "}"}]}], ";"}], "\[IndentingNewLine]", 
 RowBox[{
  RowBox[{"xint", ";"}], "\[IndentingNewLine]"}], "\[IndentingNewLine]", 
 RowBox[{
  RowBox[{"NP", "=", "1000"}], ";", 
  RowBox[{"\[CapitalDelta]\[Phi]O", "=", 
   RowBox[{"{", "}"}]}], ";", 
  RowBox[{"\[CapitalDelta]\[Phi]H", "=", 
   RowBox[{"{", "}"}]}], ";", 
  RowBox[{"\[Sigma]G", "=", "0.002*^6"}], ";", 
  RowBox[{"\[CapitalDelta]", "=", "0.006*^6"}], ";", 
  RowBox[{"\[Sigma]\[Theta]", "=", "1*^-6"}], ";"}], "\[IndentingNewLine]", 
 RowBox[{"Monitor", "[", 
  RowBox[{
   RowBox[{"For", "[", 
    RowBox[{
     RowBox[{"i", "=", "1"}], ",", 
     RowBox[{"i", "\[LessEqual]", "NP"}], ",", 
     RowBox[{"i", "++"}], ",", "\[IndentingNewLine]", 
     RowBox[{
      RowBox[{"TS", "=", 
       RowBox[{"1.196*^6", "+", 
        RowBox[{"\[Sigma]G", " ", 
         RowBox[{"RandomVariate", "[", 
          RowBox[{"NormalDistribution", "[", "]"}], "]"}]}]}]}], ";", 
      "\[IndentingNewLine]", 
      RowBox[{"T1", "=", 
       RowBox[{"1.193*^6", "+", 
        RowBox[{"\[Sigma]G", " ", 
         RowBox[{"RandomVariate", "[", 
          RowBox[{"NormalDistribution", "[", "]"}], "]"}]}]}]}], ";", 
      "\[IndentingNewLine]", 
      RowBox[{"T2", "=", 
       RowBox[{"1.193*^6", "+", 
        RowBox[{"\[Sigma]G", " ", 
         RowBox[{"RandomVariate", "[", 
          RowBox[{"NormalDistribution", "[", "]"}], "]"}]}]}]}], ";", 
      "\[IndentingNewLine]", 
      RowBox[{"TA", "=", 
       RowBox[{"1.197*^6", "+", 
        RowBox[{"\[Sigma]G", " ", 
         RowBox[{"RandomVariate", "[", 
          RowBox[{"NormalDistribution", "[", "]"}], "]"}]}]}]}], ";", 
      "\[IndentingNewLine]", 
      RowBox[{"\[CapitalDelta]z", "=", 
       RowBox[{
        RowBox[{"2", "\[Sigma]G", " ", 
         RowBox[{"RandomVariate", "[", 
          RowBox[{"NormalDistribution", "[", "]"}], "]"}]}], "+", 
        "\[CapitalDelta]"}]}], ";", "\[IndentingNewLine]", 
      RowBox[{"\[Theta]", "=", 
       RowBox[{"\[Sigma]\[Theta]", " ", 
        RowBox[{"RandomVariate", "[", 
         RowBox[{"NormalDistribution", "[", "]"}], "]"}]}]}], ";", 
      "\[IndentingNewLine]", 
      RowBox[{"\[CapitalXi]Olist", "=", 
       RowBox[{"ParallelTable", "[", 
        RowBox[{"O\[CapitalXi]", ",", 
         RowBox[{"{", 
          RowBox[{"y", ",", "ylist"}], "}"}]}], "]"}]}], ";", 
      RowBox[{"\[CapitalXi]O", "=", 
       RowBox[{"scale", " ", 
        RowBox[{"Total", "[", "\[CapitalXi]Olist", "]"}]}]}], ";", 
      RowBox[{"\[Phi]2O", "=", 
       RowBox[{"0.5", 
        RowBox[{
         RowBox[{"Arg", "[", "\[CapitalXi]O", "]"}], "/", "\[Pi]"}]}]}], ";", 
      "\[IndentingNewLine]", 
      RowBox[{"\[CapitalXi]Olist", "=", 
       RowBox[{"ParallelTable", "[", 
        RowBox[{"H\[CapitalXi]", ",", 
         RowBox[{"{", 
          RowBox[{"y", ",", "ylist"}], "}"}]}], "]"}]}], ";", 
      RowBox[{"\[CapitalXi]O", "=", 
       RowBox[{"scale", " ", 
        RowBox[{"Total", "[", "\[CapitalXi]Olist", "]"}]}]}], ";", 
      RowBox[{"\[Phi]2H", "=", 
       RowBox[{"0.5", 
        RowBox[{
         RowBox[{"Arg", "[", "\[CapitalXi]O", "]"}], "/", "\[Pi]"}]}]}], ";", 
      "\[IndentingNewLine]", 
      RowBox[{"\[CapitalDelta]z", "=", 
       RowBox[{"\[CapitalDelta]z", "-", 
        RowBox[{"2", "\[CapitalDelta]"}]}]}], ";", "\[IndentingNewLine]", 
      RowBox[{"\[CapitalXi]Olist", "=", 
       RowBox[{"ParallelTable", "[", 
        RowBox[{"O\[CapitalXi]", ",", 
         RowBox[{"{", 
          RowBox[{"y", ",", "ylist"}], "}"}]}], "]"}]}], ";", 
      RowBox[{"\[CapitalXi]O", "=", 
       RowBox[{"scale", " ", 
        RowBox[{"Total", "[", "\[CapitalXi]Olist", "]"}]}]}], ";", 
      RowBox[{"\[Phi]1O", "=", 
       RowBox[{"0.5", 
        RowBox[{
         RowBox[{"Arg", "[", "\[CapitalXi]O", "]"}], "/", "\[Pi]"}]}]}], ";", 
      "\[IndentingNewLine]", 
      RowBox[{"\[CapitalXi]Olist", "=", 
       RowBox[{"ParallelTable", "[", 
        RowBox[{"H\[CapitalXi]", ",", 
         RowBox[{"{", 
          RowBox[{"y", ",", "ylist"}], "}"}]}], "]"}]}], ";", 
      RowBox[{"\[CapitalXi]O", "=", 
       RowBox[{"scale", " ", 
        RowBox[{"Total", "[", "\[CapitalXi]Olist", "]"}]}]}], ";", 
      RowBox[{"\[Phi]1H", "=", 
       RowBox[{"0.5", 
        RowBox[{
         RowBox[{"Arg", "[", "\[CapitalXi]O", "]"}], "/", "\[Pi]"}]}]}], ";", 
      "\[IndentingNewLine]", 
      RowBox[{"\[CapitalDelta]\[Phi]O", "=", 
       RowBox[{"Append", "[", 
        RowBox[{"\[CapitalDelta]\[Phi]O", ",", 
         RowBox[{"0.5", 
          RowBox[{
           RowBox[{"(", 
            RowBox[{"\[Phi]2O", "-", "\[Phi]1O"}], ")"}], "/", 
           RowBox[{"(", 
            RowBox[{"1*^-3", " ", "\[CapitalDelta]"}], ")"}]}]}]}], "]"}]}], 
      ";", "\[IndentingNewLine]", 
      RowBox[{"\[CapitalDelta]\[Phi]H", "=", 
       RowBox[{"Append", "[", 
        RowBox[{"\[CapitalDelta]\[Phi]H", ",", 
         RowBox[{"0.5", 
          RowBox[{
           RowBox[{"(", 
            RowBox[{"\[Phi]2H", "-", "\[Phi]1H"}], ")"}], "/", 
           RowBox[{"(", 
            RowBox[{"1*^-3", " ", "\[CapitalDelta]"}], ")"}]}]}]}], 
        "]"}]}]}]}], "\[IndentingNewLine]", "]"}], ",", "i"}], 
  "]"}]}], "Input",
 CellChangeTimes->{{3.561274213802642*^9, 3.561274229562642*^9}, {
   3.561274262735642*^9, 3.5612745079036417`*^9}, {3.561274544126642*^9, 
   3.5612746601936417`*^9}, {3.561274727833642*^9, 3.561274759273642*^9}, {
   3.561279317504642*^9, 3.561279337235642*^9}, {3.561279538604642*^9, 
   3.5612795418186417`*^9}, {3.5612798281056423`*^9, 3.561279836734642*^9}, {
   3.561280013625642*^9, 3.561280025210642*^9}, {3.561280093710642*^9, 
   3.561280097433642*^9}, {3.561280155177642*^9, 3.561280157170642*^9}, {
   3.561280582550642*^9, 3.561280589639642*^9}, {3.561280762927642*^9, 
   3.561280766253642*^9}, {3.561281145835642*^9, 3.561281153909642*^9}, {
   3.561281852567642*^9, 3.561281852772642*^9}, {3.561282899529642*^9, 
   3.5612829289356422`*^9}, {3.561282967001642*^9, 3.561282979215642*^9}, {
   3.561283025622642*^9, 3.5612830890876417`*^9}, {3.561283195956642*^9, 
   3.561283212115642*^9}, {3.561283288123642*^9, 3.561283298643642*^9}, {
   3.561283723674642*^9, 3.561283728037642*^9}, {3.561283771549642*^9, 
   3.561283790438642*^9}, {3.561284165938642*^9, 3.561284191716642*^9}, {
   3.561284944827642*^9, 3.561285037641642*^9}, {3.5612850679026423`*^9, 
   3.561285075413642*^9}, {3.561285331374642*^9, 3.5612853479476423`*^9}, {
   3.561285701251642*^9, 3.561285703450642*^9}, {3.5612857413296423`*^9, 
   3.561285751573642*^9}, 3.561285808151642*^9, {3.561285961209642*^9, 
   3.561285992904642*^9}, {3.5612896860988417`*^9, 3.561289689718042*^9}, {
   3.561290168794042*^9, 3.561290169340042*^9}, {3.561290205594442*^9, 
   3.561290231209642*^9}, {3.561293178235042*^9, 3.561293182774642*^9}, {
   3.5613569055626445`*^9, 3.5613569142206445`*^9}, {3.5613695522218447`*^9, 
   3.5613695653882446`*^9}, {3.5613696735440445`*^9, 3.5613697372388444`*^9}, 
   3.5613699789920444`*^9, {3.5613702311036444`*^9, 3.5613702318524446`*^9}, {
   3.5613703485092444`*^9, 3.561370352019244*^9}, {3.5613849682967997`*^9, 
   3.561384975894*^9}, {3.5614634161734*^9, 3.561463449105*^9}, {
   3.5615360065142*^9, 3.5615360143922*^9}, 3.5615360806142*^9, {
   3.561537073913*^9, 3.5615370849421997`*^9}, {3.5615375138642*^9, 
   3.5615375853901997`*^9}, 3.5615376375098*^9, {3.5615376841694*^9, 
   3.5615377409533997`*^9}, {3.561537782777*^9, 3.5615378186102*^9}, {
   3.5615379291674*^9, 3.561538001567*^9}, {3.5615380811426*^9, 
   3.5615380956506*^9}, {3.5615381479574003`*^9, 3.5615381621222*^9}, {
   3.5615387121158*^9, 3.5615387418338003`*^9}, 3.5615387778854*^9, {
   3.5615665325492*^9, 3.5615665452632*^9}, {3.5615679826316*^9, 
   3.5615680044716*^9}, {3.5615680408976*^9, 3.5615680646876*^9}, {
   3.5615698702939997`*^9, 3.5615699602124*^9}, {3.5615703914119997`*^9, 
   3.5615704028*^9}, {3.5615707513976*^9, 3.5615707553444*^9}, {
   3.5619027593332233`*^9, 3.5619027625156236`*^9}, {3.5619028842736235`*^9, 
   3.5619028876744237`*^9}, {3.5619029523052235`*^9, 
   3.5619029528200235`*^9}, {3.5619029868748236`*^9, 
   3.5619030030676236`*^9}, {3.561903058634824*^9, 3.5619030780880237`*^9}, {
   3.5619034934692235`*^9, 3.5619034939372234`*^9}, {3.5619038285416236`*^9, 
   3.5619038536888237`*^9}, {3.5619039038116236`*^9, 
   3.5619039357292233`*^9}, {3.561903999580024*^9, 3.5619039998920236`*^9}, {
   3.5623012004686565`*^9, 3.562301228143057*^9}, {3.6214254477308564`*^9, 
   3.621425453144066*^9}, 3.8211631722812786`*^9, {3.821163203274437*^9, 
   3.821163252684233*^9}, {3.821163342894368*^9, 3.821163422843565*^9}, {
   3.8211634560397706`*^9, 3.821163458068351*^9}, {3.821163503961605*^9, 
   3.8211635042707767`*^9}, 3.8211635642154093`*^9, {3.821175535360238*^9, 
   3.821175541138836*^9}, {3.821175614718175*^9, 3.8211756154522486`*^9}, {
   3.8211756769888935`*^9, 3.821175709467263*^9}, {3.821614712883657*^9, 
   3.821614752042905*^9}, {3.8216148045654955`*^9, 3.821614831878471*^9}, {
   3.821614881151681*^9, 3.821614920324086*^9}, {3.821615009215398*^9, 
   3.821615134561349*^9}, {3.8216151745933447`*^9, 3.821615395005094*^9}, 
   3.8216154905984745`*^9, {3.8216157179445553`*^9, 3.8216157192400417`*^9}, {
   3.8216158988790793`*^9, 3.821615905629999*^9}, 3.8216159429621873`*^9, {
   3.8216167843933525`*^9, 3.821616785027694*^9}, {3.8216168558881025`*^9, 
   3.8216169078172374`*^9}, {3.821616967813772*^9, 3.8216169724174623`*^9}, {
   3.821695160622672*^9, 3.8216951612629156`*^9}, {3.8217006205449495`*^9, 
   3.821700673089452*^9}, 3.8217008186759577`*^9, {3.821864912819764*^9, 
   3.821864916862941*^9}, {3.8218649510016155`*^9, 3.821864951902254*^9}, {
   3.8218650100110083`*^9, 3.8218650152370005`*^9}, {3.8218650698206367`*^9, 
   3.82186509475951*^9}, {3.821865252395753*^9, 3.8218652686642776`*^9}, {
   3.821865323037828*^9, 3.8218653821198387`*^9}, {3.8218654212652035`*^9, 
   3.8218654425253615`*^9}, {3.8218655027782235`*^9, 3.821865584168152*^9}, {
   3.8218656333872433`*^9, 3.821865702817563*^9}, {3.821865957904183*^9, 
   3.821865961820715*^9}, {3.8218660846647377`*^9, 3.821866110884615*^9}, {
   3.8218661800556417`*^9, 3.8218661818199863`*^9}, {3.821866211986287*^9, 
   3.8218662500596457`*^9}, {3.821866298428059*^9, 3.821866403575927*^9}, {
   3.821871113427145*^9, 3.8218711195348377`*^9}, {3.823489223658927*^9, 
   3.8234892268733625`*^9}, {3.8234893267265024`*^9, 
   3.8234893541492405`*^9}, {3.823489408161913*^9, 3.8234894210833797`*^9}, {
   3.8234894845266113`*^9, 3.8234894898652925`*^9}, 3.8234895333930206`*^9, {
   3.823489591541585*^9, 3.823489593300882*^9}, {3.823489672492264*^9, 
   3.823489675101269*^9}, {3.8234897142038107`*^9, 3.823489716543542*^9}, {
   3.823857173157739*^9, 3.82385717392768*^9}, {3.823858590773736*^9, 
   3.8238585917940035`*^9}, 3.8238595290719843`*^9, 3.825569028710311*^9, {
   3.8255705212389684`*^9, 
   3.825570522158499*^9}},ExpressionUUID->"4a5846fc-5776-4741-8c3e-\
ad48063c9936"],

Cell[CellGroupData[{

Cell[BoxData[{
 RowBox[{"Print", "[", 
  RowBox[{"\"\<\!\(\*SubscriptBox[\(c\), \(O\)]\) = (\>\"", ",", 
   RowBox[{"NumberForm", "[", 
    RowBox[{
     RowBox[{"Mean", "[", "\[CapitalDelta]\[Phi]O", "]"}], ",", "2"}], "]"}], 
   ",", "\"\<\[PlusMinus]\>\"", ",", 
   RowBox[{"NumberForm", "[", 
    RowBox[{
     RowBox[{"StandardDeviation", "[", "\[CapitalDelta]\[Phi]O", "]"}], ",", 
     "1"}], "]"}], ",", 
   "\"\<) \!\(\*SuperscriptBox[\(\[Mu]m\), \(-1\)]\)\>\""}], 
  "]"}], "\[IndentingNewLine]", 
 RowBox[{"Print", "[", 
  RowBox[{"\"\<\!\(\*SubscriptBox[\(c\), \(H\)]\) = (\>\"", ",", 
   RowBox[{"NumberForm", "[", 
    RowBox[{
     RowBox[{"Mean", "[", "\[CapitalDelta]\[Phi]H", "]"}], ",", "2"}], "]"}], 
   ",", "\"\<\[PlusMinus]\>\"", ",", 
   RowBox[{"NumberForm", "[", 
    RowBox[{
     RowBox[{"StandardDeviation", "[", "\[CapitalDelta]\[Phi]H", "]"}], ",", 
     "1"}], "]"}], ",", 
   "\"\<) \!\(\*SuperscriptBox[\(\[Mu]m\), \(-1\)]\)\>\""}], 
  "]"}], "\[IndentingNewLine]", 
 RowBox[{"Print", "[", 
  RowBox[{"\"\<\[CapitalDelta]c = (\>\"", ",", 
   RowBox[{"NumberForm", "[", 
    RowBox[{
     RowBox[{"Mean", "[", 
      RowBox[{"\[CapitalDelta]\[Phi]O", "-", "\[CapitalDelta]\[Phi]H"}], 
      "]"}], ",", "2"}], "]"}], ",", "\"\<\[PlusMinus]\>\"", ",", 
   RowBox[{"NumberForm", "[", 
    RowBox[{
     RowBox[{"StandardDeviation", "[", 
      RowBox[{"\[CapitalDelta]\[Phi]O", "-", "\[CapitalDelta]\[Phi]H"}], 
      "]"}], ",", "1"}], "]"}], ",", 
   "\"\<) \!\(\*SuperscriptBox[\(\[Mu]m\), \(-1\)]\)\>\""}], "]"}]}], "Input",
 CellChangeTimes->{{3.825571293596354*^9, 3.825571299345969*^9}, {
  3.8255714595316095`*^9, 3.825571472948723*^9}, {3.825571540716383*^9, 
  3.8255715887842445`*^9}, {3.8255716273829603`*^9, 3.825571668524725*^9}, {
  3.8255717274490843`*^9, 3.825571731218004*^9}, {3.825571796258006*^9, 
  3.8255718349204073`*^9}, {3.8255718978710155`*^9, 
  3.825572076752154*^9}},ExpressionUUID->"87289aca-7e78-4f78-ae08-\
1783944068f6"],

Cell[CellGroupData[{

Cell[BoxData[
 InterpretationBox[
  RowBox[{"\<\"\\!\\(\\*SubscriptBox[\\(c\\), \\(O\\)]\\) = (\"\>", 
   "\[InvisibleSpace]", 
   TagBox[
    InterpretationBox["\<\"0.0082\"\>",
     0.008164070213117654,
     AutoDelete->True],
    NumberForm[#, 2]& ], "\[InvisibleSpace]", "\<\"\[PlusMinus]\"\>", 
   "\[InvisibleSpace]", 
   TagBox[
    InterpretationBox["\<\"0.002\"\>",
     0.0019754748029530223`,
     AutoDelete->True],
    NumberForm[#, 1]& ], 
   "\[InvisibleSpace]", "\<\") \\!\\(\\*SuperscriptBox[\\(\[Mu]m\\), \
\\(-1\\)]\\)\"\>"}],
  SequenceForm["\!\(\*SubscriptBox[\(c\), \(O\)]\) = (", 
   NumberForm[0.008164070213117654, 2], "\[PlusMinus]", 
   NumberForm[0.0019754748029530223`, 1], 
   ") \!\(\*SuperscriptBox[\(\[Mu]m\), \(-1\)]\)"],
  Editable->False]], "Print",
 CellChangeTimes->{
  3.825571590120659*^9, 3.825571657999106*^9, {3.8255718122312407`*^9, 
   3.8255718360792923`*^9}, {3.8255719033084707`*^9, 
   3.8255719593030305`*^9}, {3.8255719935812054`*^9, 3.82557203888805*^9}, 
   3.8255720776866307`*^9, 3.8268592893749175`*^9, 
   3.8268622035800066`*^9},ExpressionUUID->"93103a73-a283-46ae-a4e5-\
1290436fac2d"],

Cell[BoxData[
 InterpretationBox[
  RowBox[{"\<\"\\!\\(\\*SubscriptBox[\\(c\\), \\(H\\)]\\) = (\"\>", 
   "\[InvisibleSpace]", 
   TagBox[
    InterpretationBox["\<\"0.0004\"\>",
     0.0004027606578683762,
     AutoDelete->True],
    NumberForm[#, 2]& ], "\[InvisibleSpace]", "\<\"\[PlusMinus]\"\>", 
   "\[InvisibleSpace]", 
   TagBox[
    InterpretationBox["\<\"0.002\"\>",
     0.0020805012653054,
     AutoDelete->True],
    NumberForm[#, 1]& ], 
   "\[InvisibleSpace]", "\<\") \\!\\(\\*SuperscriptBox[\\(\[Mu]m\\), \
\\(-1\\)]\\)\"\>"}],
  SequenceForm["\!\(\*SubscriptBox[\(c\), \(H\)]\) = (", 
   NumberForm[0.0004027606578683762, 2], "\[PlusMinus]", 
   NumberForm[0.0020805012653054, 1], 
   ") \!\(\*SuperscriptBox[\(\[Mu]m\), \(-1\)]\)"],
  Editable->False]], "Print",
 CellChangeTimes->{
  3.825571590120659*^9, 3.825571657999106*^9, {3.8255718122312407`*^9, 
   3.8255718360792923`*^9}, {3.8255719033084707`*^9, 
   3.8255719593030305`*^9}, {3.8255719935812054`*^9, 3.82557203888805*^9}, 
   3.8255720776866307`*^9, 3.8268592893749175`*^9, 
   3.826862203582*^9},ExpressionUUID->"578ccf09-607e-48cf-b02c-036594653f90"],

Cell[BoxData[
 InterpretationBox[
  RowBox[{"\<\"\[CapitalDelta]c = (\"\>", "\[InvisibleSpace]", 
   TagBox[
    InterpretationBox["\<\"0.0078\"\>",
     0.007761309555249278,
     AutoDelete->True],
    NumberForm[#, 2]& ], "\[InvisibleSpace]", "\<\"\[PlusMinus]\"\>", 
   "\[InvisibleSpace]", 
   TagBox[
    InterpretationBox["\<\"0.0008\"\>",
     0.0008426365585658547,
     AutoDelete->True],
    NumberForm[#, 1]& ], 
   "\[InvisibleSpace]", "\<\") \\!\\(\\*SuperscriptBox[\\(\[Mu]m\\), \
\\(-1\\)]\\)\"\>"}],
  SequenceForm["\[CapitalDelta]c = (", 
   NumberForm[0.007761309555249278, 2], "\[PlusMinus]", 
   NumberForm[0.0008426365585658547, 1], 
   ") \!\(\*SuperscriptBox[\(\[Mu]m\), \(-1\)]\)"],
  Editable->False]], "Print",
 CellChangeTimes->{
  3.825571590120659*^9, 3.825571657999106*^9, {3.8255718122312407`*^9, 
   3.8255718360792923`*^9}, {3.8255719033084707`*^9, 
   3.8255719593030305`*^9}, {3.8255719935812054`*^9, 3.82557203888805*^9}, 
   3.8255720776866307`*^9, 3.8268592893749175`*^9, 
   3.826862203587984*^9},ExpressionUUID->"c35753dc-72e6-4a49-987f-\
594197fcbfa9"]
}, Open  ]]
}, Open  ]],

Cell[CellGroupData[{

Cell[BoxData[{
 RowBox[{
  RowBox[{"fasi", "=", 
   RowBox[{
    RowBox[{"{", 
     RowBox[{
      RowBox[{"0.138", "-", "0.110"}], ",", 
      RowBox[{
       RowBox[{"-", "0.880"}], "+", "0.919"}], ",", 
      RowBox[{
       RowBox[{"-", "0.021"}], "+", "0.049"}]}], "}"}], "/", "3.2"}]}], 
  ";"}], "\[IndentingNewLine]", 
 RowBox[{
  RowBox[{"u", "=", 
   RowBox[{"1*^-3", 
    RowBox[{"{", 
     RowBox[{
      RowBox[{"Sqrt", "[", "13.", "]"}], ",", 
      RowBox[{"Sqrt", "[", "17.", "]"}], ",", 
      RowBox[{"Sqrt", "[", "34.", "]"}]}], "}"}]}]}], 
  ";"}], "\[IndentingNewLine]", 
 RowBox[{
  RowBox[{"u", "=", 
   RowBox[{
    RowBox[{"Sqrt", "[", 
     RowBox[{
      RowBox[{
       RowBox[{"(", 
        RowBox[{"u", "/", 
         RowBox[{"(", 
          RowBox[{"3.2", "fasi"}], ")"}]}], ")"}], "^", "2"}], "+", 
      RowBox[{
       RowBox[{"(", 
        RowBox[{"0.15", "/", "3.2"}], ")"}], "^", "2"}]}], "]"}], "fasi"}]}], 
  ";"}], "\[IndentingNewLine]", 
 RowBox[{
  RowBox[{"y", "=", 
   RowBox[{"{", 
    RowBox[{".1", ",", ".2", ",", ".3"}], "}"}]}], 
  ";"}], "\[IndentingNewLine]", 
 RowBox[{
  RowBox[{"xu", "=", 
   RowBox[{
    RowBox[{
     RowBox[{"Apply", "[", 
      RowBox[{"Around", ",", "#"}], "]"}], "&"}], "/@", 
    RowBox[{"Transpose", "[", 
     RowBox[{"{", 
      RowBox[{"fasi", ",", "u"}], "}"}], "]"}]}]}], 
  ";"}], "\[IndentingNewLine]", 
 RowBox[{
  RowBox[{"xyu", "=", 
   RowBox[{"Transpose", "[", 
    RowBox[{"{", 
     RowBox[{"xu", ",", "y"}], "}"}], "]"}]}], 
  "\[IndentingNewLine]"}], "\[IndentingNewLine]", 
 RowBox[{"Show", "[", "\[IndentingNewLine]", 
  RowBox[{
   RowBox[{"Histogram", "[", 
    RowBox[{
     RowBox[{"\[CapitalDelta]\[Phi]O", "-", "\[CapitalDelta]\[Phi]H"}], ",", 
     RowBox[{"{", "0.001", "}"}], ",", "\"\<Probability\>\"", ",", 
     RowBox[{"PlotRange", "\[Rule]", 
      RowBox[{"{", 
       RowBox[{
        RowBox[{"{", 
         RowBox[{"0.00", ",", "0.02"}], "}"}], ",", 
        RowBox[{"{", 
         RowBox[{"0", ",", "0.5"}], "}"}]}], "}"}]}], ",", 
     RowBox[{"ImageSize", "\[Rule]", "400"}], ",", 
     RowBox[{"Frame", "\[Rule]", "True"}], ",", 
     RowBox[{"Axes", "\[Rule]", "False"}], ",", 
     RowBox[{"FrameLabel", "\[Rule]", 
      RowBox[{"{", 
       RowBox[{
       "\"\<differential fringe phase / (2\[Pi]) / \[Mu]m\>\"", ",", 
        "\"\<sample fraction\>\""}], "}"}]}], ",", 
     RowBox[{"BaseStyle", "\[Rule]", 
      RowBox[{"{", 
       RowBox[{"FontSize", "\[Rule]", "12"}], "}"}]}], ",", 
     RowBox[{"ChartStyle", "\[Rule]", "LightGreen"}]}], "]"}], ",", 
   "\[IndentingNewLine]", 
   RowBox[{"ListPlot", "[", 
    RowBox[{
     RowBox[{"xyu", "\[Rule]", 
      RowBox[{"{", 
       RowBox[{
       "\"\<    07-05-2010\>\"", ",", "\"\<    12-05-2010\>\"", ",", 
        "\"\<    17-05-2010 (reversed)\>\""}], "}"}]}], ",", 
     RowBox[{"PlotRange", "\[Rule]", 
      RowBox[{"{", 
       RowBox[{
        RowBox[{"{", 
         RowBox[{"0.00", ",", "0.02"}], "}"}], ",", 
        RowBox[{"{", 
         RowBox[{"0", ",", "0.5"}], "}"}]}], "}"}]}], ",", 
     RowBox[{"PlotStyle", "\[Rule]", "Thick"}], ",", 
     RowBox[{"LabelingFunction", "\[Rule]", "Right"}]}], "]"}]}], 
  "\[IndentingNewLine]", "]"}]}], "Input",
 CellChangeTimes->{{3.824030350590201*^9, 3.8240303513261995`*^9}, {
   3.8240304319465904`*^9, 3.8240305112208014`*^9}, {3.824030573276783*^9, 
   3.8240306931205235`*^9}, {3.824030807279745*^9, 3.824030837959057*^9}, {
   3.824030964306168*^9, 3.8240309899265823`*^9}, {3.8240310204486647`*^9, 
   3.8240310379547234`*^9}, {3.824031086440055*^9, 3.824031086637501*^9}, {
   3.8240311249977007`*^9, 3.8240311945874834`*^9}, {3.824031313324167*^9, 
   3.824031394551774*^9}, {3.8240325064449644`*^9, 3.8240325375218186`*^9}, {
   3.8240325746006904`*^9, 3.8240325928369246`*^9}, {3.824032670077814*^9, 
   3.8240327182707214`*^9}, {3.8240327771133537`*^9, 3.824032780569104*^9}, {
   3.8240328260803385`*^9, 3.8240328509560394`*^9}, {3.824032909662036*^9, 
   3.8240329309161835`*^9}, {3.8240330049374714`*^9, 3.824033017828258*^9}, {
   3.824033075605731*^9, 3.8240330857127666`*^9}, {3.8240331221337233`*^9, 
   3.8240331535116167`*^9}, {3.824033244078382*^9, 3.8240332446418858`*^9}, {
   3.8240334417320304`*^9, 3.824033449625461*^9}, {3.8240344803916245`*^9, 
   3.8240344821000657`*^9}, {3.8255810615959044`*^9, 3.8255811050825987`*^9}, 
   3.8255811359640093`*^9, {3.825581255199374*^9, 3.8255812554805884`*^9}, {
   3.825581335361973*^9, 3.8255813651027365`*^9}, {3.8255814617866316`*^9, 
   3.8255814794862814`*^9}, {3.8263671095741177`*^9, 
   3.8263671152499504`*^9}, {3.8263671579877806`*^9, 
   3.8263671609577866`*^9}},ExpressionUUID->"381f1351-d50f-42bc-ab0d-\
5dc5426f8289"],

Cell[BoxData[
 RowBox[{"{", 
  RowBox[{
   RowBox[{"{", 
    RowBox[{
     InterpretationBox[
      TemplateBox[{"0.0088", "0.0012"},
       "Around"],
      Around[0.008750000000000004, 0.0011990660529820959`]], ",", "0.1`"}], 
    "}"}], ",", 
   RowBox[{"{", 
    RowBox[{
     InterpretationBox[
      TemplateBox[{"0.0122", "0.0014"},
       "Around"],
      Around[0.01218750000000001, 0.0014094422453339935`]], ",", "0.2`"}], 
    "}"}], ",", 
   RowBox[{"{", 
    RowBox[{
     InterpretationBox[
      TemplateBox[{"0.0088", "0.0019"},
       "Around"],
      Around[0.00875, 0.0018677635421578563`]], ",", "0.3`"}], "}"}]}], 
  "}"}]], "Output",
 CellChangeTimes->{
  3.8240331561306305`*^9, 3.824033450219913*^9, 3.825581142938303*^9, 
   3.8255812569207687`*^9, {3.825581336347328*^9, 3.8255813664541545`*^9}, {
   3.825581464774599*^9, 3.8255814800617447`*^9}, 3.826367119326028*^9, 
   3.826862210878484*^9},ExpressionUUID->"77ceab35-ed35-462d-8479-\
a35531924687"],

Cell[BoxData[
 GraphicsBox[{{
    {RGBColor[0.88, 1, 0.88], EdgeForm[{Opacity[0.623], Thickness[
     Small]}], {}, 
     {RGBColor[0.88, 1, 0.88], EdgeForm[{Opacity[0.623], Thickness[Small]}], 
      TagBox[
       TooltipBox[
        TagBox[
         TagBox[
          DynamicBox[{
            FEPrivate`If[
             CurrentValue["MouseOver"], 
             EdgeForm[{
               GrayLevel[0.5], 
               AbsoluteThickness[1.5], 
               Opacity[0.66]}], {}, {}], 
            RectangleBox[{0.003, 0}, {0.004, 0.003}, "RoundingRadius" -> 0]},
           
           ImageSizeCache->{{98.48387755102041, 115.8230612244898}, {
            85.3141464424555, 87.05000000000001}}],
          "DelayedMouseEffectStyle"],
         StatusArea[#, 0.003]& ,
         TagBoxNote->"0.003"],
        StyleBox["0.003`", {}, StripOnInput -> False]],
       Annotation[#, 
        Style[0.003, {}], "Tooltip"]& ], 
      TagBox[
       TooltipBox[
        TagBox[
         TagBox[
          DynamicBox[{
            FEPrivate`If[
             CurrentValue["MouseOver"], 
             EdgeForm[{
               GrayLevel[0.5], 
               AbsoluteThickness[1.5], 
               Opacity[0.66]}], {}, {}], 
            RectangleBox[{0.004, 0}, {0.005, 0.009}, "RoundingRadius" -> 0]},
           
           ImageSizeCache->{{115.3230612244898, 132.6622448979592}, {
            82.84243932736648, 87.05000000000001}}],
          "DelayedMouseEffectStyle"],
         StatusArea[#, 0.009]& ,
         TagBoxNote->"0.009"],
        StyleBox["0.009`", {}, StripOnInput -> False]],
       Annotation[#, 
        Style[0.009, {}], "Tooltip"]& ], 
      TagBox[
       TooltipBox[
        TagBox[
         TagBox[
          DynamicBox[{
            FEPrivate`If[
             CurrentValue["MouseOver"], 
             EdgeForm[{
               GrayLevel[0.5], 
               AbsoluteThickness[1.5], 
               Opacity[0.66]}], {}, {}], 
            RectangleBox[{0.005, 0}, {0.006, 0.021}, "RoundingRadius" -> 0]},
           
           ImageSizeCache->{{132.1622448979592, 149.5014285714286}, {
            77.89902509718844, 87.05000000000001}}],
          "DelayedMouseEffectStyle"],
         StatusArea[#, 0.021]& ,
         TagBoxNote->"0.021"],
        StyleBox["0.021`", {}, StripOnInput -> False]],
       Annotation[#, 
        Style[0.021, {}], "Tooltip"]& ], 
      TagBox[
       TooltipBox[
        TagBox[
         TagBox[
          DynamicBox[{
            FEPrivate`If[
             CurrentValue["MouseOver"], 
             EdgeForm[{
               GrayLevel[0.5], 
               AbsoluteThickness[1.5], 
               Opacity[0.66]}], {}, {}], 
            RectangleBox[{0.006, 0}, {0.007, 0.084}, "RoundingRadius" -> 0]},
           
           ImageSizeCache->{{149.0014285714286, 166.34061224489798`}, {
            51.946100388753756`, 87.05000000000001}}],
          "DelayedMouseEffectStyle"],
         StatusArea[#, 0.084]& ,
         TagBoxNote->"0.084"],
        StyleBox["0.084`", {}, StripOnInput -> False]],
       Annotation[#, 
        Style[0.084, {}], "Tooltip"]& ], 
      TagBox[
       TooltipBox[
        TagBox[
         TagBox[
          DynamicBox[{
            FEPrivate`If[
             CurrentValue["MouseOver"], 
             EdgeForm[{
               GrayLevel[0.5], 
               AbsoluteThickness[1.5], 
               Opacity[0.66]}], {}, {}], 
            RectangleBox[{0.007, 0}, {0.008, 0.519}, "RoundingRadius" -> 0]},
           
           ImageSizeCache->{{165.84061224489798`, 
            183.17979591836735`}, {-127.25266545520006`, 87.05000000000001}}],
          "DelayedMouseEffectStyle"],
         StatusArea[#, 0.519]& ,
         TagBoxNote->"0.519"],
        StyleBox["0.519`", {}, StripOnInput -> False]],
       Annotation[#, 
        Style[0.519, {}], "Tooltip"]& ], 
      TagBox[
       TooltipBox[
        TagBox[
         TagBox[
          DynamicBox[{
            FEPrivate`If[
             CurrentValue["MouseOver"], 
             EdgeForm[{
               GrayLevel[0.5], 
               AbsoluteThickness[1.5], 
               Opacity[0.66]}], {}, {}], 
            
            RectangleBox[{0.008, 0}, {0.009000000000000001, 0.322}, 
             "RoundingRadius" -> 0]},
           
           ImageSizeCache->{{182.67979591836735`, 
            200.01897959183677`}, {-46.09828184311064, 87.05000000000001}}],
          "DelayedMouseEffectStyle"],
         StatusArea[#, 0.322]& ,
         TagBoxNote->"0.322"],
        StyleBox["0.322`", {}, StripOnInput -> False]],
       Annotation[#, 
        Style[0.322, {}], "Tooltip"]& ], 
      TagBox[
       TooltipBox[
        TagBox[
         TagBox[
          DynamicBox[{
            FEPrivate`If[
             CurrentValue["MouseOver"], 
             EdgeForm[{
               GrayLevel[0.5], 
               AbsoluteThickness[1.5], 
               Opacity[0.66]}], {}, {}], 
            
            RectangleBox[{0.009000000000000001, 0}, {0.01, 0.034}, 
             "RoundingRadius" -> 0]},
           
           ImageSizeCache->{{199.51897959183677`, 216.85816326530613`}, {
            72.54365968116224, 87.05000000000001}}],
          "DelayedMouseEffectStyle"],
         StatusArea[#, 0.034]& ,
         TagBoxNote->"0.034"],
        StyleBox["0.034`", {}, StripOnInput -> False]],
       Annotation[#, 
        Style[0.034, {}], "Tooltip"]& ], 
      TagBox[
       TooltipBox[
        TagBox[
         TagBox[
          DynamicBox[{
            FEPrivate`If[
             CurrentValue["MouseOver"], 
             EdgeForm[{
               GrayLevel[0.5], 
               AbsoluteThickness[1.5], 
               Opacity[0.66]}], {}, {}], 
            RectangleBox[{0.01, 0}, {0.011, 0.005}, "RoundingRadius" -> 0]},
           
           ImageSizeCache->{{216.35816326530613`, 233.69734693877552`}, {
            84.49024407075916, 87.05000000000001}}],
          "DelayedMouseEffectStyle"],
         StatusArea[#, 0.005]& ,
         TagBoxNote->"0.005"],
        StyleBox["0.005`", {}, StripOnInput -> False]],
       Annotation[#, 
        Style[0.005, {}], "Tooltip"]& ], 
      TagBox[
       TooltipBox[
        TagBox[
         TagBox[
          DynamicBox[{
            FEPrivate`If[
             CurrentValue["MouseOver"], 
             EdgeForm[{
               GrayLevel[0.5], 
               AbsoluteThickness[1.5], 
               Opacity[0.66]}], {}, {}], 
            RectangleBox[{0.011, 0}, {0.012, 0.003}, "RoundingRadius" -> 0]},
           
           ImageSizeCache->{{233.19734693877552`, 250.53653061224492`}, {
            85.3141464424555, 87.05000000000001}}],
          "DelayedMouseEffectStyle"],
         StatusArea[#, 0.003]& ,
         TagBoxNote->"0.003"],
        StyleBox["0.003`", {}, StripOnInput -> False]],
       Annotation[#, 
        Style[0.003, {}], 
        "Tooltip"]& ]}, {}, {}}, {{}, {}, {}, {}, {}, {}, {}, {}, {}}}, {{{
      {RGBColor[0.368417, 0.506779, 0.709798], Thickness[Large], 
       StyleBox[{{
          LineBox[{{0.007550933947017909, 0.1}, {0.008750000000000004, 0.1}}],
           LineBox[{{0.008750000000000004, 0.1}, {0.0099490660529821, 
           0.1}}]}, {}},
        Antialiasing->False]}, 
      {RGBColor[0.368417, 0.506779, 0.709798], Thickness[Large], 
       StyleBox[{{
          LineBox[{{0.010778057754666018`, 0.2}, {0.01218750000000001, 0.2}}],
           LineBox[{{0.01218750000000001, 0.2}, {0.013596942245334004`, 
           0.2}}]}, {}},
        Antialiasing->False]}, 
      {RGBColor[0.368417, 0.506779, 0.709798], Thickness[Large], 
       StyleBox[{{LineBox[{{0.006882236457842144, 0.3}, {0.00875, 0.3}}], 
          LineBox[{{0.00875, 0.3}, {0.010617763542157857`, 0.3}}]}, {}},
        Antialiasing->False]}}, {
      {RGBColor[0.368417, 0.506779, 0.709798], Thickness[Large], 
       StyleBox[{
         GeometricTransformationBox[
          LineBox[{{{0.0099490660529821, 0.1}, 
             Offset[{0, 3}, {0.0099490660529821, 0.1}]}, {{0.0099490660529821,
              0.1}, Offset[{0, -3}, {0.0099490660529821, 0.1}]}, {{
             0.007550933947017909, 0.1}, 
             Offset[{0, 3}, {0.007550933947017909, 0.1}]}, {{
             0.007550933947017909, 0.1}, 
             Offset[{0, -3}, {0.007550933947017909, 0.1}]}}], {{{1., 0.}, {0.,
            1.}}, {0., 0.}}], 
         GeometricTransformationBox[
          LineBox[{}], {{{1., 0.}, {0., 1.}}, {0., 0.}}]},
        Antialiasing->False]}, 
      {RGBColor[0.368417, 0.506779, 0.709798], Thickness[Large], 
       StyleBox[{
         GeometricTransformationBox[
          LineBox[{{{0.013596942245334004`, 0.2}, 
             Offset[{0, 3}, {0.013596942245334004`, 0.2}]}, {{
             0.013596942245334004`, 0.2}, 
             Offset[{0, -3}, {0.013596942245334004`, 0.2}]}, {{
             0.010778057754666018`, 0.2}, 
             Offset[{0, 3}, {0.010778057754666018`, 0.2}]}, {{
             0.010778057754666018`, 0.2}, 
             Offset[{0, -3}, {0.010778057754666018`, 0.2}]}}], {{{1., 0.}, {
           0., 1.}}, {0., 0.}}], 
         GeometricTransformationBox[
          LineBox[{}], {{{1., 0.}, {0., 1.}}, {0., 0.}}]},
        Antialiasing->False]}, 
      {RGBColor[0.368417, 0.506779, 0.709798], Thickness[Large], 
       StyleBox[{
         GeometricTransformationBox[
          LineBox[{{{0.010617763542157857`, 0.3}, 
             Offset[{0, 3}, {0.010617763542157857`, 0.3}]}, {{
             0.010617763542157857`, 0.3}, 
             Offset[{0, -3}, {0.010617763542157857`, 0.3}]}, {{
             0.006882236457842144, 0.3}, 
             Offset[{0, 3}, {0.006882236457842144, 0.3}]}, {{
             0.006882236457842144, 0.3}, 
             Offset[{0, -3}, {0.006882236457842144, 0.3}]}}], {{{1., 0.}, {0.,
            1.}}, {0., 0.}}], 
         GeometricTransformationBox[
          LineBox[{}], {{{1., 0.}, {0., 1.}}, {0., 0.}}]},
        Antialiasing->False]}}}, {
     {RGBColor[0.368417, 0.506779, 0.709798], PointSize[
      0.012833333333333334`], Thickness[Large], 
      PointBox[{{0.008750000000000004, 0.1}, {0.01218750000000001, 0.2}, {
       0.00875, 0.3}}]}, {
      {RGBColor[0.368417, 0.506779, 0.709798], PointSize[
       0.012833333333333334`], Thickness[Large]}, {}}, {
      {RGBColor[0.368417, 0.506779, 0.709798], PointSize[
       0.012833333333333334`], Thickness[Large]}, {}}}, {{}, {{}, {
       GraphicsGroupBox[{
         {GrayLevel[1], AbsoluteThickness[4], Opacity[
           NCache[
            Rational[2, 3], 0.6666666666666666]], CapForm["Butt"], JoinForm[
          "Round"], 
          BSplineCurveBox[{
           Offset[{4., 0.}, {0.008887500000000005, 0.1}], 
            Offset[{4., 0.}, {0.008887500000000005, 0.1}], 
            Offset[{6., 0.}, {0.008887500000000005, 0.1}], 
            Offset[{6., 0.}, {0.008887500000000005, 0.1}], 
            Offset[{8., 0.}, {0.008887500000000005, 0.1}], 
            Offset[{10., 0.}, {0.008887500000000005, 0.1}], 
            Offset[{12., 0.}, {0.008887500000000005, 0.1}], 
            Offset[{12., 0.}, {0.008887500000000005, 0.1}]}]}, 
         {RGBColor[
          0.6666666666666666, 0.6666666666666666, 0.6666666666666666], 
          AbsoluteThickness[1.25], 
          BSplineCurveBox[{
           Offset[{4., 0.}, {0.008887500000000005, 0.1}], 
            Offset[{4., 0.}, {0.008887500000000005, 0.1}], 
            Offset[{6., 0.}, {0.008887500000000005, 0.1}], 
            Offset[{6., 0.}, {0.008887500000000005, 0.1}], 
            Offset[{8., 0.}, {0.008887500000000005, 0.1}], 
            Offset[{10., 0.}, {0.008887500000000005, 0.1}], 
            Offset[{12., 0.}, {0.008887500000000005, 0.1}], 
            Offset[{12., 0.}, {0.008887500000000005, 0.1}]}]}, 
         {EdgeForm[None], FaceForm[{GrayLevel[1], Opacity[
           NCache[
            Rational[2, 3], 0.6666666666666666]]}], 
          PolygonBox[{
           Offset[{80., 6.500000000000007}, {0.008887500000000005, 0.1}], 
            Offset[{80., -6.499999999999993}, {0.008887500000000005, 0.1}], 
            Offset[{12., -6.500000000000007}, {0.008887500000000005, 0.1}], 
            Offset[{12., 6.499999999999993}, {0.008887500000000005, 0.1}]}]}, 
         {RGBColor[
          0.6666666666666666, 0.6666666666666666, 0.6666666666666666], 
          AbsoluteThickness[1.25], EdgeForm[None]}, {}, InsetBox[
          StyleBox[
           RotationBox["\<\"    07-05-2010\"\>",
            BoxRotation->0.],
           StripOnInput->False,
           LineOpacity->1,
           FrontFaceOpacity->1,
           BackFaceOpacity->1,
           Opacity->1,
           FontOpacity->1], Offset[{46., 0.}, {0.008887500000000005, 0.1}], 
          ImageScaled[{Rational[1, 2], Rational[1, 2]}]]}], GraphicsGroupBox[{
         {GrayLevel[1], AbsoluteThickness[4], Opacity[
           NCache[
            Rational[2, 3], 0.6666666666666666]], CapForm["Butt"], JoinForm[
          "Round"], 
          BSplineCurveBox[{
           Offset[{4., 0.}, {0.012325000000000011`, 0.2}], 
            Offset[{4., 0.}, {0.012325000000000011`, 0.2}], 
            Offset[{6., 0.}, {0.012325000000000011`, 0.2}], 
            Offset[{6., 0.}, {0.012325000000000011`, 0.2}], 
            Offset[{8., 0.}, {0.012325000000000011`, 0.2}], 
            Offset[{10., 0.}, {0.012325000000000011`, 0.2}], 
            Offset[{12., 0.}, {0.012325000000000011`, 0.2}], 
            Offset[{12., 0.}, {0.012325000000000011`, 0.2}]}]}, 
         {RGBColor[
          0.6666666666666666, 0.6666666666666666, 0.6666666666666666], 
          AbsoluteThickness[1.25], 
          BSplineCurveBox[{
           Offset[{4., 0.}, {0.012325000000000011`, 0.2}], 
            Offset[{4., 0.}, {0.012325000000000011`, 0.2}], 
            Offset[{6., 0.}, {0.012325000000000011`, 0.2}], 
            Offset[{6., 0.}, {0.012325000000000011`, 0.2}], 
            Offset[{8., 0.}, {0.012325000000000011`, 0.2}], 
            Offset[{10., 0.}, {0.012325000000000011`, 0.2}], 
            Offset[{12., 0.}, {0.012325000000000011`, 0.2}], 
            Offset[{12., 0.}, {0.012325000000000011`, 0.2}]}]}, 
         {EdgeForm[None], FaceForm[{GrayLevel[1], Opacity[
           NCache[
            Rational[2, 3], 0.6666666666666666]]}], 
          PolygonBox[{
           Offset[{80., 6.500000000000007}, {0.012325000000000011`, 0.2}], 
            Offset[{80., -6.499999999999993}, {0.012325000000000011`, 0.2}], 
            Offset[{12., -6.500000000000007}, {0.012325000000000011`, 0.2}], 
            Offset[{12., 6.499999999999993}, {0.012325000000000011`, 0.2}]}]}, 
         {RGBColor[
          0.6666666666666666, 0.6666666666666666, 0.6666666666666666], 
          AbsoluteThickness[1.25], EdgeForm[None]}, {}, InsetBox[
          StyleBox[
           RotationBox["\<\"    12-05-2010\"\>",
            BoxRotation->0.],
           StripOnInput->False,
           LineOpacity->1,
           FrontFaceOpacity->1,
           BackFaceOpacity->1,
           Opacity->1,
           FontOpacity->1], Offset[{46., 0.}, {0.012325000000000011, 0.2}], 
          ImageScaled[{Rational[1, 2], Rational[1, 2]}]]}], GraphicsGroupBox[{
         {GrayLevel[1], AbsoluteThickness[4], Opacity[
           NCache[
            Rational[2, 3], 0.6666666666666666]], CapForm["Butt"], JoinForm[
          "Round"], 
          BSplineCurveBox[{
           Offset[{4., 0.}, {0.008887500000000001, 0.3}], 
            Offset[{4., 0.}, {0.008887500000000001, 0.3}], 
            Offset[{6., 0.}, {0.008887500000000001, 0.3}], 
            Offset[{6., 0.}, {0.008887500000000001, 0.3}], 
            Offset[{8., 0.}, {0.008887500000000001, 0.3}], 
            Offset[{10., 0.}, {0.008887500000000001, 0.3}], 
            Offset[{12., 0.}, {0.008887500000000001, 0.3}], 
            Offset[{12., 0.}, {0.008887500000000001, 0.3}]}]}, 
         {RGBColor[
          0.6666666666666666, 0.6666666666666666, 0.6666666666666666], 
          AbsoluteThickness[1.25], 
          BSplineCurveBox[{
           Offset[{4., 0.}, {0.008887500000000001, 0.3}], 
            Offset[{4., 0.}, {0.008887500000000001, 0.3}], 
            Offset[{6., 0.}, {0.008887500000000001, 0.3}], 
            Offset[{6., 0.}, {0.008887500000000001, 0.3}], 
            Offset[{8., 0.}, {0.008887500000000001, 0.3}], 
            Offset[{10., 0.}, {0.008887500000000001, 0.3}], 
            Offset[{12., 0.}, {0.008887500000000001, 0.3}], 
            Offset[{12., 0.}, {0.008887500000000001, 0.3}]}]}, 
         {EdgeForm[None], FaceForm[{GrayLevel[1], Opacity[
           NCache[
            Rational[2, 3], 0.6666666666666666]]}], 
          PolygonBox[{
           Offset[{128., 7.000000000000012}, {0.008887500000000001, 0.3}], 
            Offset[{128., -6.999999999999988}, {0.008887500000000001, 0.3}], 
            Offset[{12., -7.000000000000012}, {0.008887500000000001, 0.3}], 
            Offset[{12., 6.999999999999988}, {0.008887500000000001, 0.3}]}]}, 
         {RGBColor[
          0.6666666666666666, 0.6666666666666666, 0.6666666666666666], 
          AbsoluteThickness[1.25], EdgeForm[None]}, {}, InsetBox[
          StyleBox[
           RotationBox["\<\"    17-05-2010 (reversed)\"\>",
            BoxRotation->0.],
           StripOnInput->False,
           LineOpacity->1,
           FrontFaceOpacity->1,
           BackFaceOpacity->1,
           Opacity->1,
           FontOpacity->1], Offset[{70., 0.}, {0.008887500000000001, 0.3}], 
          ImageScaled[{Rational[1, 2], Rational[1, 2]}]]}]}}}}},
  AspectRatio->NCache[GoldenRatio^(-1), 0.6180339887498948],
  Axes->{False, False},
  AxesLabel->{None, None},
  AxesOrigin->{-0.0004, 0},
  BaseStyle->{FontSize -> 12},
  Frame->True,
  FrameLabel->{{
     FormBox["\"sample fraction\"", TraditionalForm], None}, {
     FormBox[
     "\"differential fringe phase / (2\[Pi]) / \[Mu]m\"", TraditionalForm], 
     None}},
  FrameTicks->{{Automatic, Automatic}, {Automatic, Automatic}},
  GridLines->{None, None},
  GridLinesStyle->Directive[
    GrayLevel[0.5, 0.4]],
  ImageSize->400,
  PlotRange->{{0., 0.02}, {0, 0.5}},
  PlotRangePadding->{{
     Scaled[0.02], 
     Scaled[0.02]}, {None, 
     Scaled[0.05]}},
  Ticks->{Automatic, Automatic}]], "Output",
 CellChangeTimes->{
  3.8240331561306305`*^9, 3.824033450219913*^9, 3.825581142938303*^9, 
   3.8255812569207687`*^9, {3.825581336347328*^9, 3.8255813664541545`*^9}, {
   3.825581464774599*^9, 3.8255814800617447`*^9}, 3.826367119326028*^9, 
   3.826862211059045*^9},ExpressionUUID->"c12f915a-5ff6-4abf-ad5f-\
4260fc13d5c2"]
}, Open  ]]
}, Open  ]]
}, Open  ]]
}, Open  ]]
},
WindowSize->{1152., 585.6},
WindowMargins->{{
  Automatic, -5.399999999999864}, {-5.399999999999977, Automatic}},
PrivateNotebookOptions->{"VersionedStylesheet"->{"Default.nb"[8.] -> False}},
FrontEndVersion->"12.1 for Microsoft Windows (64-bit) (March 18, 2020)",
StyleDefinitions->"Default.nb",
ExpressionUUID->"8ace5af5-3f92-4356-b5e7-3148c815f67c"
]
(* End of Notebook Content *)

(* Internal cache information *)
(*CellTagsOutline
CellTagsIndex->{}
*)
(*CellTagsIndex
CellTagsIndex->{}
*)
(*NotebookFileOutline
Notebook[{
Cell[CellGroupData[{
Cell[579, 22, 414, 8, 106, "Title",ExpressionUUID->"e211dc25-ed44-45f7-a1a6-9055b34d1529"],
Cell[996, 32, 756, 21, 45, "Subtitle",ExpressionUUID->"dd969e0a-d018-4c25-8549-fd2f504405a3"],
Cell[1755, 55, 372, 8, 55, "Subsubtitle",ExpressionUUID->"c1c43be7-f1bb-42b0-a202-03986918db32"],
Cell[CellGroupData[{
Cell[2152, 67, 343, 5, 70, "Subsection",ExpressionUUID->"cdb17e56-7b73-4110-a138-b82320fd4a4a"],
Cell[2498, 74, 1440, 38, 88, "Input",ExpressionUUID->"0671c690-b770-428f-8301-86e63b0497d3"],
Cell[CellGroupData[{
Cell[3963, 116, 760, 11, 45, "Subsubsection",ExpressionUUID->"dc2129b7-ca52-45cf-b5d9-a8803b77e2b4"],
Cell[4726, 129, 2846, 86, 213, "Input",ExpressionUUID->"a6af01c0-9829-492a-a0d7-0c393f1c0ac4"]
}, Open  ]],
Cell[CellGroupData[{
Cell[7609, 220, 714, 10, 45, "Subsubsection",ExpressionUUID->"b0272736-192b-4bbb-9d7a-1a1319d04716"],
Cell[8326, 232, 982, 32, 100, "Input",ExpressionUUID->"84585ec6-be71-4318-9fd7-747a5170abb2"]
}, Open  ]],
Cell[CellGroupData[{
Cell[9345, 269, 795, 12, 45, "Subsubsection",ExpressionUUID->"3e30c287-af6e-4c7a-a51d-84a4fd405c0e"],
Cell[10143, 283, 5065, 159, 173, "Input",ExpressionUUID->"d03ff4e7-474f-4d7b-9470-52c4c681fd67"]
}, Open  ]],
Cell[CellGroupData[{
Cell[15245, 447, 465, 7, 45, "Subsubsection",ExpressionUUID->"44171847-73e0-473c-a13a-91904d012fce"],
Cell[15713, 456, 7700, 201, 536, "Input",ExpressionUUID->"e3dfb1b7-ac19-404f-9d83-7569afa5d29c"]
}, Open  ]],
Cell[CellGroupData[{
Cell[23450, 662, 399, 6, 45, "Subsubsection",ExpressionUUID->"f84370e8-f6e7-4412-9db5-ff3fc3ae602f"],
Cell[23852, 670, 2369, 55, 68, "Input",ExpressionUUID->"f5ce5b29-a98a-4377-af98-8447f812e08e"]
}, Open  ]]
}, Open  ]],
Cell[CellGroupData[{
Cell[26270, 731, 363, 5, 70, "Subsection",ExpressionUUID->"b385421c-4676-42af-b6df-95046725602d"],
Cell[CellGroupData[{
Cell[26658, 740, 503, 8, 45, "Subsubsection",ExpressionUUID->"a8e8d102-5806-460d-91c4-f41b39c6153a"],
Cell[27164, 750, 8810, 187, 380, "Input",ExpressionUUID->"e9bccfe9-df30-4662-b089-312d07fb9f83"],
[truncated: 1,507 more chars]
